# Supplementary material for: Hexamethylbenzene elimination enables the generation of transient, sterically unhindered multiply bonded boron species
Source: Chem Sci. 2025 May 19;16(26):11841–8. doi: 10.1039/d5sc02645h (PMC12135023; doi:10.1039/d5sc02645h)
Supplement: SC-016-D5SC02645H-s003 [file SC-016-D5SC02645H-s003.cif]

# Supplementary Information (SI) for Chemical Science.
# This journal is © The Royal Society of Chemistry 2025

####################################################################### 
# 
# This file contains crystal structure data downloaded from the 
# Cambridge Structural Database (CSD) hosted by the Cambridge 
# Crystallographic Data Centre (CCDC).
# 
# Full information about CCDC data access policies and citation 
# guidelines are available at http://www.ccdc.cam.ac.uk/access/V1 
# 
# Audit and citation data items may have been added by the CCDC. 
# Please retain this information to preserve the provenance of 
# this file and to allow appropriate attribution of the data. 
# 
#######################################################################

data_2
_database_code_depnum_ccdc_archive 'CCDC 2299088'
loop_
_audit_author_name
_audit_author_address
'Chonghe Zhang'
;MIT
United States of America
;
_audit_update_record             
;
2023-10-04 deposited with the CCDC.	2025-05-19 downloaded from the CCDC.
;
_audit_creation_date             2023-10-03
_audit_creation_method           
;
Olex2 1.5
(compiled 2023.08.24 svn.re1ec1418 for OlexSys, GUI svn.r6817)
;
_shelx_SHELXL_version_number     2019/1
_chemical_name_common            ?
_chemical_name_systematic        ?
_chemical_formula_moiety         'C36 H41 B N2'
_chemical_formula_sum            'C36 H41 B N2'
_chemical_formula_weight         512.52
_chemical_melting_point          ?
loop_
_atom_type_symbol
_atom_type_description
_atom_type_scat_dispersion_real
_atom_type_scat_dispersion_imag
_atom_type_scat_source
C C 0.0033 0.0016 'International Tables Vol C Tables 4.2.6.8 and 6.1.1.4'
H H 0.0000 0.0000 'International Tables Vol C Tables 4.2.6.8 and 6.1.1.4'
B B 0.0013 0.0007 'International Tables Vol C Tables 4.2.6.8 and 6.1.1.4'
N N 0.0061 0.0033 'International Tables Vol C Tables 4.2.6.8 and 6.1.1.4'

_shelx_space_group_comment       
;
The symmetry employed for this shelxl refinement is uniquely defined
by the following loop, which should always be used as a source of
symmetry information in preference to the above space-group names.
They are only intended as comments.
;
_space_group_crystal_system      monoclinic
_space_group_IT_number           14
_space_group_name_H-M_alt        'P 1 21/n 1'
_space_group_name_Hall           '-P 2yn'
loop_
_space_group_symop_operation_xyz
'x, y, z'
'-x+1/2, y+1/2, -z+1/2'
'-x, -y, -z'
'x-1/2, -y-1/2, z-1/2'

_cell_length_a                   11.5762(6)
_cell_length_b                   19.2982(11)
_cell_length_c                   13.3269(7)
_cell_angle_alpha                90
_cell_angle_beta                 99.970(2)
_cell_angle_gamma                90
_cell_volume                     2932.3(3)
_cell_formula_units_Z            4
_cell_measurement_reflns_used    9910
_cell_measurement_temperature    100(2)
_cell_measurement_theta_max      27.270
_cell_measurement_theta_min      2.620
_shelx_estimated_absorpt_T_max   0.994
_shelx_estimated_absorpt_T_min   0.992
_exptl_absorpt_coefficient_mu    0.066
_exptl_absorpt_correction_T_max  0.7456
_exptl_absorpt_correction_T_min  0.7015
_exptl_absorpt_correction_type   multi-scan
_exptl_absorpt_process_details   
;
SADABS-2016/2 (Bruker,2016/2) was used for absorption correction.
wR2(int) was 0.1210 before and 0.0610 after correction.
The Ratio of minimum to maximum transmission is 0.9409.
The \l/2 correction factor is Not present.
;
_exptl_absorpt_special_details   ?
_exptl_crystal_colour            colourless
_exptl_crystal_colour_primary    colourless
_exptl_crystal_density_diffrn    1.161
_exptl_crystal_density_meas      ?
_exptl_crystal_density_method    ?
_exptl_crystal_description       block
_exptl_crystal_F_000             1104
_exptl_crystal_size_max          0.121
_exptl_crystal_size_mid          0.111
_exptl_crystal_size_min          0.098
_exptl_transmission_factor_max   ?
_exptl_transmission_factor_min   ?
_diffrn_reflns_av_R_equivalents  0.1793
_diffrn_reflns_av_unetI/netI     0.0715
_diffrn_reflns_Laue_measured_fraction_full 1.000
_diffrn_reflns_Laue_measured_fraction_max 0.997
_diffrn_reflns_limit_h_max       14
_diffrn_reflns_limit_h_min       -15
_diffrn_reflns_limit_k_max       25
_diffrn_reflns_limit_k_min       -25
_diffrn_reflns_limit_l_max       17
_diffrn_reflns_limit_l_min       -17
_diffrn_reflns_number            88037
_diffrn_reflns_point_group_measured_fraction_full 1.000
_diffrn_reflns_point_group_measured_fraction_max 0.997
_diffrn_reflns_theta_full        25.242
_diffrn_reflns_theta_max         27.566
_diffrn_reflns_theta_min         1.876
_diffrn_ambient_temperature      100.00
_diffrn_detector_area_resol_mean ?
_diffrn_measured_fraction_theta_full 1.000
_diffrn_measured_fraction_theta_max 0.997
_diffrn_measurement_device_type  'Bruker APEX-II CCD'
_diffrn_measurement_method       '\f and \w scans'
_diffrn_radiation_type           MoK\a
_diffrn_radiation_wavelength     0.71073
_diffrn_source                   ?
_diffrn_source_current           1.4
_diffrn_source_power             0.07
_diffrn_source_voltage           50.0
_diffrn_standards_number         0
_reflns_Friedel_coverage         0.000
_reflns_Friedel_fraction_full    .
_reflns_Friedel_fraction_max     .
_reflns_number_gt                4560
_reflns_number_total             6755
_reflns_special_details          
;
 Reflections were merged by SHELXL according to the crystal
 class for the calculation of statistics and refinement.
 
 _reflns_Friedel_fraction is defined as the number of unique
 Friedel pairs measured divided by the number that would be
 possible theoretically, ignoring centric projections and
 systematic absences.
;
_reflns_threshold_expression     'I > 2\s(I)'
_computing_cell_refinement       'SAINT V8.38A (Bruker, 2018)'
_computing_data_collection       ?
_computing_data_reduction        'SAINT V8.38A (Bruker, 2018)'
_computing_molecular_graphics    'Olex2 1.5 (Dolomanov et al., 2009)'
_computing_publication_material  'Olex2 1.5 (Dolomanov et al., 2009)'
_computing_structure_refinement  'XL  (Sheldrick, 2008)'
_computing_structure_solution    'SHELXT 2014/5 (Sheldrick, 2014)'
_refine_diff_density_max         0.208
_refine_diff_density_min         -0.247
_refine_diff_density_rms         0.045
_refine_ls_extinction_coef       .
_refine_ls_extinction_method     none
_refine_ls_goodness_of_fit_ref   1.002
_refine_ls_hydrogen_treatment    constr
_refine_ls_matrix_type           full
_refine_ls_number_parameters     362
_refine_ls_number_reflns         6755
_refine_ls_number_restraints     0
_refine_ls_R_factor_all          0.0731
_refine_ls_R_factor_gt           0.0440
_refine_ls_restrained_S_all      1.002
_refine_ls_shift/su_max          0.001
_refine_ls_shift/su_mean         0.000
_refine_ls_structure_factor_coef Fsqd
_refine_ls_weighting_details     
'w=1/[\s^2^(Fo^2^)+(0.0604P)^2^] where P=(Fo^2^+2Fc^2^)/3'
_refine_ls_weighting_scheme      calc
_refine_ls_wR_factor_gt          0.1089
_refine_ls_wR_factor_ref         0.1159
_refine_special_details          ?
_olex2_refinement_description    
;
1.a Aromatic/amide H refined with riding coordinates:
 C1(H1), C2(H2), C10(H10), C11(H11), C25(H25), C29(H29), C30(H30), C31(H31),
 C32(H32), C33(H33), C35(H35)
1.b Idealised Me refined as rotating group:
 C18(H18A,H18B,H18C), C19(H19A,H19B,H19C), C20(H20A,H20B,H20C), C21(H21A,H21B,
 H21C), C22(H22A,H22B,H22C), C23(H23A,H23B,H23C), C26(H26A,H26B,H26C), C27(H27A,
 H27B,H27C), C36(H36A,H36B,H36C), C37(H37A,H37B,H37C)
;
_atom_sites_solution_hydrogens   geom
_atom_sites_solution_primary     ?
_atom_sites_solution_secondary   ?
loop_
_atom_site_label
_atom_site_type_symbol
_atom_site_fract_x
_atom_site_fract_y
_atom_site_fract_z
_atom_site_U_iso_or_equiv
_atom_site_adp_type
_atom_site_occupancy
_atom_site_site_symmetry_order
_atom_site_calc_flag
_atom_site_refinement_flags_posn
_atom_site_refinement_flags_adp
_atom_site_refinement_flags_occupancy
_atom_site_disorder_assembly
_atom_site_disorder_group
N1 N 0.67811(9) 0.41301(5) 0.56749(8) 0.0193(2) Uani 1 1 d . . . . .
N2 N 0.83427(9) 0.34808(5) 0.83585(8) 0.0192(2) Uani 1 1 d . . . . .
C1 C 0.68307(14) 0.30897(8) 0.29713(12) 0.0350(4) Uani 1 1 d . . . . .
H1 H 0.687002 0.283705 0.236633 0.042 Uiso 1 1 calc R U . . .
C2 C 0.59812(14) 0.29288(7) 0.35398(12) 0.0334(4) Uani 1 1 d . . . . .
H2 H 0.543603 0.256990 0.331474 0.040 Uiso 1 1 calc R U . . .
C3 C 0.59039(12) 0.32821(7) 0.44401(11) 0.0254(3) Uani 1 1 d . . . . .
C4 C 0.67522(11) 0.37930(6) 0.47346(10) 0.0201(3) Uani 1 1 d . . . . .
C5 C 0.69898(11) 0.43530(6) 0.64938(11) 0.0193(3) Uani 1 1 d . . . . .
B6 B 0.72366(13) 0.46322(8) 0.76320(11) 0.0183(3) Uani 1 1 d . . . . .
C7 C 0.75584(11) 0.39493(6) 0.83564(9) 0.0163(3) Uani 1 1 d . . . . .
C8 C 0.89858(11) 0.34281(6) 0.75428(10) 0.0180(3) Uani 1 1 d . . . . .
C9 C 0.85465(12) 0.29560(6) 0.67604(10) 0.0207(3) Uani 1 1 d . . . . .
C10 C 0.91616(12) 0.28527(7) 0.59689(11) 0.0259(3) Uani 1 1 d . . . . .
H10 H 0.885708 0.254512 0.543133 0.031 Uiso 1 1 calc R U . . .
C11 C 1.02103(13) 0.31894(7) 0.59483(11) 0.0280(3) Uani 1 1 d . . . . .
H11 H 1.061435 0.312147 0.539340 0.034 Uiso 1 1 calc R U . . .
C12 C 0.66902(11) 0.38619(6) 0.91226(10) 0.0190(3) Uani 1 1 d . . . . .
C13 C 0.66111(11) 0.45606(7) 0.96524(10) 0.0192(3) Uani 1 1 d . . . . .
C14 C 0.62449(11) 0.50905(7) 0.90330(10) 0.0207(3) Uani 1 1 d . . . . .
C15 C 0.59534(11) 0.49157(6) 0.79009(10) 0.0197(3) Uani 1 1 d . . . . .
C16 C 0.51519(11) 0.42810(7) 0.77798(10) 0.0205(3) Uani 1 1 d . . . . .
C17 C 0.55137(11) 0.37465(7) 0.83877(10) 0.0196(3) Uani 1 1 d . . . . .
C18 C 0.48938(13) 0.30638(7) 0.84183(11) 0.0277(3) Uani 1 1 d . . . . .
H18A H 0.416877 0.306617 0.791426 0.042 Uiso 1 1 calc R U . . .
H18B H 0.470454 0.299186 0.909952 0.042 Uiso 1 1 calc R U . . .
H18C H 0.540417 0.268852 0.826092 0.042 Uiso 1 1 calc R U . . .
C19 C 0.40420(12) 0.42994(8) 0.69990(11) 0.0288(3) Uani 1 1 d . . . . .
H19A H 0.366230 0.384403 0.696422 0.043 Uiso 1 1 calc R U . . .
H19B H 0.423270 0.441636 0.633098 0.043 Uiso 1 1 calc R U . . .
H19C H 0.350927 0.464962 0.719422 0.043 Uiso 1 1 calc R U . . .
C20 C 0.54803(12) 0.55284(7) 0.72222(11) 0.0278(3) Uani 1 1 d . . . . .
H20A H 0.472367 0.567474 0.738557 0.042 Uiso 1 1 calc R U . . .
H20B H 0.537725 0.538824 0.650548 0.042 Uiso 1 1 calc R U . . .
H20C H 0.603734 0.591441 0.734132 0.042 Uiso 1 1 calc R U . . .
C21 C 0.61700(13) 0.58330(7) 0.93728(11) 0.0271(3) Uani 1 1 d . . . . .
H21A H 0.621405 0.584733 1.011352 0.041 Uiso 1 1 calc R U . . .
H21B H 0.542499 0.603494 0.903961 0.041 Uiso 1 1 calc R U . . .
H21C H 0.682249 0.609855 0.918586 0.041 Uiso 1 1 calc R U . . .
C22 C 0.69802(12) 0.46011(7) 1.07888(10) 0.0263(3) Uani 1 1 d . . . . .
H22A H 0.782597 0.451772 1.096695 0.039 Uiso 1 1 calc R U . . .
H22B H 0.655775 0.424975 1.111420 0.039 Uiso 1 1 calc R U . . .
H22C H 0.679751 0.506234 1.102645 0.039 Uiso 1 1 calc R U . . .
C23 C 0.70439(12) 0.32596(7) 0.98515(10) 0.0242(3) Uani 1 1 d . . . . .
H23A H 0.779827 0.336301 1.028414 0.036 Uiso 1 1 calc R U . . .
H23B H 0.711621 0.283690 0.945969 0.036 Uiso 1 1 calc R U . . .
H23C H 0.644465 0.319190 1.027937 0.036 Uiso 1 1 calc R U . . .
C24 C 1.00792(11) 0.37457(7) 0.75518(10) 0.0226(3) Uani 1 1 d . . . . .
C25 C 1.06660(12) 0.36240(7) 0.67373(11) 0.0267(3) Uani 1 1 d . . . . .
H25 H 1.139624 0.384619 0.672745 0.032 Uiso 1 1 calc R U . . .
C26 C 0.74529(12) 0.25460(7) 0.68178(11) 0.0270(3) Uani 1 1 d . . . . .
H26A H 0.722857 0.227896 0.618878 0.040 Uiso 1 1 calc R U . . .
H26B H 0.681576 0.286338 0.690200 0.040 Uiso 1 1 calc R U . . .
H26C H 0.760277 0.222879 0.740015 0.040 Uiso 1 1 calc R U . . .
C27 C 1.06646(13) 0.41722(8) 0.84387(12) 0.0358(4) Uani 1 1 d . . . . .
H27A H 1.135093 0.392311 0.879851 0.054 Uiso 1 1 calc R U . . .
H27B H 1.011124 0.425520 0.890519 0.054 Uiso 1 1 calc R U . . .
H27C H 1.091350 0.461658 0.819094 0.054 Uiso 1 1 calc R U . . .
C28 C 0.82194(11) 0.52378(6) 0.77405(10) 0.0183(3) Uani 1 1 d . . . . .
C29 C 0.88267(11) 0.54428(7) 0.86932(10) 0.0216(3) Uani 1 1 d . . . . .
H29 H 0.870781 0.519165 0.927995 0.026 Uiso 1 1 calc R U . . .
C30 C 0.95961(12) 0.59991(7) 0.88135(11) 0.0230(3) Uani 1 1 d . . . . .
H30 H 0.998544 0.612560 0.947507 0.028 Uiso 1 1 calc R U . . .
C31 C 0.97986(12) 0.63705(7) 0.79730(11) 0.0240(3) Uani 1 1 d . . . . .
H31 H 1.032910 0.675011 0.805154 0.029 Uiso 1 1 calc R U . . .
C32 C 0.92180(12) 0.61813(7) 0.70178(11) 0.0250(3) Uani 1 1 d . . . . .
H32 H 0.934988 0.643157 0.643421 0.030 Uiso 1 1 calc R U . . .
C33 C 0.84417(12) 0.56259(6) 0.69082(11) 0.0224(3) Uani 1 1 d . . . . .
H33 H 0.804844 0.550589 0.624508 0.027 Uiso 1 1 calc R U . . .
C34 C 0.76141(12) 0.39776(7) 0.41687(10) 0.0220(3) Uani 1 1 d . . . . .
C35 C 0.76240(13) 0.36131(7) 0.32707(11) 0.0295(3) Uani 1 1 d . . . . .
H35 H 0.818733 0.372695 0.285676 0.035 Uiso 1 1 calc R U . . .
C36 C 0.84864(12) 0.45427(7) 0.45115(11) 0.0266(3) Uani 1 1 d . . . . .
H36A H 0.807059 0.498111 0.455485 0.040 Uiso 1 1 calc R U . . .
H36B H 0.902167 0.458966 0.402067 0.040 Uiso 1 1 calc R U . . .
H36C H 0.893595 0.442599 0.518270 0.040 Uiso 1 1 calc R U . . .
C37 C 0.49236(13) 0.31354(8) 0.50191(12) 0.0361(4) Uani 1 1 d . . . . .
H37A H 0.522075 0.316789 0.575217 0.054 Uiso 1 1 calc R U . . .
H37B H 0.461766 0.266799 0.485415 0.054 Uiso 1 1 calc R U . . .
H37C H 0.429435 0.347481 0.482777 0.054 Uiso 1 1 calc R U . . .

loop_
_atom_site_aniso_label
_atom_site_aniso_U_11
_atom_site_aniso_U_22
_atom_site_aniso_U_33
_atom_site_aniso_U_23
_atom_site_aniso_U_13
_atom_site_aniso_U_12
N1 0.0185(6) 0.0200(6) 0.0189(6) 0.0014(5) 0.0016(5) -0.0010(5)
N2 0.0192(6) 0.0195(6) 0.0190(6) -0.0006(5) 0.0036(5) -0.0004(5)
C1 0.0403(10) 0.0349(9) 0.0257(9) -0.0117(7) -0.0051(7) 0.0112(7)
C2 0.0354(9) 0.0224(8) 0.0362(10) -0.0070(7) -0.0112(7) 0.0004(6)
C3 0.0251(8) 0.0206(7) 0.0271(8) 0.0005(6) -0.0052(6) 0.0012(6)
C4 0.0236(7) 0.0187(7) 0.0159(7) -0.0019(5) -0.0026(6) 0.0019(5)
C5 0.0158(7) 0.0187(7) 0.0229(8) 0.0050(6) 0.0027(6) -0.0016(5)
B6 0.0193(7) 0.0204(8) 0.0157(8) 0.0012(6) 0.0042(6) 0.0005(6)
C7 0.0161(6) 0.0171(6) 0.0151(7) -0.0030(5) 0.0006(5) -0.0036(5)
C8 0.0175(7) 0.0182(6) 0.0182(7) 0.0036(5) 0.0024(5) 0.0042(5)
C9 0.0215(7) 0.0173(7) 0.0232(8) 0.0016(5) 0.0032(6) 0.0046(5)
C10 0.0290(8) 0.0240(7) 0.0247(8) -0.0022(6) 0.0049(6) 0.0060(6)
C11 0.0295(8) 0.0292(8) 0.0281(8) 0.0054(6) 0.0130(7) 0.0091(6)
C12 0.0204(7) 0.0183(7) 0.0188(7) 0.0009(5) 0.0052(6) -0.0010(5)
C13 0.0169(6) 0.0220(7) 0.0199(7) -0.0034(5) 0.0068(5) -0.0031(5)
C14 0.0170(7) 0.0224(7) 0.0243(8) -0.0026(6) 0.0081(6) -0.0008(5)
C15 0.0173(7) 0.0204(7) 0.0219(7) 0.0019(6) 0.0046(6) 0.0005(5)
C16 0.0168(7) 0.0252(7) 0.0205(7) -0.0037(6) 0.0064(6) -0.0004(5)
C17 0.0189(7) 0.0216(7) 0.0199(7) -0.0045(6) 0.0082(6) -0.0034(5)
C18 0.0275(8) 0.0251(8) 0.0317(9) -0.0033(6) 0.0085(7) -0.0064(6)
C19 0.0205(7) 0.0397(9) 0.0259(8) -0.0010(7) 0.0033(6) 0.0012(6)
C20 0.0246(8) 0.0285(8) 0.0317(9) 0.0078(6) 0.0084(6) 0.0066(6)
C21 0.0272(8) 0.0226(7) 0.0334(9) -0.0036(6) 0.0106(7) -0.0020(6)
C22 0.0250(7) 0.0317(8) 0.0224(8) -0.0045(6) 0.0050(6) -0.0044(6)
C23 0.0267(8) 0.0250(7) 0.0215(8) 0.0038(6) 0.0061(6) 0.0000(6)
C24 0.0189(7) 0.0227(7) 0.0259(8) 0.0028(6) 0.0030(6) 0.0024(6)
C25 0.0205(7) 0.0291(8) 0.0323(8) 0.0074(7) 0.0093(6) 0.0033(6)
C26 0.0262(8) 0.0227(7) 0.0317(8) -0.0044(6) 0.0044(6) -0.0007(6)
C27 0.0253(8) 0.0466(10) 0.0348(9) -0.0062(7) 0.0031(7) -0.0094(7)
C28 0.0174(7) 0.0188(6) 0.0196(7) 0.0004(5) 0.0059(5) 0.0022(5)
C29 0.0207(7) 0.0245(7) 0.0195(7) 0.0030(6) 0.0038(6) -0.0017(6)
C30 0.0221(7) 0.0256(7) 0.0212(7) -0.0017(6) 0.0032(6) -0.0013(6)
C31 0.0230(7) 0.0201(7) 0.0301(8) -0.0029(6) 0.0084(6) -0.0029(6)
C32 0.0322(8) 0.0205(7) 0.0242(8) 0.0020(6) 0.0102(6) -0.0023(6)
C33 0.0278(7) 0.0211(7) 0.0187(7) -0.0014(6) 0.0054(6) 0.0004(6)
C34 0.0228(7) 0.0235(7) 0.0182(7) -0.0004(6) -0.0003(6) 0.0048(6)
C35 0.0311(8) 0.0360(8) 0.0209(8) -0.0033(6) 0.0030(6) 0.0081(7)
C36 0.0236(7) 0.0306(8) 0.0266(8) -0.0003(6) 0.0071(6) -0.0006(6)
C37 0.0288(8) 0.0322(9) 0.0444(10) 0.0030(7) -0.0011(7) -0.0089(7)

_geom_special_details            
;
 All esds (except the esd in the dihedral angle between two l.s. planes)
 are estimated using the full covariance matrix.  The cell esds are taken
 into account individually in the estimation of esds in distances, angles
 and torsion angles; correlations between esds in cell parameters are only
 used when they are defined by crystal symmetry.  An approximate (isotropic)
 treatment of cell esds is used for estimating esds involving l.s. planes.
;
loop_
_geom_bond_atom_site_label_1
_geom_bond_atom_site_label_2
_geom_bond_distance
_geom_bond_site_symmetry_2
_geom_bond_publ_flag
N1 C4 1.4071(16) . ?
N1 C5 1.1589(16) . ?
N2 C7 1.2810(16) . ?
N2 C8 1.4236(16) . ?
C1 H1 0.9500 . ?
C1 C2 1.377(2) . ?
C1 C35 1.377(2) . ?
C2 H2 0.9500 . ?
C2 C3 1.396(2) . ?
C3 C4 1.3990(18) . ?
C3 C37 1.506(2) . ?
C4 C34 1.3970(19) . ?
C5 B6 1.588(2) . ?
B6 C7 1.6380(19) . ?
B6 C15 1.6789(19) . ?
B6 C28 1.6198(19) . ?
C7 C12 1.5609(18) . ?
C8 C9 1.4115(18) . ?
C8 C24 1.4044(18) . ?
C9 C10 1.3854(19) . ?
C9 C26 1.5061(18) . ?
C10 H10 0.9500 . ?
C10 C11 1.381(2) . ?
C11 H11 0.9500 . ?
C11 C25 1.377(2) . ?
C12 C13 1.5321(18) . ?
C12 C17 1.5498(18) . ?
C12 C23 1.5247(18) . ?
C13 C14 1.3363(18) . ?
C13 C22 1.5028(18) . ?
C14 C15 1.5258(18) . ?
C14 C21 1.5096(17) . ?
C15 C16 1.5282(18) . ?
C15 C20 1.5311(18) . ?
C16 C17 1.3336(18) . ?
C16 C19 1.5073(19) . ?
C17 C18 1.5041(18) . ?
C18 H18A 0.9800 . ?
C18 H18B 0.9800 . ?
C18 H18C 0.9800 . ?
C19 H19A 0.9800 . ?
C19 H19B 0.9800 . ?
C19 H19C 0.9800 . ?
C20 H20A 0.9800 . ?
C20 H20B 0.9800 . ?
C20 H20C 0.9800 . ?
C21 H21A 0.9800 . ?
C21 H21B 0.9800 . ?
C21 H21C 0.9800 . ?
C22 H22A 0.9800 . ?
C22 H22B 0.9800 . ?
C22 H22C 0.9800 . ?
C23 H23A 0.9800 . ?
C23 H23B 0.9800 . ?
C23 H23C 0.9800 . ?
C24 C25 1.3965(19) . ?
C24 C27 1.502(2) . ?
C25 H25 0.9500 . ?
C26 H26A 0.9800 . ?
C26 H26B 0.9800 . ?
C26 H26C 0.9800 . ?
C27 H27A 0.9800 . ?
C27 H27B 0.9800 . ?
C27 H27C 0.9800 . ?
C28 C29 1.3977(18) . ?
C28 C33 1.3988(18) . ?
C29 H29 0.9500 . ?
C29 C30 1.3864(18) . ?
C30 H30 0.9500 . ?
C30 C31 1.3836(19) . ?
C31 H31 0.9500 . ?
C31 C32 1.3818(19) . ?
C32 H32 0.9500 . ?
C32 C33 1.3901(18) . ?
C33 H33 0.9500 . ?
C34 C35 1.3899(18) . ?
C34 C36 1.5027(19) . ?
C35 H35 0.9500 . ?
C36 H36A 0.9800 . ?
C36 H36B 0.9800 . ?
C36 H36C 0.9800 . ?
C37 H37A 0.9800 . ?
C37 H37B 0.9800 . ?
C37 H37C 0.9800 . ?

loop_
_geom_angle_atom_site_label_1
_geom_angle_atom_site_label_2
_geom_angle_atom_site_label_3
_geom_angle
_geom_angle_site_symmetry_1
_geom_angle_site_symmetry_3
_geom_angle_publ_flag
C5 N1 C4 168.27(13) . . ?
C7 N2 C8 120.86(11) . . ?
C2 C1 H1 119.7 . . ?
C2 C1 C35 120.66(14) . . ?
C35 C1 H1 119.7 . . ?
C1 C2 H2 119.3 . . ?
C1 C2 C3 121.39(14) . . ?
C3 C2 H2 119.3 . . ?
C2 C3 C4 116.04(14) . . ?
C2 C3 C37 120.98(13) . . ?
C4 C3 C37 122.92(13) . . ?
C3 C4 N1 118.88(12) . . ?
C34 C4 N1 116.99(12) . . ?
C34 C4 C3 124.09(12) . . ?
N1 C5 B6 177.35(13) . . ?
C5 B6 C7 105.95(10) . . ?
C5 B6 C15 107.15(11) . . ?
C5 B6 C28 109.72(11) . . ?
C7 B6 C15 104.82(10) . . ?
C28 B6 C7 116.31(11) . . ?
C28 B6 C15 112.31(10) . . ?
N2 C7 B6 131.14(12) . . ?
N2 C7 C12 117.30(11) . . ?
C12 C7 B6 111.47(10) . . ?
C9 C8 N2 116.17(11) . . ?
C24 C8 N2 123.51(12) . . ?
C24 C8 C9 119.79(12) . . ?
C8 C9 C26 120.00(12) . . ?
C10 C9 C8 119.23(12) . . ?
C10 C9 C26 120.70(12) . . ?
C9 C10 H10 119.4 . . ?
C11 C10 C9 121.12(13) . . ?
C11 C10 H10 119.4 . . ?
C10 C11 H11 120.2 . . ?
C25 C11 C10 119.55(13) . . ?
C25 C11 H11 120.2 . . ?
C13 C12 C7 107.64(10) . . ?
C13 C12 C17 107.56(10) . . ?
C17 C12 C7 101.37(10) . . ?
C23 C12 C7 111.53(11) . . ?
C23 C12 C13 114.08(11) . . ?
C23 C12 C17 113.75(11) . . ?
C14 C13 C12 115.26(12) . . ?
C14 C13 C22 125.95(12) . . ?
C22 C13 C12 118.75(11) . . ?
C13 C14 C15 115.71(11) . . ?
C13 C14 C21 124.72(12) . . ?
C21 C14 C15 119.48(11) . . ?
C14 C15 B6 103.34(10) . . ?
C14 C15 C16 107.94(10) . . ?
C14 C15 C20 114.12(11) . . ?
C16 C15 B6 105.05(10) . . ?
C16 C15 C20 114.08(11) . . ?
C20 C15 B6 111.39(11) . . ?
C17 C16 C15 115.77(12) . . ?
C17 C16 C19 125.31(12) . . ?
C19 C16 C15 118.91(11) . . ?
C16 C17 C12 114.95(11) . . ?
C16 C17 C18 126.36(12) . . ?
C18 C17 C12 118.69(11) . . ?
C17 C18 H18A 109.5 . . ?
C17 C18 H18B 109.5 . . ?
C17 C18 H18C 109.5 . . ?
H18A C18 H18B 109.5 . . ?
H18A C18 H18C 109.5 . . ?
H18B C18 H18C 109.5 . . ?
C16 C19 H19A 109.5 . . ?
C16 C19 H19B 109.5 . . ?
C16 C19 H19C 109.5 . . ?
H19A C19 H19B 109.5 . . ?
H19A C19 H19C 109.5 . . ?
H19B C19 H19C 109.5 . . ?
C15 C20 H20A 109.5 . . ?
C15 C20 H20B 109.5 . . ?
C15 C20 H20C 109.5 . . ?
H20A C20 H20B 109.5 . . ?
H20A C20 H20C 109.5 . . ?
H20B C20 H20C 109.5 . . ?
C14 C21 H21A 109.5 . . ?
C14 C21 H21B 109.5 . . ?
C14 C21 H21C 109.5 . . ?
H21A C21 H21B 109.5 . . ?
H21A C21 H21C 109.5 . . ?
H21B C21 H21C 109.5 . . ?
C13 C22 H22A 109.5 . . ?
C13 C22 H22B 109.5 . . ?
C13 C22 H22C 109.5 . . ?
H22A C22 H22B 109.5 . . ?
H22A C22 H22C 109.5 . . ?
H22B C22 H22C 109.5 . . ?
C12 C23 H23A 109.5 . . ?
C12 C23 H23B 109.5 . . ?
C12 C23 H23C 109.5 . . ?
H23A C23 H23B 109.5 . . ?
H23A C23 H23C 109.5 . . ?
H23B C23 H23C 109.5 . . ?
C8 C24 C27 121.93(12) . . ?
C25 C24 C8 118.62(13) . . ?
C25 C24 C27 119.33(13) . . ?
C11 C25 C24 121.50(13) . . ?
C11 C25 H25 119.2 . . ?
C24 C25 H25 119.2 . . ?
C9 C26 H26A 109.5 . . ?
C9 C26 H26B 109.5 . . ?
C9 C26 H26C 109.5 . . ?
H26A C26 H26B 109.5 . . ?
H26A C26 H26C 109.5 . . ?
H26B C26 H26C 109.5 . . ?
C24 C27 H27A 109.5 . . ?
C24 C27 H27B 109.5 . . ?
C24 C27 H27C 109.5 . . ?
H27A C27 H27B 109.5 . . ?
H27A C27 H27C 109.5 . . ?
H27B C27 H27C 109.5 . . ?
C29 C28 B6 121.35(11) . . ?
C29 C28 C33 115.86(12) . . ?
C33 C28 B6 122.57(12) . . ?
C28 C29 H29 118.8 . . ?
C30 C29 C28 122.43(12) . . ?
C30 C29 H29 118.8 . . ?
C29 C30 H30 119.9 . . ?
C31 C30 C29 120.20(13) . . ?
C31 C30 H30 119.9 . . ?
C30 C31 H31 120.5 . . ?
C32 C31 C30 119.04(13) . . ?
C32 C31 H31 120.5 . . ?
C31 C32 H32 119.9 . . ?
C31 C32 C33 120.20(13) . . ?
C33 C32 H32 119.9 . . ?
C28 C33 H33 118.9 . . ?
C32 C33 C28 122.27(13) . . ?
C32 C33 H33 118.9 . . ?
C4 C34 C36 121.74(12) . . ?
C35 C34 C4 116.67(13) . . ?
C35 C34 C36 121.59(13) . . ?
C1 C35 C34 121.09(15) . . ?
C1 C35 H35 119.5 . . ?
C34 C35 H35 119.5 . . ?
C34 C36 H36A 109.5 . . ?
C34 C36 H36B 109.5 . . ?
C34 C36 H36C 109.5 . . ?
H36A C36 H36B 109.5 . . ?
H36A C36 H36C 109.5 . . ?
H36B C36 H36C 109.5 . . ?
C3 C37 H37A 109.5 . . ?
C3 C37 H37B 109.5 . . ?
C3 C37 H37C 109.5 . . ?
H37A C37 H37B 109.5 . . ?
H37A C37 H37C 109.5 . . ?
H37B C37 H37C 109.5 . . ?

loop_
_geom_torsion_atom_site_label_1
_geom_torsion_atom_site_label_2
_geom_torsion_atom_site_label_3
_geom_torsion_atom_site_label_4
_geom_torsion
_geom_torsion_site_symmetry_1
_geom_torsion_site_symmetry_2
_geom_torsion_site_symmetry_3
_geom_torsion_site_symmetry_4
_geom_torsion_publ_flag
N1 C4 C34 C35 176.22(11) . . . . ?
N1 C4 C34 C36 -3.88(18) . . . . ?
N2 C7 C12 C13 133.24(12) . . . . ?
N2 C7 C12 C17 -114.01(12) . . . . ?
N2 C7 C12 C23 7.38(16) . . . . ?
N2 C8 C9 C10 -176.77(11) . . . . ?
N2 C8 C9 C26 0.28(17) . . . . ?
N2 C8 C24 C25 176.08(11) . . . . ?
N2 C8 C24 C27 0.1(2) . . . . ?
C1 C2 C3 C4 -1.4(2) . . . . ?
C1 C2 C3 C37 175.86(14) . . . . ?
C2 C1 C35 C34 2.1(2) . . . . ?
C2 C3 C4 N1 -175.02(12) . . . . ?
C2 C3 C4 C34 2.5(2) . . . . ?
C3 C4 C34 C35 -1.3(2) . . . . ?
C3 C4 C34 C36 178.55(13) . . . . ?
C4 C34 C35 C1 -1.0(2) . . . . ?
C5 N1 C4 C3 114.8(6) . . . . ?
C5 N1 C4 C34 -62.9(7) . . . . ?
C5 B6 C7 N2 55.70(17) . . . . ?
C5 B6 C7 C12 -120.77(11) . . . . ?
C5 B6 C15 C14 173.51(10) . . . . ?
C5 B6 C15 C16 60.46(12) . . . . ?
C5 B6 C15 C20 -63.54(14) . . . . ?
C5 B6 C28 C29 -162.57(11) . . . . ?
C5 B6 C28 C33 23.06(17) . . . . ?
B6 C7 C12 C13 -49.75(13) . . . . ?
B6 C7 C12 C17 63.00(12) . . . . ?
B6 C7 C12 C23 -175.61(11) . . . . ?
B6 C15 C16 C17 60.24(14) . . . . ?
B6 C15 C16 C19 -119.38(12) . . . . ?
B6 C28 C29 C30 -174.24(12) . . . . ?
B6 C28 C33 C32 174.70(12) . . . . ?
C7 N2 C8 C9 -94.70(14) . . . . ?
C7 N2 C8 C24 93.70(16) . . . . ?
C7 B6 C15 C14 61.23(12) . . . . ?
C7 B6 C15 C16 -51.82(13) . . . . ?
C7 B6 C15 C20 -175.82(11) . . . . ?
C7 B6 C28 C29 -42.37(17) . . . . ?
C7 B6 C28 C33 143.26(12) . . . . ?
C7 C12 C13 C14 58.94(14) . . . . ?
C7 C12 C13 C22 -119.00(12) . . . . ?
C7 C12 C17 C16 -63.68(13) . . . . ?
C7 C12 C17 C18 116.37(12) . . . . ?
C8 N2 C7 B6 -11.1(2) . . . . ?
C8 N2 C7 C12 165.24(11) . . . . ?
C8 C9 C10 C11 1.7(2) . . . . ?
C8 C24 C25 C11 -1.7(2) . . . . ?
C9 C8 C24 C25 4.77(19) . . . . ?
C9 C8 C24 C27 -171.25(12) . . . . ?
C9 C10 C11 C25 1.4(2) . . . . ?
C10 C11 C25 C24 -1.4(2) . . . . ?
C12 C13 C14 C15 0.55(16) . . . . ?
C12 C13 C14 C21 -176.03(12) . . . . ?
C13 C12 C17 C16 49.14(15) . . . . ?
C13 C12 C17 C18 -130.82(12) . . . . ?
C13 C14 C15 B6 -61.72(14) . . . . ?
C13 C14 C15 C16 49.22(15) . . . . ?
C13 C14 C15 C20 177.16(12) . . . . ?
C14 C15 C16 C17 -49.53(15) . . . . ?
C14 C15 C16 C19 130.85(12) . . . . ?
C15 B6 C7 N2 168.83(13) . . . . ?
C15 B6 C7 C12 -7.64(13) . . . . ?
C15 B6 C28 C29 78.38(15) . . . . ?
C15 B6 C28 C33 -96.00(14) . . . . ?
C15 C16 C17 C12 0.30(17) . . . . ?
C15 C16 C17 C18 -179.75(12) . . . . ?
C17 C12 C13 C14 -49.58(15) . . . . ?
C17 C12 C13 C22 132.49(12) . . . . ?
C19 C16 C17 C12 179.89(12) . . . . ?
C19 C16 C17 C18 -0.2(2) . . . . ?
C20 C15 C16 C17 -177.49(12) . . . . ?
C20 C15 C16 C19 2.89(17) . . . . ?
C21 C14 C15 B6 115.05(12) . . . . ?
C21 C14 C15 C16 -134.02(12) . . . . ?
C21 C14 C15 C20 -6.07(16) . . . . ?
C22 C13 C14 C15 178.31(12) . . . . ?
C22 C13 C14 C21 1.7(2) . . . . ?
C23 C12 C13 C14 -176.74(12) . . . . ?
C23 C12 C13 C22 5.33(16) . . . . ?
C23 C12 C17 C16 176.50(12) . . . . ?
C23 C12 C17 C18 -3.46(17) . . . . ?
C24 C8 C9 C10 -4.84(19) . . . . ?
C24 C8 C9 C26 172.21(12) . . . . ?
C26 C9 C10 C11 -175.28(12) . . . . ?
C27 C24 C25 C11 174.47(13) . . . . ?
C28 B6 C7 N2 -66.50(18) . . . . ?
C28 B6 C7 C12 117.03(12) . . . . ?
C28 B6 C15 C14 -65.94(13) . . . . ?
C28 B6 C15 C16 -178.98(10) . . . . ?
C28 B6 C15 C20 57.02(15) . . . . ?
C28 C29 C30 C31 -0.7(2) . . . . ?
C29 C28 C33 C32 0.04(19) . . . . ?
C29 C30 C31 C32 0.4(2) . . . . ?
C30 C31 C32 C33 0.1(2) . . . . ?
C31 C32 C33 C28 -0.3(2) . . . . ?
C33 C28 C29 C30 0.49(19) . . . . ?
C35 C1 C2 C3 -0.8(2) . . . . ?
C36 C34 C35 C1 179.08(13) . . . . ?
C37 C3 C4 N1 7.81(19) . . . . ?
C37 C3 C4 C34 -174.67(13) . . . . ?

_shelx_res_file                  
;
TITL mo_P8_23058__0m_a.res in P2(1)/n
    mo_p8_23058__0m_a.res
    created by SHELXL-2019/1 at 15:02:56 on 01-Oct-2023
CELL 0.71073 11.5762 19.2982 13.3269 90 99.97 90
ZERR 4 0.0006 0.0011 0.0007 0 0.002 0
LATT 1
SYMM 0.5-X,0.5+Y,0.5-Z
SFAC C H B N
UNIT 144 164 4 8

L.S. 4
PLAN  6 0 0
SIZE 0.121 0.098 0.111
TEMP -173.15
CONF
HTAB
BOND $H
MORE -1
fmap 2
acta
REM <olex2.extras>
REM <HklSrc "%.\\mo_P8_23058__0m_a.hkl">
REM </olex2.extras>

WGHT    0.060400
FVAR       0.54499
N1    4    0.678113    0.413009    0.567486    11.00000    0.01848    0.01995 =
         0.01890    0.00139    0.00162   -0.00100
N2    4    0.834266    0.348079    0.835848    11.00000    0.01919    0.01952 =
         0.01900   -0.00062    0.00356   -0.00037
C1    1    0.683075    0.308971    0.297129    11.00000    0.04035    0.03494 =
         0.02571   -0.01172   -0.00514    0.01125
AFIX  43
H1    2    0.687002    0.283705    0.236633    11.00000   -1.20000
AFIX   0
C2    1    0.598119    0.292884    0.353980    11.00000    0.03538    0.02236 =
         0.03620   -0.00702   -0.01117    0.00038
AFIX  43
H2    2    0.543603    0.256990    0.331474    11.00000   -1.20000
AFIX   0
C3    1    0.590395    0.328206    0.444007    11.00000    0.02512    0.02056 =
         0.02709    0.00054   -0.00520    0.00119
C4    1    0.675223    0.379302    0.473457    11.00000    0.02356    0.01869 =
         0.01591   -0.00186   -0.00256    0.00190
C5    1    0.698979    0.435296    0.649375    11.00000    0.01584    0.01874 =
         0.02293    0.00503    0.00266   -0.00156
B6    3    0.723661    0.463223    0.763199    11.00000    0.01935    0.02039 =
         0.01570    0.00119    0.00419    0.00052
C7    1    0.755838    0.394933    0.835638    11.00000    0.01608    0.01706 =
         0.01508   -0.00304    0.00059   -0.00357
C8    1    0.898581    0.342809    0.754283    11.00000    0.01745    0.01822 =
         0.01820    0.00361    0.00242    0.00418
C9    1    0.854646    0.295602    0.676036    11.00000    0.02153    0.01728 =
         0.02316    0.00161    0.00318    0.00465
C10   1    0.916162    0.285271    0.596894    11.00000    0.02896    0.02400 =
         0.02469   -0.00219    0.00489    0.00602
AFIX  43
H10   2    0.885708    0.254512    0.543133    11.00000   -1.20000
AFIX   0
C11   1    1.021033    0.318938    0.594828    11.00000    0.02952    0.02917 =
         0.02807    0.00542    0.01301    0.00913
AFIX  43
H11   2    1.061435    0.312147    0.539340    11.00000   -1.20000
AFIX   0
C12   1    0.669021    0.386192    0.912255    11.00000    0.02045    0.01833 =
         0.01883    0.00095    0.00523   -0.00103
C13   1    0.661114    0.456059    0.965238    11.00000    0.01694    0.02200 =
         0.01987   -0.00337    0.00684   -0.00306
C14   1    0.624493    0.509053    0.903303    11.00000    0.01697    0.02244 =
         0.02428   -0.00264    0.00809   -0.00075
C15   1    0.595337    0.491572    0.790087    11.00000    0.01732    0.02041 =
         0.02189    0.00194    0.00456    0.00055
C16   1    0.515193    0.428101    0.777978    11.00000    0.01682    0.02523 =
         0.02048   -0.00366    0.00640   -0.00040
C17   1    0.551369    0.374645    0.838774    11.00000    0.01886    0.02160 =
         0.01991   -0.00453    0.00819   -0.00343
C18   1    0.489379    0.306378    0.841827    11.00000    0.02755    0.02508 =
         0.03169   -0.00329    0.00855   -0.00645
AFIX 137
H18A  2    0.416877    0.306617    0.791426    11.00000   -1.50000
H18B  2    0.470454    0.299186    0.909952    11.00000   -1.50000
H18C  2    0.540417    0.268852    0.826092    11.00000   -1.50000
AFIX   0
C19   1    0.404197    0.429936    0.699901    11.00000    0.02049    0.03971 =
         0.02587   -0.00097    0.00326    0.00120
AFIX 137
H19A  2    0.366230    0.384403    0.696422    11.00000   -1.50000
H19B  2    0.423270    0.441636    0.633098    11.00000   -1.50000
H19C  2    0.350927    0.464962    0.719422    11.00000   -1.50000
AFIX   0
C20   1    0.548034    0.552842    0.722224    11.00000    0.02455    0.02849 =
         0.03168    0.00784    0.00843    0.00659
AFIX 137
H20A  2    0.472367    0.567474    0.738557    11.00000   -1.50000
H20B  2    0.537725    0.538824    0.650548    11.00000   -1.50000
H20C  2    0.603734    0.591441    0.734132    11.00000   -1.50000
AFIX   0
C21   1    0.617005    0.583295    0.937281    11.00000    0.02719    0.02256 =
         0.03336   -0.00357    0.01055   -0.00197
AFIX 137
H21A  2    0.621405    0.584733    1.011352    11.00000   -1.50000
H21B  2    0.542499    0.603494    0.903961    11.00000   -1.50000
H21C  2    0.682249    0.609855    0.918586    11.00000   -1.50000
AFIX   0
C22   1    0.698019    0.460113    1.078883    11.00000    0.02496    0.03174 =
         0.02239   -0.00449    0.00500   -0.00444
AFIX 137
H22A  2    0.782597    0.451772    1.096695    11.00000   -1.50000
H22B  2    0.655775    0.424975    1.111420    11.00000   -1.50000
H22C  2    0.679751    0.506234    1.102645    11.00000   -1.50000
AFIX   0
C23   1    0.704393    0.325964    0.985154    11.00000    0.02672    0.02505 =
         0.02152    0.00381    0.00615    0.00004
AFIX 137
H23A  2    0.779827    0.336301    1.028414    11.00000   -1.50000
H23B  2    0.711621    0.283690    0.945969    11.00000   -1.50000
H23C  2    0.644465    0.319190    1.027937    11.00000   -1.50000
AFIX   0
C24   1    1.007915    0.374567    0.755178    11.00000    0.01894    0.02274 =
         0.02589    0.00279    0.00303    0.00237
C25   1    1.066598    0.362399    0.673729    11.00000    0.02054    0.02906 =
         0.03226    0.00740    0.00930    0.00332
AFIX  43
H25   2    1.139624    0.384619    0.672745    11.00000   -1.20000
AFIX   0
C26   1    0.745290    0.254598    0.681784    11.00000    0.02625    0.02267 =
         0.03173   -0.00436    0.00445   -0.00073
AFIX 137
H26A  2    0.722857    0.227896    0.618878    11.00000   -1.50000
H26B  2    0.681576    0.286338    0.690200    11.00000   -1.50000
H26C  2    0.760277    0.222879    0.740015    11.00000   -1.50000
AFIX   0
C27   1    1.066458    0.417221    0.843868    11.00000    0.02532    0.04663 =
         0.03480   -0.00621    0.00313   -0.00936
AFIX 137
H27A  2    1.135093    0.392311    0.879851    11.00000   -1.50000
H27B  2    1.011124    0.425520    0.890519    11.00000   -1.50000
H27C  2    1.091350    0.461658    0.819094    11.00000   -1.50000
AFIX   0
C28   1    0.821940    0.523777    0.774052    11.00000    0.01744    0.01884 =
         0.01960    0.00043    0.00589    0.00224
C29   1    0.882668    0.544278    0.869320    11.00000    0.02073    0.02452 =
         0.01952    0.00299    0.00381   -0.00169
AFIX  43
H29   2    0.870781    0.519165    0.927995    11.00000   -1.20000
AFIX   0
C30   1    0.959607    0.599906    0.881352    11.00000    0.02206    0.02560 =
         0.02118   -0.00175    0.00320   -0.00132
AFIX  43
H30   2    0.998544    0.612560    0.947507    11.00000   -1.20000
AFIX   0
C31   1    0.979860    0.637051    0.797302    11.00000    0.02304    0.02010 =
         0.03012   -0.00294    0.00843   -0.00289
AFIX  43
H31   2    1.032910    0.675011    0.805154    11.00000   -1.20000
AFIX   0
C32   1    0.921804    0.618133    0.701780    11.00000    0.03224    0.02052 =
         0.02424    0.00200    0.01023   -0.00228
AFIX  43
H32   2    0.934988    0.643157    0.643421    11.00000   -1.20000
AFIX   0
C33   1    0.844165    0.562595    0.690817    11.00000    0.02782    0.02111 =
         0.01874   -0.00142    0.00543    0.00045
AFIX  43
H33   2    0.804844    0.550589    0.624508    11.00000   -1.20000
AFIX   0
C34   1    0.761411    0.397758    0.416868    11.00000    0.02280    0.02352 =
         0.01818   -0.00036   -0.00034    0.00485
C35   1    0.762400    0.361310    0.327074    11.00000    0.03107    0.03603 =
         0.02092   -0.00326    0.00296    0.00808
AFIX  43
H35   2    0.818733    0.372695    0.285676    11.00000   -1.20000
AFIX   0
C36   1    0.848644    0.454273    0.451154    11.00000    0.02361    0.03065 =
         0.02660   -0.00025    0.00710   -0.00061
AFIX 137
H36A  2    0.807059    0.498111    0.455485    11.00000   -1.50000
H36B  2    0.902167    0.458966    0.402067    11.00000   -1.50000
H36C  2    0.893595    0.442599    0.518270    11.00000   -1.50000
AFIX   0
C37   1    0.492363    0.313539    0.501907    11.00000    0.02885    0.03219 =
         0.04445    0.00295   -0.00113   -0.00895
AFIX 137
H37A  2    0.522075    0.316789    0.575217    11.00000   -1.50000
H37B  2    0.461766    0.266799    0.485415    11.00000   -1.50000
H37C  2    0.429435    0.347481    0.482777    11.00000   -1.50000
AFIX   0
HKLF 4


REM  mo_P8_23058__0m_a.res in P2(1)/n
REM wR2 = 0.1159, GooF = S = 1.002, Restrained GooF = 1.002 for all data
REM R1 = 0.0440 for 4560 Fo > 4sig(Fo) and 0.0731 for all 6755 data
REM 362 parameters refined using 0 restraints

END

WGHT      0.0604      0.0000

REM No hydrogen bonds found for HTAB generation

REM Highest difference peak  0.208,  deepest hole -0.247,  1-sigma level  0.045
Q1    1   0.6058  0.3810  0.8798  11.00000  0.05    0.21
Q2    1   0.6635  0.4188  0.9439  11.00000  0.05    0.21
Q3    1   1.1537  0.4228  0.8483  11.00000  0.05    0.18
Q4    1   0.7833  0.4862  0.7633  11.00000  0.05    0.18
Q5    1   0.5615  0.4572  0.7737  11.00000  0.05    0.17
Q6    1   0.7646  0.4309  0.8015  11.00000  0.05    0.17
;
_shelx_res_checksum              80312
_olex2_submission_special_instructions 'No special instructions were received'
####################################################################### 
# 
# This file contains crystal structure data downloaded from the 
# Cambridge Structural Database (CSD) hosted by the Cambridge 
# Crystallographic Data Centre (CCDC).
# 
# Full information about CCDC data access policies and citation 
# guidelines are available at http://www.ccdc.cam.ac.uk/access/V1 
# 
# Audit and citation data items may have been added by the CCDC. 
# Please retain this information to preserve the provenance of 
# this file and to allow appropriate attribution of the data. 
# 
#######################################################################

data_10
_database_code_depnum_ccdc_archive 'CCDC 2299092'
loop_
_audit_author_name
_audit_author_address
'Chonghe Zhang'
;Massachusetts Institute of Technology
United States of America
;
_audit_update_record             
;
2025-01-10 deposited with the CCDC.	2025-05-19 downloaded from the CCDC.
;
_audit_creation_date             2023-10-01
_audit_creation_method           
;
Olex2 1.5
(compiled 2023.08.24 svn.re1ec1418 for OlexSys, GUI svn.r6817)
;
_shelx_SHELXL_version_number     2019/1
_chemical_name_common            ?
_chemical_name_systematic        ?
_chemical_formula_moiety         'C18 H15 B N4'
_chemical_formula_sum            'C18 H15 B N4'
_chemical_formula_weight         298.15
_chemical_melting_point          ?
loop_
_atom_type_symbol
_atom_type_description
_atom_type_scat_dispersion_real
_atom_type_scat_dispersion_imag
_atom_type_scat_source
C C 0.0033 0.0016 'International Tables Vol C Tables 4.2.6.8 and 6.1.1.4'
H H 0.0000 0.0000 'International Tables Vol C Tables 4.2.6.8 and 6.1.1.4'
B B 0.0013 0.0007 'International Tables Vol C Tables 4.2.6.8 and 6.1.1.4'
N N 0.0061 0.0033 'International Tables Vol C Tables 4.2.6.8 and 6.1.1.4'

_shelx_space_group_comment       
;
The symmetry employed for this shelxl refinement is uniquely defined
by the following loop, which should always be used as a source of
symmetry information in preference to the above space-group names.
They are only intended as comments.
;
_space_group_crystal_system      monoclinic
_space_group_IT_number           14
_space_group_name_H-M_alt        'P 1 21/n 1'
_space_group_name_Hall           '-P 2yn'
loop_
_space_group_symop_operation_xyz
'x, y, z'
'-x+1/2, y+1/2, -z+1/2'
'-x, -y, -z'
'x-1/2, -y-1/2, z-1/2'

_cell_length_a                   5.7579(4)
_cell_length_b                   15.6788(11)
_cell_length_c                   16.3799(11)
_cell_angle_alpha                90
_cell_angle_beta                 94.763(3)
_cell_angle_gamma                90
_cell_volume                     1473.62(18)
_cell_formula_units_Z            4
_cell_measurement_reflns_used    9371
_cell_measurement_temperature    100.00
_cell_measurement_theta_max      30.805
_cell_measurement_theta_min      2.813
_shelx_estimated_absorpt_T_max   0.999
_shelx_estimated_absorpt_T_min   0.993
_exptl_absorpt_coefficient_mu    0.082
_exptl_absorpt_correction_T_max  0.7462
_exptl_absorpt_correction_T_min  0.6831
_exptl_absorpt_correction_type   multi-scan
_exptl_absorpt_process_details   
;
SADABS-2016/2 (Bruker,2016/2) was used for absorption correction.
wR2(int) was 0.1422 before and 0.0622 after correction.
The Ratio of minimum to maximum transmission is 0.9154.
The \l/2 correction factor is Not present.
;
_exptl_absorpt_special_details   ?
_exptl_crystal_colour            colourless
_exptl_crystal_colour_primary    colourless
_exptl_crystal_density_diffrn    1.344
_exptl_crystal_density_meas      ?
_exptl_crystal_density_method    ?
_exptl_crystal_description       needle
_exptl_crystal_F_000             624
_exptl_crystal_size_max          0.087
_exptl_crystal_size_mid          0.016
_exptl_crystal_size_min          0.008
_exptl_transmission_factor_max   ?
_exptl_transmission_factor_min   ?
_diffrn_reflns_av_R_equivalents  0.0595
_diffrn_reflns_av_unetI/netI     0.0318
_diffrn_reflns_Laue_measured_fraction_full 1.000
_diffrn_reflns_Laue_measured_fraction_max 1.000
_diffrn_reflns_limit_h_max       7
_diffrn_reflns_limit_h_min       -7
_diffrn_reflns_limit_k_max       20
_diffrn_reflns_limit_k_min       -20
_diffrn_reflns_limit_l_max       21
_diffrn_reflns_limit_l_min       -21
_diffrn_reflns_number            34337
_diffrn_reflns_point_group_measured_fraction_full 1.000
_diffrn_reflns_point_group_measured_fraction_max 1.000
_diffrn_reflns_theta_full        25.242
_diffrn_reflns_theta_max         27.876
_diffrn_reflns_theta_min         1.801
_diffrn_ambient_temperature      100.00
_diffrn_detector_area_resol_mean ?
_diffrn_measured_fraction_theta_full 1.000
_diffrn_measured_fraction_theta_max 1.000
_diffrn_measurement_device_type  'Bruker APEX-II CCD'
_diffrn_measurement_method       '\f and \w scans'
_diffrn_radiation_type           MoK\a
_diffrn_radiation_wavelength     0.71073
_diffrn_source                   ?
_diffrn_source_current           1.4
_diffrn_source_power             0.07
_diffrn_source_voltage           50.0
_diffrn_standards_number         0
_reflns_Friedel_coverage         0.000
_reflns_Friedel_fraction_full    .
_reflns_Friedel_fraction_max     .
_reflns_number_gt                2591
_reflns_number_total             3526
_reflns_special_details          
;
 Reflections were merged by SHELXL according to the crystal
 class for the calculation of statistics and refinement.
 
 _reflns_Friedel_fraction is defined as the number of unique
 Friedel pairs measured divided by the number that would be
 possible theoretically, ignoring centric projections and
 systematic absences.
;
_reflns_threshold_expression     'I > 2\s(I)'
_computing_cell_refinement       'SAINT V8.40B (?, 2016)'
_computing_data_collection       ?
_computing_data_reduction        'SAINT V8.40B (?, 2016)'
_computing_molecular_graphics    'Olex2 1.5 (Dolomanov et al., 2009)'
_computing_publication_material  'Olex2 1.5 (Dolomanov et al., 2009)'
_computing_structure_refinement  'XL  (Sheldrick, 2008)'
_computing_structure_solution    ?
_refine_diff_density_max         0.212
_refine_diff_density_min         -0.229
_refine_diff_density_rms         0.051
_refine_ls_extinction_coef       .
_refine_ls_extinction_method     none
_refine_ls_goodness_of_fit_ref   1.050
_refine_ls_hydrogen_treatment    constr
_refine_ls_matrix_type           full
_refine_ls_number_parameters     208
_refine_ls_number_reflns         3526
_refine_ls_number_restraints     0
_refine_ls_R_factor_all          0.0722
_refine_ls_R_factor_gt           0.0469
_refine_ls_restrained_S_all      1.050
_refine_ls_shift/su_max          0.000
_refine_ls_shift/su_mean         0.000
_refine_ls_structure_factor_coef Fsqd
_refine_ls_weighting_details     
'w=1/[\s^2^(Fo^2^)+(0.0364P)^2^+0.9955P] where P=(Fo^2^+2Fc^2^)/3'
_refine_ls_weighting_scheme      calc
_refine_ls_wR_factor_gt          0.0996
_refine_ls_wR_factor_ref         0.1141
_refine_special_details          ?
_olex2_refinement_description    
;
1. Fixed Uiso
 At 1.2 times of:
  All C(H) groups
2.a Aromatic/amide H refined with riding coordinates:
 C14(H14), C8(H8), C12(H12), C6(H6), C18(H18), C9(H9), C15(H15), C11(H11),
 C16(H16), C10(H10), C2(H2), C4(H4), C17(H17), C5(H5), C3(H3)
;
_atom_sites_solution_hydrogens   geom
_atom_sites_solution_primary     ?
_atom_sites_solution_secondary   ?
loop_
_atom_site_label
_atom_site_type_symbol
_atom_site_fract_x
_atom_site_fract_y
_atom_site_fract_z
_atom_site_U_iso_or_equiv
_atom_site_adp_type
_atom_site_occupancy
_atom_site_site_symmetry_order
_atom_site_calc_flag
_atom_site_refinement_flags_posn
_atom_site_refinement_flags_adp
_atom_site_refinement_flags_occupancy
_atom_site_disorder_assembly
_atom_site_disorder_group
N4 N 0.5548(2) 0.73977(9) 0.30200(8) 0.0225(3) Uani 1 1 d . . . . .
N1 N 0.2901(2) 0.81137(9) 0.36321(8) 0.0226(3) Uani 1 1 d . . . . .
N3 N 0.4820(2) 0.80921(9) 0.25461(8) 0.0239(3) Uani 1 1 d . . . . .
N2 N 0.3275(2) 0.85068(9) 0.28957(8) 0.0245(3) Uani 1 1 d . . . . .
C13 C 0.7315(3) 0.68719(11) 0.27237(9) 0.0222(3) Uani 1 1 d . . . . .
C7 C 0.1246(3) 0.85023(11) 0.41177(10) 0.0220(3) Uani 1 1 d . . . . .
C1 C 0.4646(3) 0.67793(11) 0.45097(9) 0.0227(3) Uani 1 1 d . . . . .
C14 C 0.8864(3) 0.71932(11) 0.21915(10) 0.0247(4) Uani 1 1 d . . . . .
H14 H 0.873136 0.776652 0.200570 0.030 Uiso 1 1 calc R U . . .
C8 C 0.1626(3) 0.84630(11) 0.49704(10) 0.0240(4) Uani 1 1 d . . . . .
H8 H 0.299387 0.820108 0.522018 0.029 Uiso 1 1 calc R U . . .
C12 C -0.0722(3) 0.89036(11) 0.37525(10) 0.0241(4) Uani 1 1 d . . . . .
H12 H -0.095724 0.894154 0.317267 0.029 Uiso 1 1 calc R U . . .
C6 C 0.6736(3) 0.68113(11) 0.50136(10) 0.0254(4) Uani 1 1 d . . . . .
H6 H 0.797890 0.715811 0.485894 0.030 Uiso 1 1 calc R U . . .
C18 C 0.7496(3) 0.60261(11) 0.29821(10) 0.0259(4) Uani 1 1 d . . . . .
H18 H 0.642013 0.580345 0.333661 0.031 Uiso 1 1 calc R U . . .
C9 C -0.0016(3) 0.88111(11) 0.54494(10) 0.0255(4) Uani 1 1 d . . . . .
H9 H 0.022794 0.878377 0.602954 0.031 Uiso 1 1 calc R U . . .
C15 C 1.0604(3) 0.66685(12) 0.19346(10) 0.0267(4) Uani 1 1 d . . . . .
H15 H 1.166248 0.688693 0.157160 0.032 Uiso 1 1 calc R U . . .
C11 C -0.2342(3) 0.92486(11) 0.42384(10) 0.0255(4) Uani 1 1 d . . . . .
H11 H -0.369320 0.952212 0.398943 0.031 Uiso 1 1 calc R U . . .
C16 C 1.0818(3) 0.58324(12) 0.21996(10) 0.0276(4) Uani 1 1 d . . . . .
H16 H 1.202948 0.548126 0.202649 0.033 Uiso 1 1 calc R U . . .
C10 C -0.2007(3) 0.91977(11) 0.50873(10) 0.0260(4) Uani 1 1 d . . . . .
H10 H -0.313634 0.942667 0.541744 0.031 Uiso 1 1 calc R U . . .
C2 C 0.2865(3) 0.62476(11) 0.47438(10) 0.0257(4) Uani 1 1 d . . . . .
H2 H 0.144138 0.621168 0.440827 0.031 Uiso 1 1 calc R U . . .
C4 C 0.5222(3) 0.58299(12) 0.59606(10) 0.0283(4) Uani 1 1 d . . . . .
H4 H 0.540704 0.551666 0.645828 0.034 Uiso 1 1 calc R U . . .
C17 C 0.9243(3) 0.55093(12) 0.27227(10) 0.0275(4) Uani 1 1 d . . . . .
H17 H 0.936704 0.493352 0.290175 0.033 Uiso 1 1 calc R U . . .
C5 C 0.7015(3) 0.63453(11) 0.57328(10) 0.0275(4) Uani 1 1 d . . . . .
H5 H 0.843527 0.637868 0.607036 0.033 Uiso 1 1 calc R U . . .
C3 C 0.3154(3) 0.57707(12) 0.54620(10) 0.0285(4) Uani 1 1 d . . . . .
H3 H 0.194084 0.540601 0.561089 0.034 Uiso 1 1 calc R U . . .
B1 B 0.4356(3) 0.73814(13) 0.37532(11) 0.0225(4) Uani 1 1 d . . . . .

loop_
_atom_site_aniso_label
_atom_site_aniso_U_11
_atom_site_aniso_U_22
_atom_site_aniso_U_33
_atom_site_aniso_U_23
_atom_site_aniso_U_13
_atom_site_aniso_U_12
N4 0.0229(7) 0.0283(7) 0.0166(6) 0.0019(5) 0.0031(5) -0.0004(6)
N1 0.0224(7) 0.0297(8) 0.0160(6) 0.0019(6) 0.0041(5) -0.0009(6)
N3 0.0235(7) 0.0301(8) 0.0185(6) 0.0023(6) 0.0030(5) -0.0002(6)
N2 0.0248(7) 0.0320(8) 0.0172(6) 0.0015(6) 0.0048(6) -0.0009(6)
C13 0.0212(8) 0.0301(9) 0.0155(7) -0.0011(6) 0.0023(6) 0.0000(7)
C7 0.0200(8) 0.0263(8) 0.0205(7) -0.0006(6) 0.0054(6) -0.0012(7)
C1 0.0239(8) 0.0277(8) 0.0173(7) -0.0008(6) 0.0066(6) 0.0030(7)
C14 0.0260(9) 0.0291(9) 0.0195(7) -0.0009(7) 0.0050(6) -0.0025(7)
C8 0.0228(8) 0.0284(9) 0.0212(8) 0.0008(7) 0.0042(6) -0.0011(7)
C12 0.0232(8) 0.0280(9) 0.0212(8) -0.0005(7) 0.0021(6) -0.0009(7)
C6 0.0242(9) 0.0305(9) 0.0220(8) -0.0021(7) 0.0058(7) -0.0014(7)
C18 0.0277(9) 0.0316(9) 0.0190(7) 0.0009(7) 0.0059(7) -0.0014(7)
C9 0.0283(9) 0.0289(9) 0.0201(8) -0.0003(7) 0.0062(7) -0.0023(7)
C15 0.0250(9) 0.0361(10) 0.0200(8) -0.0044(7) 0.0072(6) -0.0047(7)
C11 0.0214(8) 0.0284(9) 0.0266(8) -0.0014(7) 0.0022(7) -0.0001(7)
C16 0.0256(9) 0.0367(10) 0.0208(8) -0.0048(7) 0.0041(7) 0.0036(8)
C10 0.0237(8) 0.0294(9) 0.0262(8) -0.0025(7) 0.0096(7) -0.0009(7)
C2 0.0229(8) 0.0332(9) 0.0214(8) -0.0007(7) 0.0043(6) -0.0008(7)
C4 0.0386(10) 0.0300(9) 0.0167(7) 0.0012(7) 0.0046(7) 0.0024(8)
C17 0.0323(10) 0.0300(9) 0.0206(8) -0.0007(7) 0.0045(7) 0.0024(7)
C5 0.0281(9) 0.0334(10) 0.0207(8) -0.0027(7) -0.0003(7) 0.0028(7)
C3 0.0312(9) 0.0306(9) 0.0249(8) 0.0024(7) 0.0101(7) -0.0029(8)
B1 0.0206(9) 0.0302(10) 0.0169(8) -0.0007(7) 0.0032(7) -0.0022(8)

_geom_special_details            
;
 All esds (except the esd in the dihedral angle between two l.s. planes)
 are estimated using the full covariance matrix.  The cell esds are taken
 into account individually in the estimation of esds in distances, angles
 and torsion angles; correlations between esds in cell parameters are only
 used when they are defined by crystal symmetry.  An approximate (isotropic)
 treatment of cell esds is used for estimating esds involving l.s. planes.
;
loop_
_geom_bond_atom_site_label_1
_geom_bond_atom_site_label_2
_geom_bond_distance
_geom_bond_site_symmetry_2
_geom_bond_publ_flag
N4 N3 1.3818(19) . ?
N4 C13 1.426(2) . ?
N4 B1 1.432(2) . ?
N1 N2 1.3871(18) . ?
N1 C7 1.428(2) . ?
N1 B1 1.425(2) . ?
N3 N2 1.2755(19) . ?
C13 C14 1.392(2) . ?
C13 C18 1.393(2) . ?
C7 C8 1.397(2) . ?
C7 C12 1.387(2) . ?
C1 C6 1.402(2) . ?
C1 C2 1.400(2) . ?
C1 B1 1.556(2) . ?
C14 H14 0.9500 . ?
C14 C15 1.388(2) . ?
C8 H8 0.9500 . ?
C8 C9 1.390(2) . ?
C12 H12 0.9500 . ?
C12 C11 1.386(2) . ?
C6 H6 0.9500 . ?
C6 C5 1.384(2) . ?
C18 H18 0.9500 . ?
C18 C17 1.386(2) . ?
C9 H9 0.9500 . ?
C9 C10 1.386(2) . ?
C15 H15 0.9500 . ?
C15 C16 1.383(3) . ?
C11 H11 0.9500 . ?
C11 C10 1.390(2) . ?
C16 H16 0.9500 . ?
C16 C17 1.394(2) . ?
C10 H10 0.9500 . ?
C2 H2 0.9500 . ?
C2 C3 1.392(2) . ?
C4 H4 0.9500 . ?
C4 C5 1.386(3) . ?
C4 C3 1.390(3) . ?
C17 H17 0.9500 . ?
C5 H5 0.9500 . ?
C3 H3 0.9500 . ?

loop_
_geom_angle_atom_site_label_1
_geom_angle_atom_site_label_2
_geom_angle_atom_site_label_3
_geom_angle
_geom_angle_site_symmetry_1
_geom_angle_site_symmetry_3
_geom_angle_publ_flag
N3 N4 C13 117.14(12) . . ?
N3 N4 B1 109.93(14) . . ?
C13 N4 B1 132.89(15) . . ?
N2 N1 C7 116.99(13) . . ?
N2 N1 B1 110.32(13) . . ?
B1 N1 C7 132.68(14) . . ?
N2 N3 N4 109.87(13) . . ?
N3 N2 N1 109.16(13) . . ?
C14 C13 N4 121.08(15) . . ?
C14 C13 C18 119.94(16) . . ?
C18 C13 N4 118.97(14) . . ?
C8 C7 N1 118.79(15) . . ?
C12 C7 N1 120.83(14) . . ?
C12 C7 C8 120.38(15) . . ?
C6 C1 B1 118.52(15) . . ?
C2 C1 C6 118.19(15) . . ?
C2 C1 B1 123.15(16) . . ?
C13 C14 H14 120.3 . . ?
C15 C14 C13 119.42(16) . . ?
C15 C14 H14 120.3 . . ?
C7 C8 H8 120.3 . . ?
C9 C8 C7 119.31(16) . . ?
C9 C8 H8 120.3 . . ?
C7 C12 H12 120.2 . . ?
C11 C12 C7 119.61(15) . . ?
C11 C12 H12 120.2 . . ?
C1 C6 H6 119.5 . . ?
C5 C6 C1 121.03(16) . . ?
C5 C6 H6 119.5 . . ?
C13 C18 H18 120.0 . . ?
C17 C18 C13 120.08(16) . . ?
C17 C18 H18 120.0 . . ?
C8 C9 H9 119.7 . . ?
C10 C9 C8 120.52(16) . . ?
C10 C9 H9 119.7 . . ?
C14 C15 H15 119.5 . . ?
C16 C15 C14 120.96(16) . . ?
C16 C15 H15 119.5 . . ?
C12 C11 H11 119.7 . . ?
C12 C11 C10 120.53(16) . . ?
C10 C11 H11 119.7 . . ?
C15 C16 H16 120.3 . . ?
C15 C16 C17 119.45(16) . . ?
C17 C16 H16 120.3 . . ?
C9 C10 C11 119.63(15) . . ?
C9 C10 H10 120.2 . . ?
C11 C10 H10 120.2 . . ?
C1 C2 H2 119.6 . . ?
C3 C2 C1 120.84(16) . . ?
C3 C2 H2 119.6 . . ?
C5 C4 H4 120.0 . . ?
C5 C4 C3 120.09(16) . . ?
C3 C4 H4 120.0 . . ?
C18 C17 C16 120.14(17) . . ?
C18 C17 H17 119.9 . . ?
C16 C17 H17 119.9 . . ?
C6 C5 C4 120.03(16) . . ?
C6 C5 H5 120.0 . . ?
C4 C5 H5 120.0 . . ?
C2 C3 H3 120.1 . . ?
C4 C3 C2 119.80(16) . . ?
C4 C3 H3 120.1 . . ?
N4 B1 C1 130.64(16) . . ?
N1 B1 N4 100.72(14) . . ?
N1 B1 C1 128.53(15) . . ?

loop_
_geom_torsion_atom_site_label_1
_geom_torsion_atom_site_label_2
_geom_torsion_atom_site_label_3
_geom_torsion_atom_site_label_4
_geom_torsion
_geom_torsion_site_symmetry_1
_geom_torsion_site_symmetry_2
_geom_torsion_site_symmetry_3
_geom_torsion_site_symmetry_4
_geom_torsion_publ_flag
N4 N3 N2 N1 0.62(18) . . . . ?
N4 C13 C14 C15 178.16(15) . . . . ?
N4 C13 C18 C17 -178.04(15) . . . . ?
N1 C7 C8 C9 -177.63(15) . . . . ?
N1 C7 C12 C11 177.69(15) . . . . ?
N3 N4 C13 C14 24.7(2) . . . . ?
N3 N4 C13 C18 -155.97(15) . . . . ?
N3 N4 B1 N1 0.85(17) . . . . ?
N3 N4 B1 C1 -175.40(17) . . . . ?
N2 N1 C7 C8 -146.02(15) . . . . ?
N2 N1 C7 C12 34.7(2) . . . . ?
N2 N1 B1 N4 -0.49(17) . . . . ?
N2 N1 B1 C1 175.87(17) . . . . ?
C13 N4 N3 N2 -178.84(14) . . . . ?
C13 N4 B1 N1 178.27(16) . . . . ?
C13 N4 B1 C1 2.0(3) . . . . ?
C13 C14 C15 C16 0.0(3) . . . . ?
C13 C18 C17 C16 -0.3(3) . . . . ?
C7 N1 N2 N3 178.87(14) . . . . ?
C7 N1 B1 N4 -179.18(16) . . . . ?
C7 N1 B1 C1 -2.8(3) . . . . ?
C7 C8 C9 C10 -0.3(3) . . . . ?
C7 C12 C11 C10 0.2(3) . . . . ?
C1 C6 C5 C4 0.7(3) . . . . ?
C1 C2 C3 C4 0.9(3) . . . . ?
C14 C13 C18 C17 1.3(2) . . . . ?
C14 C15 C16 C17 0.9(3) . . . . ?
C8 C7 C12 C11 -1.5(3) . . . . ?
C8 C9 C10 C11 -1.0(3) . . . . ?
C12 C7 C8 C9 1.6(3) . . . . ?
C12 C11 C10 C9 1.1(3) . . . . ?
C6 C1 C2 C3 0.7(2) . . . . ?
C6 C1 B1 N4 66.5(3) . . . . ?
C6 C1 B1 N1 -108.8(2) . . . . ?
C18 C13 C14 C15 -1.1(2) . . . . ?
C15 C16 C17 C18 -0.8(3) . . . . ?
C2 C1 C6 C5 -1.4(2) . . . . ?
C2 C1 B1 N4 -117.9(2) . . . . ?
C2 C1 B1 N1 66.8(3) . . . . ?
C5 C4 C3 C2 -1.7(3) . . . . ?
C3 C4 C5 C6 0.9(3) . . . . ?
B1 N4 N3 N2 -0.96(19) . . . . ?
B1 N4 C13 C14 -152.54(18) . . . . ?
B1 N4 C13 C18 26.8(3) . . . . ?
B1 N1 N2 N3 -0.05(18) . . . . ?
B1 N1 C7 C8 32.6(3) . . . . ?
B1 N1 C7 C12 -146.65(18) . . . . ?
B1 C1 C6 C5 174.35(16) . . . . ?
B1 C1 C2 C3 -174.92(16) . . . . ?

_shelx_res_file                  
;
TITL mo_P8_23170_0m_a.res in P2(1)/n
    mo_p8_23170_0m_a.res
    created by SHELXL-2019/1 at 18:37:48 on 01-Oct-2023
REM Old TITL mo_P8_23170_0m in P2(1)/n
REM SHELXT solution in P2(1)/n: R1 0.128, Rweak 0.005, Alpha 0.020
REM <I/s> 0.803 for 125 systematic absences, Orientation as input
REM Formula found by SHELXT: C19 N4
CELL 0.71073 5.7579 15.6788 16.3799 90 94.763 90
ZERR 4 0.0004 0.0011 0.0011 0 0.003 0
LATT 1
SYMM 0.5-X,0.5+Y,0.5-Z
SFAC C H B N
UNIT 72 60 4 16

L.S. 10
PLAN  5
SIZE 0.008 0.016 0.087
TEMP -173.15
CONF
BOND
LIST 6
MORE -1
BOND $H
fmap 2
acta
REM <olex2.extras>
REM <HklSrc "%.\\mo_P8_23170_0m_a.hkl">
REM </olex2.extras>

WGHT    0.036400    0.995500
FVAR       0.78509
N4    4    0.554815    0.739767    0.301999    11.00000    0.02287    0.02829 =
         0.01664    0.00191    0.00309   -0.00037
N1    4    0.290119    0.811372    0.363209    11.00000    0.02242    0.02974 =
         0.01599    0.00193    0.00407   -0.00089
N3    4    0.481999    0.809207    0.254614    11.00000    0.02348    0.03005 =
         0.01846    0.00230    0.00300   -0.00015
N2    4    0.327467    0.850679    0.289572    11.00000    0.02481    0.03200 =
         0.01725    0.00153    0.00476   -0.00095
C13   1    0.731537    0.687188    0.272371    11.00000    0.02119    0.03012 =
         0.01545   -0.00114    0.00226   -0.00003
C7    1    0.124577    0.850226    0.411767    11.00000    0.01998    0.02633 =
         0.02045   -0.00059    0.00536   -0.00125
C1    1    0.464631    0.677930    0.450966    11.00000    0.02389    0.02769 =
         0.01729   -0.00085    0.00660    0.00303
C14   1    0.886399    0.719324    0.219149    11.00000    0.02603    0.02914 =
         0.01950   -0.00088    0.00496   -0.00251
AFIX  43
H14   2    0.873136    0.776652    0.200570    11.00000   -1.20000
AFIX   0
C8    1    0.162640    0.846301    0.497040    11.00000    0.02284    0.02835 =
         0.02117    0.00080    0.00421   -0.00106
AFIX  43
H8    2    0.299387    0.820108    0.522018    11.00000   -1.20000
AFIX   0
C12   1   -0.072211    0.890356    0.375248    11.00000    0.02320    0.02803 =
         0.02123   -0.00046    0.00207   -0.00094
AFIX  43
H12   2   -0.095724    0.894154    0.317267    11.00000   -1.20000
AFIX   0
C6    1    0.673556    0.681126    0.501355    11.00000    0.02425    0.03052 =
         0.02202   -0.00210    0.00579   -0.00140
AFIX  43
H6    2    0.797890    0.715811    0.485894    11.00000   -1.20000
AFIX   0
C18   1    0.749602    0.602608    0.298212    11.00000    0.02769    0.03164 =
         0.01895    0.00085    0.00587   -0.00138
AFIX  43
H18   2    0.642013    0.580345    0.333661    11.00000   -1.20000
AFIX   0
C9    1   -0.001598    0.881107    0.544937    11.00000    0.02834    0.02891 =
         0.02007   -0.00031    0.00617   -0.00230
AFIX  43
H9    2    0.022794    0.878377    0.602954    11.00000   -1.20000
AFIX   0
C15   1    1.060390    0.666854    0.193461    11.00000    0.02502    0.03614 =
         0.01997   -0.00440    0.00724   -0.00471
AFIX  43
H15   2    1.166248    0.688693    0.157160    11.00000   -1.20000
AFIX   0
C11   1   -0.234236    0.924859    0.423837    11.00000    0.02141    0.02843 =
         0.02659   -0.00142    0.00219   -0.00009
AFIX  43
H11   2   -0.369320    0.952212    0.398943    11.00000   -1.20000
AFIX   0
C16   1    1.081845    0.583237    0.219959    11.00000    0.02565    0.03666 =
         0.02078   -0.00480    0.00410    0.00360
AFIX  43
H16   2    1.202948    0.548126    0.202649    11.00000   -1.20000
AFIX   0
C10   1   -0.200697    0.919769    0.508735    11.00000    0.02370    0.02938 =
         0.02622   -0.00246    0.00963   -0.00089
AFIX  43
H10   2   -0.313634    0.942667    0.541744    11.00000   -1.20000
AFIX   0
C2    1    0.286527    0.624762    0.474375    11.00000    0.02286    0.03317 =
         0.02139   -0.00073    0.00434   -0.00075
AFIX  43
H2    2    0.144138    0.621168    0.440827    11.00000   -1.20000
AFIX   0
C4    1    0.522187    0.582987    0.596065    11.00000    0.03859    0.03003 =
         0.01672    0.00123    0.00462    0.00243
AFIX  43
H4    2    0.540704    0.551666    0.645828    11.00000   -1.20000
AFIX   0
C17   1    0.924288    0.550927    0.272271    11.00000    0.03228    0.02999 =
         0.02059   -0.00068    0.00454    0.00243
AFIX  43
H17   2    0.936704    0.493352    0.290175    11.00000   -1.20000
AFIX   0
C5    1    0.701464    0.634528    0.573277    11.00000    0.02807    0.03344 =
         0.02072   -0.00273   -0.00034    0.00280
AFIX  43
H5    2    0.843527    0.637868    0.607036    11.00000   -1.20000
AFIX   0
C3    1    0.315377    0.577073    0.546202    11.00000    0.03120    0.03063 =
         0.02488    0.00240    0.01013   -0.00286
AFIX  43
H3    2    0.194084    0.540601    0.561089    11.00000   -1.20000
AFIX   0
B1    3    0.435556    0.738137    0.375321    11.00000    0.02060    0.03018 =
         0.01685   -0.00073    0.00319   -0.00219
HKLF 4


REM  mo_P8_23170_0m_a.res in P2(1)/n
REM wR2 = 0.1141, GooF = S = 1.050, Restrained GooF = 1.050 for all data
REM R1 = 0.0469 for 2591 Fo > 4sig(Fo) and 0.0722 for all 3526 data
REM 208 parameters refined using 0 restraints

END

WGHT      0.0364      0.9954

REM Highest difference peak  0.212,  deepest hole -0.229,  1-sigma level  0.051
Q1    1   0.8438  0.7154  0.2604  11.00000  0.05    0.21
Q2    1   0.1408  0.8474  0.4574  11.00000  0.05    0.20
Q3    1   0.3207  0.9207  0.2852  11.00000  0.05    0.19
Q4    1   0.5503  0.7459  0.3548  11.00000  0.05    0.19
Q5    1   0.1001  0.8805  0.5194  11.00000  0.05    0.18
;
_shelx_res_checksum              61883
_olex2_submission_special_instructions 'No special instructions were received'
####################################################################### 
# 
# This file contains crystal structure data downloaded from the 
# Cambridge Structural Database (CSD) hosted by the Cambridge 
# Crystallographic Data Centre (CCDC).
# 
# Full information about CCDC data access policies and citation 
# guidelines are available at http://www.ccdc.cam.ac.uk/access/V1 
# 
# Audit and citation data items may have been added by the CCDC. 
# Please retain this information to preserve the provenance of 
# this file and to allow appropriate attribution of the data. 
# 
#######################################################################

data_7
_database_code_depnum_ccdc_archive 'CCDC 2416228'
loop_
_audit_author_name
_audit_author_address
'Chonghe Zhang'
;Massachusetts Institute of Technology
United States of America
;
_audit_update_record             
;
2025-01-10 deposited with the CCDC.	2025-05-19 downloaded from the CCDC.
;
_audit_creation_date             2025-01-10
_audit_creation_method           
;
Olex2 1.5
(compiled 2024.02.16 svn.r378c4104 for OlexSys, GUI svn.r6928)
;
_shelx_SHELXL_version_number     2019/1
_chemical_name_common            ?
_chemical_name_systematic        ?
_chemical_formula_moiety         'C35 H44 B N'
_chemical_formula_sum            'C35 H44 B N'
_chemical_formula_weight         489.52
_chemical_melting_point          ?
loop_
_atom_type_symbol
_atom_type_description
_atom_type_scat_dispersion_real
_atom_type_scat_dispersion_imag
_atom_type_scat_source
C C 0.0033 0.0016 'International Tables Vol C Tables 4.2.6.8 and 6.1.1.4'
H H 0.0000 0.0000 'International Tables Vol C Tables 4.2.6.8 and 6.1.1.4'
B B 0.0013 0.0007 'International Tables Vol C Tables 4.2.6.8 and 6.1.1.4'
N N 0.0061 0.0033 'International Tables Vol C Tables 4.2.6.8 and 6.1.1.4'

_shelx_space_group_comment       
;
The symmetry employed for this shelxl refinement is uniquely defined
by the following loop, which should always be used as a source of
symmetry information in preference to the above space-group names.
They are only intended as comments.
;
_space_group_crystal_system      monoclinic
_space_group_IT_number           14
_space_group_name_H-M_alt        'P 1 21/n 1'
_space_group_name_Hall           '-P 2yn'
loop_
_space_group_symop_operation_xyz
'x, y, z'
'-x+1/2, y+1/2, -z+1/2'
'-x, -y, -z'
'x-1/2, -y-1/2, z-1/2'

_cell_length_a                   10.2681(2)
_cell_length_b                   17.8570(4)
_cell_length_c                   15.4419(3)
_cell_angle_alpha                90
_cell_angle_beta                 100.3020(10)
_cell_angle_gamma                90
_cell_volume                     2785.74(10)
_cell_formula_units_Z            4
_cell_measurement_reflns_used    9850
_cell_measurement_temperature    100.00
_cell_measurement_theta_max      29.977
_cell_measurement_theta_min      2.212
_shelx_estimated_absorpt_T_max   0.996
_shelx_estimated_absorpt_T_min   0.994
_exptl_absorpt_coefficient_mu    0.066
_exptl_absorpt_correction_T_max  0.7460
_exptl_absorpt_correction_T_min  0.7157
_exptl_absorpt_correction_type   multi-scan
_exptl_absorpt_process_details   
;
SADABS-2016/2 (Bruker,2016/2) was used for absorption correction.
wR2(int) was 0.0928 before and 0.0444 after correction.
The Ratio of minimum to maximum transmission is 0.9594.
The \l/2 correction factor is Not present.
;
_exptl_absorpt_special_details   ?
_exptl_crystal_colour            colourless
_exptl_crystal_colour_primary    colourless
_exptl_crystal_density_diffrn    1.167
_exptl_crystal_density_meas      ?
_exptl_crystal_density_method    ?
_exptl_crystal_description       block
_exptl_crystal_F_000             1064
_exptl_crystal_size_max          0.098
_exptl_crystal_size_mid          0.078
_exptl_crystal_size_min          0.065
_exptl_transmission_factor_max   ?
_exptl_transmission_factor_min   ?
_diffrn_reflns_av_R_equivalents  0.0325
_diffrn_reflns_av_unetI/netI     0.0277
_diffrn_reflns_Laue_measured_fraction_full 0.990
_diffrn_reflns_Laue_measured_fraction_max 0.966
_diffrn_reflns_limit_h_max       14
_diffrn_reflns_limit_h_min       -14
_diffrn_reflns_limit_k_max       25
_diffrn_reflns_limit_k_min       -25
_diffrn_reflns_limit_l_max       19
_diffrn_reflns_limit_l_min       -21
_diffrn_reflns_number            32087
_diffrn_reflns_point_group_measured_fraction_full 0.990
_diffrn_reflns_point_group_measured_fraction_max 0.966
_diffrn_reflns_theta_full        25.242
_diffrn_reflns_theta_max         30.064
_diffrn_reflns_theta_min         2.212
_diffrn_ambient_temperature      100.00
_diffrn_detector_area_resol_mean ?
_diffrn_measured_fraction_theta_full 0.990
_diffrn_measured_fraction_theta_max 0.966
_diffrn_measurement_device_type  'Bruker APEX-II CCD'
_diffrn_measurement_method       '\f and \w scans'
_diffrn_radiation_type           MoK\a
_diffrn_radiation_wavelength     0.71073
_diffrn_source                   ?
_diffrn_source_current           1.4
_diffrn_source_power             0.07
_diffrn_source_voltage           50.0
_diffrn_standards_number         0
_reflns_Friedel_coverage         0.000
_reflns_Friedel_fraction_full    .
_reflns_Friedel_fraction_max     .
_reflns_number_gt                6964
_reflns_number_total             7898
_reflns_special_details          
;
 Reflections were merged by SHELXL according to the crystal
 class for the calculation of statistics and refinement.
 
 _reflns_Friedel_fraction is defined as the number of unique
 Friedel pairs measured divided by the number that would be
 possible theoretically, ignoring centric projections and
 systematic absences.
;
_reflns_threshold_expression     'I > 2\s(I)'
_computing_cell_refinement       'SAINT V8.40B (?, 2016)'
_computing_data_collection       ?
_computing_data_reduction        'SAINT V8.40B (?, 2016)'
_computing_molecular_graphics    'Olex2 1.5 (Dolomanov et al., 2009)'
_computing_publication_material  'Olex2 1.5 (Dolomanov et al., 2009)'
_computing_structure_refinement  'XL  (Sheldrick, 2008)'
_computing_structure_solution    ?
_refine_diff_density_max         0.386
_refine_diff_density_min         -0.230
_refine_diff_density_rms         0.047
_refine_ls_extinction_coef       .
_refine_ls_extinction_method     none
_refine_ls_goodness_of_fit_ref   1.072
_refine_ls_hydrogen_treatment    constr
_refine_ls_matrix_type           full
_refine_ls_number_parameters     342
_refine_ls_number_reflns         7898
_refine_ls_number_restraints     0
_refine_ls_R_factor_all          0.0521
_refine_ls_R_factor_gt           0.0457
_refine_ls_restrained_S_all      1.072
_refine_ls_shift/su_max          0.001
_refine_ls_shift/su_mean         0.000
_refine_ls_structure_factor_coef Fsqd
_refine_ls_weighting_details     
'w=1/[\s^2^(Fo^2^)+(0.0499P)^2^+1.1662P] where P=(Fo^2^+2Fc^2^)/3'
_refine_ls_weighting_scheme      calc
_refine_ls_wR_factor_gt          0.1124
_refine_ls_wR_factor_ref         0.1172
_refine_special_details          ?
_olex2_refinement_description    
;
1. Fixed Uiso
 At 1.2 times of:
  All C(H) groups, All C(H,H) groups
 At 1.5 times of:
  All C(H,H,H) groups
2.a Secondary CH2 refined with riding coordinates:
 C16(H16A,H16B), C17(H17A,H17B), C18(H18A,H18B), C19(H19A,H19B), C20(H20A,
 H20B), C21(H21A,H21B)
2.b Aromatic/amide H refined with riding coordinates:
 C23(H23), C24(H24), C25(H25), C26(H26), C27(H27), C30(H30), C31(H31), C32(H32)
2.c Idealised Me refined as rotating group:
 C8(H8A,H8B,H8C), C9(H9A,H9B,H9C), C10(H10A,H10B,H10C), C11(H11A,H11B,H11C),
 C12(H12A,H12B,H12C), C13(H13A,H13B,H13C), C34(H34A,H34B,H34C), C35(H35A,H35B,
 H35C)
;
_atom_sites_solution_hydrogens   geom
_atom_sites_solution_primary     ?
_atom_sites_solution_secondary   ?
loop_
_atom_site_label
_atom_site_type_symbol
_atom_site_fract_x
_atom_site_fract_y
_atom_site_fract_z
_atom_site_U_iso_or_equiv
_atom_site_adp_type
_atom_site_occupancy
_atom_site_site_symmetry_order
_atom_site_calc_flag
_atom_site_refinement_flags_posn
_atom_site_refinement_flags_adp
_atom_site_refinement_flags_occupancy
_atom_site_disorder_assembly
_atom_site_disorder_group
N1 N 0.40332(8) 0.71483(5) 0.45099(5) 0.01145(16) Uani 1 1 d . . . . .
C1 C 0.34676(9) 0.71021(5) 0.53457(6) 0.01084(17) Uani 1 1 d . . . . .
B1 B 0.33621(10) 0.62118(6) 0.54788(7) 0.01185(19) Uani 1 1 d . . . . .
C2 C 0.29292(10) 0.75058(6) 0.66890(7) 0.01423(19) Uani 1 1 d . . . . .
C3 C 0.17797(10) 0.73429(6) 0.61734(7) 0.01428(19) Uani 1 1 d . . . . .
C4 C 0.19886(9) 0.74332(6) 0.52165(7) 0.01260(18) Uani 1 1 d . . . . .
C5 C 0.22675(10) 0.82741(6) 0.51079(7) 0.01443(19) Uani 1 1 d . . . . .
C6 C 0.34458(10) 0.84254(6) 0.56000(7) 0.01403(19) Uani 1 1 d . . . . .
C7 C 0.39485(10) 0.76936(5) 0.60891(6) 0.01265(18) Uani 1 1 d . . . . .
C8 C 0.32410(11) 0.75425(6) 0.76685(7) 0.0189(2) Uani 1 1 d . . . . .
H8A H 0.393740 0.717922 0.788827 0.028 Uiso 1 1 calc R U . . .
H8B H 0.244447 0.742471 0.790940 0.028 Uiso 1 1 calc R U . . .
H8C H 0.354629 0.804763 0.785193 0.028 Uiso 1 1 calc R U . . .
C9 C 0.04907(11) 0.71245(7) 0.64180(8) 0.0202(2) Uani 1 1 d . . . . .
H9A H 0.021901 0.663422 0.616271 0.030 Uiso 1 1 calc R U . . .
H9B H -0.018312 0.749851 0.619172 0.030 Uiso 1 1 calc R U . . .
H9C H 0.058948 0.709729 0.706031 0.030 Uiso 1 1 calc R U . . .
C10 C 0.09467(10) 0.70843(6) 0.45108(7) 0.0168(2) Uani 1 1 d . . . . .
H10A H 0.010355 0.734714 0.448878 0.025 Uiso 1 1 calc R U . . .
H10B H 0.083618 0.655510 0.464941 0.025 Uiso 1 1 calc R U . . .
H10C H 0.122749 0.712542 0.393862 0.025 Uiso 1 1 calc R U . . .
C11 C 0.12390(12) 0.88028(6) 0.46472(8) 0.0221(2) Uani 1 1 d . . . . .
H11A H 0.051650 0.884460 0.498203 0.033 Uiso 1 1 calc R U . . .
H11B H 0.089051 0.861285 0.405576 0.033 Uiso 1 1 calc R U . . .
H11C H 0.163709 0.929692 0.460248 0.033 Uiso 1 1 calc R U . . .
C12 C 0.41818(11) 0.91486(6) 0.57343(8) 0.0196(2) Uani 1 1 d . . . . .
H12A H 0.503052 0.909801 0.553348 0.029 Uiso 1 1 calc R U . . .
H12B H 0.434109 0.927864 0.636087 0.029 Uiso 1 1 calc R U . . .
H12C H 0.365718 0.954407 0.539658 0.029 Uiso 1 1 calc R U . . .
C13 C 0.53637(10) 0.77152(6) 0.65916(7) 0.0176(2) Uani 1 1 d . . . . .
H13A H 0.595330 0.789211 0.620117 0.026 Uiso 1 1 calc R U . . .
H13B H 0.563239 0.721130 0.680342 0.026 Uiso 1 1 calc R U . . .
H13C H 0.541764 0.805605 0.709417 0.026 Uiso 1 1 calc R U . . .
C14 C 0.35881(9) 0.58787(5) 0.46284(7) 0.01240(18) Uani 1 1 d . . . . .
C15 C 0.40661(9) 0.64417(5) 0.41565(6) 0.01166(18) Uani 1 1 d . . . . .
C16 C 0.46409(10) 0.63303(6) 0.33344(7) 0.01516(19) Uani 1 1 d . . . . .
H16A H 0.518683 0.586990 0.340534 0.018 Uiso 1 1 calc R U . . .
H16B H 0.523745 0.675589 0.327706 0.018 Uiso 1 1 calc R U . . .
C17 C 0.36224(11) 0.62651(6) 0.24738(7) 0.0191(2) Uani 1 1 d . . . . .
H17A H 0.300775 0.669521 0.244479 0.023 Uiso 1 1 calc R U . . .
H17B H 0.410183 0.631504 0.197471 0.023 Uiso 1 1 calc R U . . .
C18 C 0.27935(11) 0.55469(6) 0.23369(7) 0.0200(2) Uani 1 1 d . . . . .
H18A H 0.340320 0.511305 0.242374 0.024 Uiso 1 1 calc R U . . .
H18B H 0.232540 0.553428 0.171814 0.024 Uiso 1 1 calc R U . . .
C19 C 0.17633(11) 0.54474(6) 0.29403(7) 0.0194(2) Uani 1 1 d . . . . .
H19A H 0.158720 0.594368 0.318099 0.023 Uiso 1 1 calc R U . . .
H19B H 0.092629 0.527042 0.257764 0.023 Uiso 1 1 calc R U . . .
C20 C 0.21490(11) 0.49052(6) 0.37085(7) 0.0192(2) Uani 1 1 d . . . . .
H20A H 0.219467 0.439330 0.346973 0.023 Uiso 1 1 calc R U . . .
H20B H 0.144224 0.490780 0.406862 0.023 Uiso 1 1 calc R U . . .
C21 C 0.34745(10) 0.50823(6) 0.43094(7) 0.01533(19) Uani 1 1 d . . . . .
H21A H 0.358626 0.474389 0.482518 0.018 Uiso 1 1 calc R U . . .
H21B H 0.420271 0.497807 0.398421 0.018 Uiso 1 1 calc R U . . .
C22 C 0.30656(10) 0.57262(6) 0.62691(7) 0.01463(19) Uani 1 1 d . . . . .
C23 C 0.39302(11) 0.57144(6) 0.70805(7) 0.0168(2) Uani 1 1 d . . . . .
H23 H 0.462966 0.606929 0.718895 0.020 Uiso 1 1 calc R U . . .
C24 C 0.37934(12) 0.51974(6) 0.77324(7) 0.0204(2) Uani 1 1 d . . . . .
H24 H 0.440649 0.519758 0.827183 0.025 Uiso 1 1 calc R U . . .
C25 C 0.27659(12) 0.46815(7) 0.75987(8) 0.0235(2) Uani 1 1 d . . . . .
H25 H 0.267635 0.432509 0.804103 0.028 Uiso 1 1 calc R U . . .
C26 C 0.18739(12) 0.46931(7) 0.68130(9) 0.0244(2) Uani 1 1 d . . . . .
H26 H 0.115139 0.435268 0.672207 0.029 Uiso 1 1 calc R U . . .
C27 C 0.20291(11) 0.52012(6) 0.61543(8) 0.0203(2) Uani 1 1 d . . . . .
H27 H 0.141876 0.519253 0.561381 0.024 Uiso 1 1 calc R U . . .
C28 C 0.49782(10) 0.77045(5) 0.43449(7) 0.01334(18) Uani 1 1 d . . . . .
C29 C 0.63193(10) 0.76142(6) 0.47288(7) 0.01578(19) Uani 1 1 d . . . . .
C30 C 0.72130(11) 0.81803(6) 0.46225(8) 0.0209(2) Uani 1 1 d . . . . .
H30 H 0.810998 0.813834 0.490726 0.025 Uiso 1 1 calc R U . . .
C31 C 0.68144(13) 0.88008(6) 0.41099(8) 0.0244(2) Uani 1 1 d . . . . .
H31 H 0.742514 0.919137 0.406049 0.029 Uiso 1 1 calc R U . . .
C32 C 0.55200(13) 0.88505(6) 0.36685(8) 0.0223(2) Uani 1 1 d . . . . .
H32 H 0.526209 0.926386 0.328921 0.027 Uiso 1 1 calc R U . . .
C33 C 0.45838(11) 0.83031(6) 0.37705(7) 0.0166(2) Uani 1 1 d . . . . .
C34 C 0.68246(10) 0.69036(6) 0.51970(8) 0.0199(2) Uani 1 1 d . . . . .
H34A H 0.758445 0.701887 0.565859 0.030 Uiso 1 1 calc R U . . .
H34B H 0.709697 0.655319 0.477459 0.030 Uiso 1 1 calc R U . . .
H34C H 0.612107 0.667628 0.546237 0.030 Uiso 1 1 calc R U . . .
C35 C 0.32219(12) 0.83492(7) 0.32246(8) 0.0218(2) Uani 1 1 d . . . . .
H35A H 0.326665 0.823901 0.260886 0.033 Uiso 1 1 calc R U . . .
H35B H 0.286639 0.885443 0.326765 0.033 Uiso 1 1 calc R U . . .
H35C H 0.264300 0.798413 0.344061 0.033 Uiso 1 1 calc R U . . .

loop_
_atom_site_aniso_label
_atom_site_aniso_U_11
_atom_site_aniso_U_22
_atom_site_aniso_U_33
_atom_site_aniso_U_23
_atom_site_aniso_U_13
_atom_site_aniso_U_12
N1 0.0126(4) 0.0095(4) 0.0125(4) 0.0003(3) 0.0029(3) -0.0004(3)
C1 0.0104(4) 0.0107(4) 0.0113(4) -0.0003(3) 0.0018(3) 0.0001(3)
B1 0.0093(4) 0.0111(5) 0.0143(5) 0.0008(4) -0.0002(4) 0.0001(3)
C2 0.0173(4) 0.0118(4) 0.0140(5) -0.0009(3) 0.0038(4) 0.0004(3)
C3 0.0145(4) 0.0129(4) 0.0160(5) -0.0005(3) 0.0044(4) 0.0011(3)
C4 0.0112(4) 0.0122(4) 0.0139(4) -0.0005(3) 0.0009(3) 0.0011(3)
C5 0.0171(5) 0.0117(4) 0.0148(5) 0.0000(3) 0.0037(4) 0.0027(3)
C6 0.0178(5) 0.0100(4) 0.0149(5) -0.0007(3) 0.0048(4) 0.0008(3)
C7 0.0131(4) 0.0116(4) 0.0127(4) -0.0013(3) 0.0007(3) -0.0005(3)
C8 0.0239(5) 0.0196(5) 0.0128(5) -0.0020(4) 0.0023(4) 0.0001(4)
C9 0.0157(5) 0.0243(5) 0.0219(5) -0.0009(4) 0.0068(4) -0.0014(4)
C10 0.0134(4) 0.0186(5) 0.0170(5) -0.0018(4) -0.0011(4) 0.0006(4)
C11 0.0216(5) 0.0175(5) 0.0263(6) 0.0027(4) 0.0017(4) 0.0071(4)
C12 0.0243(5) 0.0124(5) 0.0225(5) -0.0026(4) 0.0057(4) -0.0025(4)
C13 0.0149(4) 0.0194(5) 0.0169(5) -0.0014(4) -0.0013(4) -0.0028(4)
C14 0.0118(4) 0.0096(4) 0.0151(4) -0.0003(3) 0.0003(3) 0.0004(3)
C15 0.0104(4) 0.0117(4) 0.0122(4) -0.0013(3) 0.0000(3) 0.0012(3)
C16 0.0162(4) 0.0146(4) 0.0153(5) -0.0026(4) 0.0045(4) -0.0008(3)
C17 0.0239(5) 0.0191(5) 0.0139(5) -0.0008(4) 0.0027(4) -0.0006(4)
C18 0.0228(5) 0.0207(5) 0.0153(5) -0.0047(4) -0.0001(4) -0.0014(4)
C19 0.0169(5) 0.0204(5) 0.0191(5) -0.0025(4) -0.0017(4) -0.0012(4)
C20 0.0208(5) 0.0145(5) 0.0213(5) -0.0030(4) 0.0007(4) -0.0049(4)
C21 0.0183(5) 0.0098(4) 0.0173(5) -0.0012(3) 0.0016(4) 0.0001(3)
C22 0.0162(4) 0.0115(4) 0.0172(5) 0.0004(3) 0.0058(4) 0.0011(3)
C23 0.0207(5) 0.0136(4) 0.0170(5) -0.0003(4) 0.0057(4) 0.0008(4)
C24 0.0287(6) 0.0184(5) 0.0158(5) 0.0022(4) 0.0081(4) 0.0057(4)
C25 0.0312(6) 0.0179(5) 0.0258(6) 0.0068(4) 0.0168(5) 0.0043(4)
C26 0.0234(5) 0.0189(5) 0.0339(6) 0.0052(5) 0.0127(5) -0.0026(4)
C27 0.0184(5) 0.0183(5) 0.0246(6) 0.0029(4) 0.0052(4) -0.0025(4)
C28 0.0166(4) 0.0090(4) 0.0151(5) -0.0004(3) 0.0048(4) -0.0012(3)
C29 0.0151(4) 0.0126(4) 0.0204(5) -0.0009(4) 0.0053(4) -0.0010(3)
C30 0.0179(5) 0.0180(5) 0.0288(6) -0.0028(4) 0.0096(4) -0.0045(4)
C31 0.0314(6) 0.0151(5) 0.0306(6) -0.0016(4) 0.0164(5) -0.0080(4)
C32 0.0341(6) 0.0126(5) 0.0226(6) 0.0031(4) 0.0116(5) -0.0017(4)
C33 0.0237(5) 0.0120(4) 0.0155(5) 0.0007(4) 0.0068(4) 0.0013(4)
C34 0.0133(4) 0.0155(5) 0.0298(6) 0.0023(4) 0.0010(4) 0.0005(4)
C35 0.0274(6) 0.0200(5) 0.0176(5) 0.0059(4) 0.0027(4) 0.0054(4)

_geom_special_details            
;
 All esds (except the esd in the dihedral angle between two l.s. planes)
 are estimated using the full covariance matrix.  The cell esds are taken
 into account individually in the estimation of esds in distances, angles
 and torsion angles; correlations between esds in cell parameters are only
 used when they are defined by crystal symmetry.  An approximate (isotropic)
 treatment of cell esds is used for estimating esds involving l.s. planes.
;
loop_
_geom_bond_atom_site_label_1
_geom_bond_atom_site_label_2
_geom_bond_distance
_geom_bond_site_symmetry_2
_geom_bond_publ_flag
N1 C1 1.5092(12) . ?
N1 C15 1.3775(12) . ?
N1 C28 1.4427(12) . ?
C1 B1 1.6090(14) . ?
C1 C4 1.6085(13) . ?
C1 C7 1.5731(13) . ?
B1 C14 1.4970(15) . ?
B1 C22 1.5706(15) . ?
C2 C3 1.3325(14) . ?
C2 C7 1.5533(14) . ?
C2 C8 1.4905(14) . ?
C3 C4 1.5391(14) . ?
C3 C9 1.4917(14) . ?
C4 C5 1.5435(14) . ?
C4 C10 1.5176(14) . ?
C5 C6 1.3361(15) . ?
C5 C11 1.4980(14) . ?
C6 C7 1.5508(14) . ?
C6 C12 1.4919(14) . ?
C7 C13 1.5206(14) . ?
C8 H8A 0.9800 . ?
C8 H8B 0.9800 . ?
C8 H8C 0.9800 . ?
C9 H9A 0.9800 . ?
C9 H9B 0.9800 . ?
C9 H9C 0.9800 . ?
C10 H10A 0.9800 . ?
C10 H10B 0.9800 . ?
C10 H10C 0.9800 . ?
C11 H11A 0.9800 . ?
C11 H11B 0.9800 . ?
C11 H11C 0.9800 . ?
C12 H12A 0.9800 . ?
C12 H12B 0.9800 . ?
C12 H12C 0.9800 . ?
C13 H13A 0.9800 . ?
C13 H13B 0.9800 . ?
C13 H13C 0.9800 . ?
C14 C15 1.3823(14) . ?
C14 C21 1.5027(14) . ?
C15 C16 1.5058(14) . ?
C16 H16A 0.9900 . ?
C16 H16B 0.9900 . ?
C16 C17 1.5415(15) . ?
C17 H17A 0.9900 . ?
C17 H17B 0.9900 . ?
C17 C18 1.5328(16) . ?
C18 H18A 0.9900 . ?
C18 H18B 0.9900 . ?
C18 C19 1.5399(16) . ?
C19 H19A 0.9900 . ?
C19 H19B 0.9900 . ?
C19 C20 1.5275(16) . ?
C20 H20A 0.9900 . ?
C20 H20B 0.9900 . ?
C20 C21 1.5368(15) . ?
C21 H21A 0.9900 . ?
C21 H21B 0.9900 . ?
C22 C23 1.4003(15) . ?
C22 C27 1.4056(15) . ?
C23 H23 0.9500 . ?
C23 C24 1.3913(15) . ?
C24 H24 0.9500 . ?
C24 C25 1.3880(17) . ?
C25 H25 0.9500 . ?
C25 C26 1.3835(19) . ?
C26 H26 0.9500 . ?
C26 C27 1.3932(16) . ?
C27 H27 0.9500 . ?
C28 C29 1.4077(14) . ?
C28 C33 1.4017(14) . ?
C29 C30 1.3946(14) . ?
C29 C34 1.5059(15) . ?
C30 H30 0.9500 . ?
C30 C31 1.3805(17) . ?
C31 H31 0.9500 . ?
C31 C32 1.3839(18) . ?
C32 H32 0.9500 . ?
C32 C33 1.3995(15) . ?
C33 C35 1.5005(16) . ?
C34 H34A 0.9800 . ?
C34 H34B 0.9800 . ?
C34 H34C 0.9800 . ?
C35 H35A 0.9800 . ?
C35 H35B 0.9800 . ?
C35 H35C 0.9800 . ?

loop_
_geom_angle_atom_site_label_1
_geom_angle_atom_site_label_2
_geom_angle_atom_site_label_3
_geom_angle
_geom_angle_site_symmetry_1
_geom_angle_site_symmetry_3
_geom_angle_publ_flag
C15 N1 C1 109.22(8) . . ?
C15 N1 C28 119.71(8) . . ?
C28 N1 C1 124.23(8) . . ?
N1 C1 B1 102.02(7) . . ?
N1 C1 C4 111.89(7) . . ?
N1 C1 C7 117.95(8) . . ?
C4 C1 B1 107.18(7) . . ?
C7 C1 B1 126.14(8) . . ?
C7 C1 C4 90.56(7) . . ?
C14 B1 C1 104.84(8) . . ?
C14 B1 C22 122.96(9) . . ?
C22 B1 C1 132.19(9) . . ?
C3 C2 C7 108.07(9) . . ?
C3 C2 C8 128.50(10) . . ?
C8 C2 C7 123.39(9) . . ?
C2 C3 C4 106.86(9) . . ?
C2 C3 C9 129.57(10) . . ?
C9 C3 C4 123.56(9) . . ?
C3 C4 C1 97.64(7) . . ?
C3 C4 C5 105.46(8) . . ?
C5 C4 C1 100.47(7) . . ?
C10 C4 C1 117.83(8) . . ?
C10 C4 C3 116.42(8) . . ?
C10 C4 C5 116.24(8) . . ?
C6 C5 C4 107.55(9) . . ?
C6 C5 C11 129.23(10) . . ?
C11 C5 C4 122.41(9) . . ?
C5 C6 C7 107.18(9) . . ?
C5 C6 C12 129.69(10) . . ?
C12 C6 C7 123.06(9) . . ?
C2 C7 C1 97.65(7) . . ?
C6 C7 C1 100.18(8) . . ?
C6 C7 C2 105.74(8) . . ?
C13 C7 C1 122.41(8) . . ?
C13 C7 C2 112.68(8) . . ?
C13 C7 C6 115.57(8) . . ?
C2 C8 H8A 109.5 . . ?
C2 C8 H8B 109.5 . . ?
C2 C8 H8C 109.5 . . ?
H8A C8 H8B 109.5 . . ?
H8A C8 H8C 109.5 . . ?
H8B C8 H8C 109.5 . . ?
C3 C9 H9A 109.5 . . ?
C3 C9 H9B 109.5 . . ?
C3 C9 H9C 109.5 . . ?
H9A C9 H9B 109.5 . . ?
H9A C9 H9C 109.5 . . ?
H9B C9 H9C 109.5 . . ?
C4 C10 H10A 109.5 . . ?
C4 C10 H10B 109.5 . . ?
C4 C10 H10C 109.5 . . ?
H10A C10 H10B 109.5 . . ?
H10A C10 H10C 109.5 . . ?
H10B C10 H10C 109.5 . . ?
C5 C11 H11A 109.5 . . ?
C5 C11 H11B 109.5 . . ?
C5 C11 H11C 109.5 . . ?
H11A C11 H11B 109.5 . . ?
H11A C11 H11C 109.5 . . ?
H11B C11 H11C 109.5 . . ?
C6 C12 H12A 109.5 . . ?
C6 C12 H12B 109.5 . . ?
C6 C12 H12C 109.5 . . ?
H12A C12 H12B 109.5 . . ?
H12A C12 H12C 109.5 . . ?
H12B C12 H12C 109.5 . . ?
C7 C13 H13A 109.5 . . ?
C7 C13 H13B 109.5 . . ?
C7 C13 H13C 109.5 . . ?
H13A C13 H13B 109.5 . . ?
H13A C13 H13C 109.5 . . ?
H13B C13 H13C 109.5 . . ?
B1 C14 C21 130.43(9) . . ?
C15 C14 B1 107.38(8) . . ?
C15 C14 C21 121.97(9) . . ?
N1 C15 C14 114.91(9) . . ?
N1 C15 C16 119.74(9) . . ?
C14 C15 C16 125.31(9) . . ?
C15 C16 H16A 108.4 . . ?
C15 C16 H16B 108.4 . . ?
C15 C16 C17 115.40(8) . . ?
H16A C16 H16B 107.5 . . ?
C17 C16 H16A 108.4 . . ?
C17 C16 H16B 108.4 . . ?
C16 C17 H17A 108.0 . . ?
C16 C17 H17B 108.0 . . ?
H17A C17 H17B 107.3 . . ?
C18 C17 C16 117.16(9) . . ?
C18 C17 H17A 108.0 . . ?
C18 C17 H17B 108.0 . . ?
C17 C18 H18A 108.3 . . ?
C17 C18 H18B 108.3 . . ?
C17 C18 C19 115.95(9) . . ?
H18A C18 H18B 107.4 . . ?
C19 C18 H18A 108.3 . . ?
C19 C18 H18B 108.3 . . ?
C18 C19 H19A 108.4 . . ?
C18 C19 H19B 108.4 . . ?
H19A C19 H19B 107.4 . . ?
C20 C19 C18 115.61(9) . . ?
C20 C19 H19A 108.4 . . ?
C20 C19 H19B 108.4 . . ?
C19 C20 H20A 108.6 . . ?
C19 C20 H20B 108.6 . . ?
C19 C20 C21 114.65(9) . . ?
H20A C20 H20B 107.6 . . ?
C21 C20 H20A 108.6 . . ?
C21 C20 H20B 108.6 . . ?
C14 C21 C20 113.65(8) . . ?
C14 C21 H21A 108.8 . . ?
C14 C21 H21B 108.8 . . ?
C20 C21 H21A 108.8 . . ?
C20 C21 H21B 108.8 . . ?
H21A C21 H21B 107.7 . . ?
C23 C22 B1 121.57(9) . . ?
C23 C22 C27 116.57(10) . . ?
C27 C22 B1 121.20(9) . . ?
C22 C23 H23 119.1 . . ?
C24 C23 C22 121.84(10) . . ?
C24 C23 H23 119.1 . . ?
C23 C24 H24 119.8 . . ?
C25 C24 C23 120.34(11) . . ?
C25 C24 H24 119.8 . . ?
C24 C25 H25 120.4 . . ?
C26 C25 C24 119.14(10) . . ?
C26 C25 H25 120.4 . . ?
C25 C26 H26 119.8 . . ?
C25 C26 C27 120.39(11) . . ?
C27 C26 H26 119.8 . . ?
C22 C27 H27 119.2 . . ?
C26 C27 C22 121.68(11) . . ?
C26 C27 H27 119.2 . . ?
C29 C28 N1 119.01(9) . . ?
C33 C28 N1 120.63(9) . . ?
C33 C28 C29 120.27(9) . . ?
C28 C29 C34 121.72(9) . . ?
C30 C29 C28 118.82(10) . . ?
C30 C29 C34 119.33(10) . . ?
C29 C30 H30 119.5 . . ?
C31 C30 C29 121.03(11) . . ?
C31 C30 H30 119.5 . . ?
C30 C31 H31 120.2 . . ?
C30 C31 C32 119.60(10) . . ?
C32 C31 H31 120.2 . . ?
C31 C32 H32 119.4 . . ?
C31 C32 C33 121.22(10) . . ?
C33 C32 H32 119.4 . . ?
C28 C33 C35 122.14(10) . . ?
C32 C33 C28 118.51(10) . . ?
C32 C33 C35 119.23(10) . . ?
C29 C34 H34A 109.5 . . ?
C29 C34 H34B 109.5 . . ?
C29 C34 H34C 109.5 . . ?
H34A C34 H34B 109.5 . . ?
H34A C34 H34C 109.5 . . ?
H34B C34 H34C 109.5 . . ?
C33 C35 H35A 109.5 . . ?
C33 C35 H35B 109.5 . . ?
C33 C35 H35C 109.5 . . ?
H35A C35 H35B 109.5 . . ?
H35A C35 H35C 109.5 . . ?
H35B C35 H35C 109.5 . . ?

loop_
_geom_torsion_atom_site_label_1
_geom_torsion_atom_site_label_2
_geom_torsion_atom_site_label_3
_geom_torsion_atom_site_label_4
_geom_torsion
_geom_torsion_site_symmetry_1
_geom_torsion_site_symmetry_2
_geom_torsion_site_symmetry_3
_geom_torsion_site_symmetry_4
_geom_torsion_publ_flag
N1 C1 B1 C14 -11.83(9) . . . . ?
N1 C1 B1 C22 169.46(10) . . . . ?
N1 C1 C4 C3 -176.75(7) . . . . ?
N1 C1 C4 C5 -69.40(9) . . . . ?
N1 C1 C4 C10 57.90(11) . . . . ?
N1 C1 C7 C2 170.20(8) . . . . ?
N1 C1 C7 C6 62.61(10) . . . . ?
N1 C1 C7 C13 -66.70(12) . . . . ?
N1 C15 C16 C17 -100.06(11) . . . . ?
N1 C28 C29 C30 -175.22(9) . . . . ?
N1 C28 C29 C34 8.90(15) . . . . ?
N1 C28 C33 C32 176.56(9) . . . . ?
N1 C28 C33 C35 -7.25(15) . . . . ?
C1 N1 C15 C14 0.24(11) . . . . ?
C1 N1 C15 C16 -177.62(8) . . . . ?
C1 N1 C28 C29 78.65(12) . . . . ?
C1 N1 C28 C33 -105.03(11) . . . . ?
C1 B1 C14 C15 12.46(10) . . . . ?
C1 B1 C14 C21 -172.85(9) . . . . ?
C1 B1 C22 C23 -64.79(15) . . . . ?
C1 B1 C22 C27 124.81(12) . . . . ?
C1 C4 C5 C6 -32.60(10) . . . . ?
C1 C4 C5 C11 156.79(9) . . . . ?
B1 C1 C4 C3 72.20(9) . . . . ?
B1 C1 C4 C5 179.55(8) . . . . ?
B1 C1 C4 C10 -53.15(11) . . . . ?
B1 C1 C7 C2 -57.00(11) . . . . ?
B1 C1 C7 C6 -164.59(9) . . . . ?
B1 C1 C7 C13 66.10(13) . . . . ?
B1 C14 C15 N1 -8.54(12) . . . . ?
B1 C14 C15 C16 169.18(9) . . . . ?
B1 C14 C21 C20 97.56(12) . . . . ?
B1 C22 C23 C24 -169.20(10) . . . . ?
B1 C22 C27 C26 170.59(10) . . . . ?
C2 C3 C4 C1 37.92(10) . . . . ?
C2 C3 C4 C5 -65.22(10) . . . . ?
C2 C3 C4 C10 164.27(9) . . . . ?
C3 C2 C7 C1 -36.97(10) . . . . ?
C3 C2 C7 C6 65.92(10) . . . . ?
C3 C2 C7 C13 -166.93(9) . . . . ?
C3 C4 C5 C6 68.44(10) . . . . ?
C3 C4 C5 C11 -102.17(11) . . . . ?
C4 C1 B1 C14 105.88(8) . . . . ?
C4 C1 B1 C22 -72.83(13) . . . . ?
C4 C1 C7 C2 54.90(8) . . . . ?
C4 C1 C7 C6 -52.69(8) . . . . ?
C4 C1 C7 C13 178.00(9) . . . . ?
C4 C5 C6 C7 -2.94(11) . . . . ?
C4 C5 C6 C12 -179.83(10) . . . . ?
C5 C6 C7 C1 38.39(10) . . . . ?
C5 C6 C7 C2 -62.63(10) . . . . ?
C5 C6 C7 C13 172.00(9) . . . . ?
C7 C1 B1 C14 -150.32(9) . . . . ?
C7 C1 B1 C22 30.97(16) . . . . ?
C7 C1 C4 C3 -56.14(8) . . . . ?
C7 C1 C4 C5 51.21(8) . . . . ?
C7 C1 C4 C10 178.51(9) . . . . ?
C7 C2 C3 C4 -1.17(11) . . . . ?
C7 C2 C3 C9 179.83(10) . . . . ?
C8 C2 C3 C4 176.55(10) . . . . ?
C8 C2 C3 C9 -2.45(19) . . . . ?
C8 C2 C7 C1 145.17(9) . . . . ?
C8 C2 C7 C6 -111.94(10) . . . . ?
C8 C2 C7 C13 15.20(13) . . . . ?
C9 C3 C4 C1 -143.01(10) . . . . ?
C9 C3 C4 C5 113.85(10) . . . . ?
C9 C3 C4 C10 -16.66(14) . . . . ?
C10 C4 C5 C6 -160.95(9) . . . . ?
C10 C4 C5 C11 28.44(14) . . . . ?
C11 C5 C6 C7 166.81(10) . . . . ?
C11 C5 C6 C12 -10.07(19) . . . . ?
C12 C6 C7 C1 -144.47(9) . . . . ?
C12 C6 C7 C2 114.51(10) . . . . ?
C12 C6 C7 C13 -10.87(14) . . . . ?
C14 B1 C22 C23 116.69(11) . . . . ?
C14 B1 C22 C27 -53.70(14) . . . . ?
C14 C15 C16 C17 82.32(12) . . . . ?
C15 N1 C1 B1 7.40(9) . . . . ?
C15 N1 C1 C4 -106.87(9) . . . . ?
C15 N1 C1 C7 150.11(8) . . . . ?
C15 N1 C28 C29 -69.19(12) . . . . ?
C15 N1 C28 C33 107.13(11) . . . . ?
C15 C14 C21 C20 -88.42(12) . . . . ?
C15 C16 C17 C18 -71.08(12) . . . . ?
C16 C17 C18 C19 69.58(13) . . . . ?
C17 C18 C19 C20 -102.36(12) . . . . ?
C18 C19 C20 C21 55.11(13) . . . . ?
C19 C20 C21 C14 51.50(13) . . . . ?
C21 C14 C15 N1 176.22(9) . . . . ?
C21 C14 C15 C16 -6.05(15) . . . . ?
C22 B1 C14 C15 -168.68(9) . . . . ?
C22 B1 C14 C21 6.01(16) . . . . ?
C22 C23 C24 C25 -1.22(16) . . . . ?
C23 C22 C27 C26 -0.27(16) . . . . ?
C23 C24 C25 C26 -0.61(17) . . . . ?
C24 C25 C26 C27 1.94(18) . . . . ?
C25 C26 C27 C22 -1.51(18) . . . . ?
C27 C22 C23 C24 1.62(15) . . . . ?
C28 N1 C1 B1 -143.29(9) . . . . ?
C28 N1 C1 C4 102.44(10) . . . . ?
C28 N1 C1 C7 -0.58(13) . . . . ?
C28 N1 C15 C14 152.47(9) . . . . ?
C28 N1 C15 C16 -25.39(13) . . . . ?
C28 C29 C30 C31 -3.64(16) . . . . ?
C29 C28 C33 C32 -7.17(15) . . . . ?
C29 C28 C33 C35 169.03(10) . . . . ?
C29 C30 C31 C32 -2.35(18) . . . . ?
C30 C31 C32 C33 3.66(18) . . . . ?
C31 C32 C33 C28 1.09(16) . . . . ?
C31 C32 C33 C35 -175.22(11) . . . . ?
C33 C28 C29 C30 8.44(15) . . . . ?
C33 C28 C29 C34 -167.43(10) . . . . ?
C34 C29 C30 C31 172.34(11) . . . . ?

_shelx_res_file                  
;
TITL mo_G8_24149_0m_a.res in P2(1)/n
    mo_g8_24149_0m_a.res
    created by SHELXL-2019/1 at 11:22:52 on 10-Jan-2025
REM Old TITL mo_G8_24149_0m in P2(1)/n
REM SHELXT solution in P2(1)/n: R1 0.134, Rweak 0.006, Alpha 0.029
REM <I/s> 1.100 for 185 systematic absences, Orientation as input
REM Formula found by SHELXT: C36 N
CELL 0.71073 10.2681 17.857 15.4419 90 100.302 90
ZERR 4 0.0002 0.0004 0.0003 0 0.001 0
LATT 1
SYMM 0.5-X,0.5+Y,0.5-Z
SFAC C H B N
UNIT 140 176 4 4

L.S. 10
PLAN  5
SIZE 0.098 0.078 0.065
TEMP -173.15
CONF
BOND
LIST 6
MORE -1
BOND $H
fmap 2
ACTA
OMIT 0 9 17
OMIT 1 9 17
REM <olex2.extras>
REM <HklSrc "%.\\mo_G8_24149_0m_a.hkl">
REM </olex2.extras>

WGHT    0.049900    1.166200
FVAR       0.47023
N1    4    0.403315    0.714831    0.450992    11.00000    0.01262    0.00945 =
         0.01254    0.00026    0.00291   -0.00042
C1    1    0.346763    0.710206    0.534571    11.00000    0.01043    0.01070 =
         0.01130   -0.00033    0.00176    0.00007
B1    3    0.336214    0.621184    0.547881    11.00000    0.00931    0.01108 =
         0.01430    0.00077   -0.00024    0.00010
C2    1    0.292917    0.750578    0.668897    11.00000    0.01728    0.01176 =
         0.01405   -0.00091    0.00384    0.00044
C3    1    0.177966    0.734289    0.617339    11.00000    0.01450    0.01295 =
         0.01600   -0.00055    0.00438    0.00108
C4    1    0.198862    0.743317    0.521648    11.00000    0.01118    0.01221 =
         0.01390   -0.00052    0.00087    0.00106
C5    1    0.226754    0.827415    0.510793    11.00000    0.01710    0.01169 =
         0.01483   -0.00002    0.00373    0.00273
C6    1    0.344581    0.842539    0.560001    11.00000    0.01783    0.01001 =
         0.01494   -0.00074    0.00477    0.00083
C7    1    0.394847    0.769360    0.608911    11.00000    0.01312    0.01156 =
         0.01270   -0.00128    0.00074   -0.00054
C8    1    0.324104    0.754248    0.766851    11.00000    0.02389    0.01955 =
         0.01278   -0.00200    0.00234    0.00014
AFIX 137
H8A   2    0.393740    0.717922    0.788827    11.00000   -1.50000
H8B   2    0.244447    0.742471    0.790940    11.00000   -1.50000
H8C   2    0.354629    0.804763    0.785193    11.00000   -1.50000
AFIX   0
C9    1    0.049072    0.712450    0.641801    11.00000    0.01570    0.02428 =
         0.02194   -0.00089    0.00681   -0.00136
AFIX 137
H9A   2    0.021901    0.663422    0.616271    11.00000   -1.50000
H9B   2   -0.018312    0.749851    0.619172    11.00000   -1.50000
H9C   2    0.058948    0.709729    0.706031    11.00000   -1.50000
AFIX   0
C10   1    0.094669    0.708431    0.451083    11.00000    0.01344    0.01855 =
         0.01696   -0.00177   -0.00112    0.00056
AFIX 137
H10A  2    0.010355    0.734714    0.448878    11.00000   -1.50000
H10B  2    0.083618    0.655510    0.464941    11.00000   -1.50000
H10C  2    0.122749    0.712542    0.393862    11.00000   -1.50000
AFIX   0
C11   1    0.123899    0.880283    0.464722    11.00000    0.02156    0.01752 =
         0.02629    0.00267    0.00172    0.00706
AFIX 137
H11A  2    0.051650    0.884460    0.498203    11.00000   -1.50000
H11B  2    0.089051    0.861285    0.405576    11.00000   -1.50000
H11C  2    0.163709    0.929692    0.460248    11.00000   -1.50000
AFIX   0
C12   1    0.418178    0.914856    0.573425    11.00000    0.02428    0.01239 =
         0.02254   -0.00255    0.00568   -0.00247
AFIX 137
H12A  2    0.503052    0.909801    0.553348    11.00000   -1.50000
H12B  2    0.434109    0.927864    0.636087    11.00000   -1.50000
H12C  2    0.365718    0.954407    0.539658    11.00000   -1.50000
AFIX   0
C13   1    0.536373    0.771518    0.659163    11.00000    0.01489    0.01936 =
         0.01692   -0.00141   -0.00134   -0.00285
AFIX 137
H13A  2    0.595330    0.789211    0.620117    11.00000   -1.50000
H13B  2    0.563239    0.721130    0.680342    11.00000   -1.50000
H13C  2    0.541764    0.805605    0.709417    11.00000   -1.50000
AFIX   0
C14   1    0.358815    0.587867    0.462844    11.00000    0.01181    0.00958 =
         0.01506   -0.00028    0.00034    0.00042
C15   1    0.406610    0.644172    0.415650    11.00000    0.01035    0.01170 =
         0.01221   -0.00133    0.00005    0.00119
C16   1    0.464090    0.633028    0.333444    11.00000    0.01622    0.01464 =
         0.01525   -0.00261    0.00452   -0.00079
AFIX  23
H16A  2    0.518683    0.586990    0.340534    11.00000   -1.20000
H16B  2    0.523745    0.675589    0.327706    11.00000   -1.20000
AFIX   0
C17   1    0.362235    0.626508    0.247383    11.00000    0.02394    0.01908 =
         0.01392   -0.00080    0.00268   -0.00065
AFIX  23
H17A  2    0.300775    0.669521    0.244479    11.00000   -1.20000
H17B  2    0.410183    0.631504    0.197471    11.00000   -1.20000
AFIX   0
C18   1    0.279347    0.554689    0.233687    11.00000    0.02279    0.02069 =
         0.01526   -0.00466   -0.00006   -0.00136
AFIX  23
H18A  2    0.340320    0.511305    0.242374    11.00000   -1.20000
H18B  2    0.232540    0.553428    0.171814    11.00000   -1.20000
AFIX   0
C19   1    0.176331    0.544743    0.294035    11.00000    0.01693    0.02042 =
         0.01914   -0.00255   -0.00171   -0.00115
AFIX  23
H19A  2    0.158720    0.594368    0.318099    11.00000   -1.20000
H19B  2    0.092629    0.527042    0.257764    11.00000   -1.20000
AFIX   0
C20   1    0.214896    0.490524    0.370854    11.00000    0.02077    0.01445 =
         0.02129   -0.00305    0.00073   -0.00487
AFIX  23
H20A  2    0.219467    0.439330    0.346973    11.00000   -1.20000
H20B  2    0.144224    0.490780    0.406862    11.00000   -1.20000
AFIX   0
C21   1    0.347453    0.508230    0.430937    11.00000    0.01826    0.00981 =
         0.01733   -0.00124    0.00160    0.00012
AFIX  23
H21A  2    0.358626    0.474389    0.482518    11.00000   -1.20000
H21B  2    0.420271    0.497807    0.398421    11.00000   -1.20000
AFIX   0
C22   1    0.306556    0.572620    0.626906    11.00000    0.01623    0.01154 =
         0.01718    0.00037    0.00582    0.00107
C23   1    0.393017    0.571440    0.708052    11.00000    0.02074    0.01362 =
         0.01698   -0.00027    0.00574    0.00082
AFIX  43
H23   2    0.462966    0.606929    0.718895    11.00000   -1.20000
AFIX   0
C24   1    0.379344    0.519744    0.773243    11.00000    0.02866    0.01844 =
         0.01576    0.00225    0.00814    0.00573
AFIX  43
H24   2    0.440649    0.519758    0.827183    11.00000   -1.20000
AFIX   0
C25   1    0.276593    0.468153    0.759875    11.00000    0.03119    0.01792 =
         0.02576    0.00676    0.01683    0.00435
AFIX  43
H25   2    0.267635    0.432509    0.804103    11.00000   -1.20000
AFIX   0
C26   1    0.187393    0.469313    0.681300    11.00000    0.02336    0.01888 =
         0.03390    0.00524    0.01271   -0.00258
AFIX  43
H26   2    0.115139    0.435268    0.672207    11.00000   -1.20000
AFIX   0
C27   1    0.202908    0.520118    0.615431    11.00000    0.01843    0.01829 =
         0.02462    0.00286    0.00522   -0.00245
AFIX  43
H27   2    0.141876    0.519253    0.561381    11.00000   -1.20000
AFIX   0
C28   1    0.497821    0.770450    0.434486    11.00000    0.01661    0.00905 =
         0.01511   -0.00041    0.00483   -0.00115
C29   1    0.631929    0.761418    0.472881    11.00000    0.01511    0.01262 =
         0.02040   -0.00089    0.00533   -0.00097
C30   1    0.721296    0.818033    0.462249    11.00000    0.01786    0.01801 =
         0.02880   -0.00277    0.00955   -0.00447
AFIX  43
H30   2    0.810998    0.813834    0.490726    11.00000   -1.20000
AFIX   0
C31   1    0.681444    0.880083    0.410991    11.00000    0.03141    0.01514 =
         0.03056   -0.00156    0.01639   -0.00797
AFIX  43
H31   2    0.742514    0.919137    0.406049    11.00000   -1.20000
AFIX   0
C32   1    0.551999    0.885051    0.366850    11.00000    0.03409    0.01258 =
         0.02257    0.00312    0.01158   -0.00166
AFIX  43
H32   2    0.526209    0.926386    0.328921    11.00000   -1.20000
AFIX   0
C33   1    0.458384    0.830310    0.377051    11.00000    0.02369    0.01198 =
         0.01550    0.00072    0.00681    0.00133
C34   1    0.682456    0.690359    0.519696    11.00000    0.01326    0.01554 =
         0.02976    0.00231    0.00100    0.00054
AFIX 137
H34A  2    0.758445    0.701887    0.565859    11.00000   -1.50000
H34B  2    0.709697    0.655319    0.477459    11.00000   -1.50000
H34C  2    0.612107    0.667628    0.546237    11.00000   -1.50000
AFIX   0
C35   1    0.322185    0.834917    0.322456    11.00000    0.02744    0.02004 =
         0.01756    0.00592    0.00269    0.00537
AFIX 137
H35A  2    0.326665    0.823901    0.260886    11.00000   -1.50000
H35B  2    0.286639    0.885443    0.326765    11.00000   -1.50000
H35C  2    0.264300    0.798413    0.344061    11.00000   -1.50000
AFIX   0
HKLF 4


REM  mo_G8_24149_0m_a.res in P2(1)/n
REM wR2 = 0.1172, GooF = S = 1.072, Restrained GooF = 1.072 for all data
REM R1 = 0.0457 for 6964 Fo > 4sig(Fo) and 0.0521 for all 7898 data
REM 342 parameters refined using 0 restraints

END

WGHT      0.0499      1.1619

REM Highest difference peak  0.386,  deepest hole -0.230,  1-sigma level  0.047
Q1    1   0.3233  0.5983  0.5918  11.00000  0.05    0.39
Q2    1   0.3417  0.6663  0.5460  11.00000  0.05    0.38
Q3    1   0.3780  0.6142  0.4372  11.00000  0.05    0.38
Q4    1   0.3417  0.7606  0.6390  11.00000  0.05    0.37
Q5    1   0.3282  0.5989  0.5013  11.00000  0.05    0.37
;
_shelx_res_checksum              90007
_olex2_submission_special_instructions 'No special instructions were received'
####################################################################### 
# 
# This file contains crystal structure data downloaded from the 
# Cambridge Structural Database (CSD) hosted by the Cambridge 
# Crystallographic Data Centre (CCDC).
# 
# Full information about CCDC data access policies and citation 
# guidelines are available at http://www.ccdc.cam.ac.uk/access/V1 
# 
# Audit and citation data items may have been added by the CCDC. 
# Please retain this information to preserve the provenance of 
# this file and to allow appropriate attribution of the data. 
# 
#######################################################################

data_11
_database_code_depnum_ccdc_archive 'CCDC 2299093'
loop_
_audit_author_name
_audit_author_address
'Chonghe Zhang'
;Massachusetts Institute of Technology
United States of America
;
_audit_update_record             
;
2025-01-10 deposited with the CCDC.	2025-05-19 downloaded from the CCDC.
;
_audit_creation_date             2023-10-16
_audit_creation_method           
;
Olex2 1.5
(compiled 2023.08.24 svn.re1ec1418 for OlexSys, GUI svn.r6817)
;
_shelx_SHELXL_version_number     2019/1
_chemical_name_common            ?
_chemical_name_systematic        ?
_chemical_formula_moiety         'C28 H34 B N O'
_chemical_formula_sum            'C28 H34 B N O'
_chemical_formula_weight         411.37
_chemical_melting_point          ?
loop_
_atom_type_symbol
_atom_type_description
_atom_type_scat_dispersion_real
_atom_type_scat_dispersion_imag
_atom_type_scat_source
C C 0.0033 0.0016 'International Tables Vol C Tables 4.2.6.8 and 6.1.1.4'
H H 0.0000 0.0000 'International Tables Vol C Tables 4.2.6.8 and 6.1.1.4'
B B 0.0013 0.0007 'International Tables Vol C Tables 4.2.6.8 and 6.1.1.4'
N N 0.0061 0.0033 'International Tables Vol C Tables 4.2.6.8 and 6.1.1.4'
O O 0.0106 0.0060 'International Tables Vol C Tables 4.2.6.8 and 6.1.1.4'

_shelx_space_group_comment       
;
The symmetry employed for this shelxl refinement is uniquely defined
by the following loop, which should always be used as a source of
symmetry information in preference to the above space-group names.
They are only intended as comments.
;
_space_group_crystal_system      monoclinic
_space_group_IT_number           14
_space_group_name_H-M_alt        'P 1 21/c 1'
_space_group_name_Hall           '-P 2ybc'
loop_
_space_group_symop_operation_xyz
'x, y, z'
'-x, y+1/2, -z+1/2'
'-x, -y, -z'
'x, -y-1/2, z-1/2'

_cell_length_a                   11.0019(8)
_cell_length_b                   13.4954(11)
_cell_length_c                   16.5173(12)
_cell_angle_alpha                90
_cell_angle_beta                 100.269(3)
_cell_angle_gamma                90
_cell_volume                     2413.1(3)
_cell_formula_units_Z            4
_cell_measurement_reflns_used    6537
_cell_measurement_temperature    100.00
_cell_measurement_theta_max      29.640
_cell_measurement_theta_min      3.019
_shelx_estimated_absorpt_T_max   0.986
_shelx_estimated_absorpt_T_min   0.984
_exptl_absorpt_coefficient_mu    0.067
_exptl_absorpt_correction_T_max  0.7462
_exptl_absorpt_correction_T_min  0.6935
_exptl_absorpt_correction_type   multi-scan
_exptl_absorpt_process_details   
;
SADABS-2016/2 (Bruker,2016/2) was used for absorption correction.
wR2(int) was 0.1058 before and 0.0563 after correction.
The Ratio of minimum to maximum transmission is 0.9294.
The \l/2 correction factor is Not present.
;
_exptl_absorpt_special_details   ?
_exptl_crystal_colour            colourless
_exptl_crystal_colour_primary    colourless
_exptl_crystal_density_diffrn    1.132
_exptl_crystal_density_meas      ?
_exptl_crystal_density_method    ?
_exptl_crystal_description       block
_exptl_crystal_F_000             888
_exptl_crystal_size_max          0.249
_exptl_crystal_size_mid          0.246
_exptl_crystal_size_min          0.211
_exptl_transmission_factor_max   ?
_exptl_transmission_factor_min   ?
_diffrn_reflns_av_R_equivalents  0.0338
_diffrn_reflns_av_unetI/netI     0.0121
_diffrn_reflns_Laue_measured_fraction_full 1.000
_diffrn_reflns_Laue_measured_fraction_max 1.000
_diffrn_reflns_limit_h_max       13
_diffrn_reflns_limit_h_min       -13
_diffrn_reflns_limit_k_max       16
_diffrn_reflns_limit_k_min       -16
_diffrn_reflns_limit_l_max       19
_diffrn_reflns_limit_l_min       -19
_diffrn_reflns_number            75187
_diffrn_reflns_point_group_measured_fraction_full 1.000
_diffrn_reflns_point_group_measured_fraction_max 1.000
_diffrn_reflns_theta_full        25.027
_diffrn_reflns_theta_max         25.027
_diffrn_reflns_theta_min         1.881
_diffrn_ambient_temperature      100.00
_diffrn_detector_area_resol_mean ?
_diffrn_measured_fraction_theta_full 1.000
_diffrn_measured_fraction_theta_max 1.000
_diffrn_measurement_device_type  'Bruker APEX-II CCD'
_diffrn_measurement_method       '\f and \w scans'
_diffrn_radiation_type           MoK\a
_diffrn_radiation_wavelength     0.71073
_diffrn_source                   ?
_diffrn_source_current           1.4
_diffrn_source_power             0.07
_diffrn_source_voltage           50.0
_diffrn_standards_number         0
_reflns_Friedel_coverage         0.000
_reflns_Friedel_fraction_full    .
_reflns_Friedel_fraction_max     .
_reflns_number_gt                3969
_reflns_number_total             4255
_reflns_special_details          
;
 Reflections were merged by SHELXL according to the crystal
 class for the calculation of statistics and refinement.
 
 _reflns_Friedel_fraction is defined as the number of unique
 Friedel pairs measured divided by the number that would be
 possible theoretically, ignoring centric projections and
 systematic absences.
;
_reflns_threshold_expression     'I > 2\s(I)'
_computing_cell_refinement       'SAINT V8.40B (?, 2016)'
_computing_data_collection       ?
_computing_data_reduction        'SAINT V8.40B (?, 2016)'
_computing_molecular_graphics    'Olex2 1.5 (Dolomanov et al., 2009)'
_computing_publication_material  'Olex2 1.5 (Dolomanov et al., 2009)'
_computing_structure_refinement  'XL  (Sheldrick, 2008)'
_computing_structure_solution    'olex2.solve 1.5 (Bourhis et al., 2015)'
_refine_diff_density_max         0.310
_refine_diff_density_min         -0.256
_refine_diff_density_rms         0.072
_refine_ls_extinction_coef       .
_refine_ls_extinction_method     none
_refine_ls_goodness_of_fit_ref   1.051
_refine_ls_hydrogen_treatment    constr
_refine_ls_matrix_type           full
_refine_ls_number_parameters     289
_refine_ls_number_reflns         4255
_refine_ls_number_restraints     0
_refine_ls_R_factor_all          0.0497
_refine_ls_R_factor_gt           0.0475
_refine_ls_restrained_S_all      1.051
_refine_ls_shift/su_max          0.001
_refine_ls_shift/su_mean         0.000
_refine_ls_structure_factor_coef Fsqd
_refine_ls_weighting_details     
'w=1/[\s^2^(Fo^2^)+(0.0664P)^2^+1.2336P] where P=(Fo^2^+2Fc^2^)/3'
_refine_ls_weighting_scheme      calc
_refine_ls_wR_factor_gt          0.1246
_refine_ls_wR_factor_ref         0.1268
_refine_special_details          ?
_olex2_refinement_description    
;
1. Fixed Uiso
 At 1.2 times of:
  All C(H) groups
 At 1.5 times of:
  All C(H,H,H) groups
2.a Aromatic/amide H refined with riding coordinates:
 C14(H14), C15(H15), C16(H16), C17(H17), C18(H18), C22(H22), C25(H25)
2.b Idealised Me refined as rotating group:
 C3(H3A,H3B,H3C), C5(H5A,H5B,H5C), C7(H7A,H7B,H7C), C9(H9A,H9B,H9C), C12(H12A,
 H12B,H12C), C21(H21A,H21B,H21C), C24(H24A,H24B,H24C), C27(H27A,H27B,H27C),
 C28(H28A,H28B,H28C)
;
_atom_sites_solution_hydrogens   geom
_atom_sites_solution_primary     iterative
_atom_sites_solution_secondary   ?
loop_
_atom_site_label
_atom_site_type_symbol
_atom_site_fract_x
_atom_site_fract_y
_atom_site_fract_z
_atom_site_U_iso_or_equiv
_atom_site_adp_type
_atom_site_occupancy
_atom_site_site_symmetry_order
_atom_site_calc_flag
_atom_site_refinement_flags_posn
_atom_site_refinement_flags_adp
_atom_site_refinement_flags_occupancy
_atom_site_disorder_assembly
_atom_site_disorder_group
O1 O 0.00541(9) 0.42813(9) 0.69369(6) 0.0320(3) Uani 1 1 d . . . . .
N1 N 0.21695(10) 0.43433(8) 0.70142(7) 0.0201(3) Uani 1 1 d . . . . .
C1 C 0.10814(12) 0.40370(11) 0.72701(8) 0.0233(3) Uani 1 1 d . . . . .
C2 C 0.14157(12) 0.33886(12) 0.80394(9) 0.0267(3) Uani 1 1 d . . . . .
C3 C 0.03953(15) 0.26263(14) 0.80822(10) 0.0388(4) Uani 1 1 d . . . . .
H3A H -0.035884 0.296982 0.816286 0.058 Uiso 1 1 calc R U . . .
H3B H 0.066260 0.217350 0.854345 0.058 Uiso 1 1 calc R U . . .
H3C H 0.022992 0.224840 0.756764 0.058 Uiso 1 1 calc R U . . .
C4 C 0.15203(14) 0.40960(13) 0.87667(9) 0.0315(4) Uani 1 1 d . . . . .
C5 C 0.04381(16) 0.47979(17) 0.87717(10) 0.0451(5) Uani 1 1 d . . . . .
H5A H 0.070124 0.547949 0.869277 0.068 Uiso 1 1 calc R U . . .
H5B H 0.015542 0.474638 0.930025 0.068 Uiso 1 1 calc R U . . .
H5C H -0.023895 0.461958 0.832541 0.068 Uiso 1 1 calc R U . . .
C6 C 0.24828(15) 0.40525(12) 0.93878(9) 0.0324(4) Uani 1 1 d . . . . .
C7 C 0.25666(19) 0.47497(17) 1.01138(11) 0.0495(5) Uani 1 1 d . . . . .
H7A H 0.340083 0.502932 1.024237 0.074 Uiso 1 1 calc R U . . .
H7B H 0.238814 0.438474 1.059205 0.074 Uiso 1 1 calc R U . . .
H7C H 0.196500 0.528641 0.997693 0.074 Uiso 1 1 calc R U . . .
C8 C 0.34619(14) 0.32979(12) 0.94224(9) 0.0317(4) Uani 1 1 d . . . . .
C9 C 0.43344(17) 0.31826(16) 1.02424(11) 0.0470(5) Uani 1 1 d . . . . .
H9A H 0.487775 0.261257 1.021571 0.070 Uiso 1 1 calc R U . . .
H9B H 0.385293 0.307704 1.068015 0.070 Uiso 1 1 calc R U . . .
H9C H 0.483439 0.378386 1.035916 0.070 Uiso 1 1 calc R U . . .
C10 C 0.35455(13) 0.27420(11) 0.87617(9) 0.0298(3) Uani 1 1 d . . . . .
C11 C 0.27122(13) 0.29642(11) 0.79482(9) 0.0265(3) Uani 1 1 d . . . . .
C12 C 0.45088(16) 0.19525(14) 0.87438(12) 0.0445(4) Uani 1 1 d . . . . .
H12A H 0.411041 0.130063 0.868333 0.067 Uiso 1 1 calc R U . . .
H12B H 0.511117 0.197190 0.925791 0.067 Uiso 1 1 calc R U . . .
H12C H 0.493145 0.207145 0.827832 0.067 Uiso 1 1 calc R U . . .
C13 C 0.45638(12) 0.40131(10) 0.72806(9) 0.0221(3) Uani 1 1 d . . . . .
C14 C 0.55559(13) 0.41003(11) 0.79384(9) 0.0256(3) Uani 1 1 d . . . . .
H14 H 0.540749 0.405019 0.848613 0.031 Uiso 1 1 calc R U . . .
C15 C 0.67507(13) 0.42585(11) 0.78056(10) 0.0279(3) Uani 1 1 d . . . . .
H15 H 0.740514 0.433301 0.826168 0.033 Uiso 1 1 calc R U . . .
C16 C 0.69961(13) 0.43084(11) 0.70133(10) 0.0283(3) Uani 1 1 d . . . . .
H16 H 0.781768 0.440225 0.692379 0.034 Uiso 1 1 calc R U . . .
C17 C 0.60310(14) 0.42202(12) 0.63518(10) 0.0296(3) Uani 1 1 d . . . . .
H17 H 0.619202 0.424672 0.580590 0.036 Uiso 1 1 calc R U . . .
C18 C 0.48306(13) 0.40931(11) 0.64846(9) 0.0261(3) Uani 1 1 d . . . . .
H18 H 0.417464 0.405965 0.602563 0.031 Uiso 1 1 calc R U . . .
C19 C 0.20956(11) 0.51008(10) 0.63923(8) 0.0197(3) Uani 1 1 d . . . . .
C20 C 0.17307(12) 0.48445(11) 0.55656(8) 0.0219(3) Uani 1 1 d . . . . .
C21 C 0.14636(14) 0.37852(11) 0.52987(9) 0.0284(3) Uani 1 1 d . . . . .
H21A H 0.104897 0.377229 0.472214 0.043 Uiso 1 1 calc R U . . .
H21B H 0.092784 0.348070 0.564353 0.043 Uiso 1 1 calc R U . . .
H21C H 0.224053 0.341480 0.535711 0.043 Uiso 1 1 calc R U . . .
C22 C 0.16295(12) 0.55941(11) 0.49802(9) 0.0246(3) Uani 1 1 d . . . . .
H22 H 0.137753 0.543063 0.441578 0.030 Uiso 1 1 calc R U . . .
C23 C 0.18873(12) 0.65764(11) 0.51987(9) 0.0252(3) Uani 1 1 d . . . . .
C24 C 0.17408(15) 0.73813(12) 0.45555(10) 0.0354(4) Uani 1 1 d . . . . .
H24A H 0.146663 0.708848 0.401058 0.053 Uiso 1 1 calc R U . . .
H24B H 0.253469 0.771583 0.456866 0.053 Uiso 1 1 calc R U . . .
H24C H 0.112585 0.786275 0.466915 0.053 Uiso 1 1 calc R U . . .
C25 C 0.22663(12) 0.68033(11) 0.60273(9) 0.0248(3) Uani 1 1 d . . . . .
H25 H 0.245569 0.747143 0.618164 0.030 Uiso 1 1 calc R U . . .
C26 C 0.23762(12) 0.60778(10) 0.66374(8) 0.0222(3) Uani 1 1 d . . . . .
C27 C 0.27931(15) 0.63451(12) 0.75294(9) 0.0302(3) Uani 1 1 d . . . . .
H27A H 0.358400 0.602089 0.773798 0.045 Uiso 1 1 calc R U . . .
H27B H 0.217369 0.612306 0.784865 0.045 Uiso 1 1 calc R U . . .
H27C H 0.289273 0.706514 0.758165 0.045 Uiso 1 1 calc R U . . .
C28 C 0.25381(16) 0.20585(12) 0.73638(11) 0.0368(4) Uani 1 1 d . . . . .
H28A H 0.194488 0.222384 0.686603 0.055 Uiso 1 1 calc R U . . .
H28B H 0.222634 0.149653 0.764213 0.055 Uiso 1 1 calc R U . . .
H28C H 0.333271 0.188191 0.721335 0.055 Uiso 1 1 calc R U . . .
B1 B 0.32228(14) 0.38170(12) 0.74236(9) 0.0211(3) Uani 1 1 d . . . . .

loop_
_atom_site_aniso_label
_atom_site_aniso_U_11
_atom_site_aniso_U_22
_atom_site_aniso_U_33
_atom_site_aniso_U_23
_atom_site_aniso_U_13
_atom_site_aniso_U_12
O1 0.0161(5) 0.0519(7) 0.0279(5) 0.0087(5) 0.0033(4) 0.0000(4)
N1 0.0153(6) 0.0244(6) 0.0211(6) -0.0001(4) 0.0049(4) -0.0018(4)
C1 0.0167(7) 0.0312(8) 0.0221(7) -0.0003(6) 0.0040(5) -0.0021(5)
C2 0.0176(7) 0.0369(8) 0.0252(7) 0.0070(6) 0.0024(5) -0.0033(6)
C3 0.0275(8) 0.0524(10) 0.0362(9) 0.0135(8) 0.0047(7) -0.0112(7)
C4 0.0268(8) 0.0459(9) 0.0237(7) 0.0059(6) 0.0102(6) -0.0005(7)
C5 0.0349(9) 0.0725(13) 0.0300(8) -0.0032(8) 0.0114(7) 0.0131(9)
C6 0.0287(8) 0.0449(9) 0.0245(7) 0.0047(6) 0.0069(6) -0.0050(7)
C7 0.0521(11) 0.0662(13) 0.0283(9) -0.0046(8) 0.0021(8) 0.0007(9)
C8 0.0231(7) 0.0416(9) 0.0291(8) 0.0111(7) 0.0014(6) -0.0084(6)
C9 0.0362(9) 0.0634(12) 0.0370(9) 0.0145(8) -0.0054(7) -0.0046(8)
C10 0.0216(7) 0.0325(8) 0.0349(8) 0.0132(7) 0.0036(6) -0.0004(6)
C11 0.0232(7) 0.0287(8) 0.0272(7) 0.0037(6) 0.0036(6) -0.0031(6)
C12 0.0338(9) 0.0401(10) 0.0574(11) 0.0141(8) 0.0024(8) 0.0063(7)
C13 0.0179(7) 0.0198(7) 0.0289(7) 0.0004(5) 0.0052(5) 0.0018(5)
C14 0.0202(7) 0.0283(7) 0.0283(7) 0.0023(6) 0.0042(6) 0.0003(6)
C15 0.0187(7) 0.0281(7) 0.0352(8) -0.0003(6) 0.0003(6) -0.0003(6)
C16 0.0172(7) 0.0277(8) 0.0419(9) -0.0011(6) 0.0099(6) -0.0006(5)
C17 0.0243(7) 0.0354(8) 0.0315(8) -0.0014(6) 0.0112(6) 0.0003(6)
C18 0.0184(7) 0.0320(8) 0.0281(7) -0.0013(6) 0.0046(6) 0.0001(6)
C19 0.0128(6) 0.0251(7) 0.0219(7) 0.0018(5) 0.0050(5) 0.0013(5)
C20 0.0141(6) 0.0289(7) 0.0233(7) -0.0018(6) 0.0046(5) -0.0003(5)
C21 0.0275(8) 0.0303(8) 0.0266(7) -0.0049(6) 0.0031(6) -0.0022(6)
C22 0.0178(7) 0.0353(8) 0.0210(7) -0.0004(6) 0.0040(5) -0.0004(6)
C23 0.0168(7) 0.0315(8) 0.0280(7) 0.0042(6) 0.0059(5) 0.0013(6)
C24 0.0352(9) 0.0364(9) 0.0343(8) 0.0098(7) 0.0056(7) -0.0018(7)
C25 0.0208(7) 0.0231(7) 0.0313(8) -0.0005(6) 0.0071(6) -0.0009(5)
C26 0.0158(6) 0.0278(7) 0.0240(7) -0.0026(6) 0.0057(5) 0.0008(5)
C27 0.0355(8) 0.0296(8) 0.0254(7) -0.0042(6) 0.0054(6) -0.0021(6)
C28 0.0389(9) 0.0284(8) 0.0436(9) 0.0002(7) 0.0086(7) -0.0032(7)
B1 0.0204(8) 0.0235(8) 0.0196(7) -0.0034(6) 0.0040(6) -0.0009(6)

_geom_special_details            
;
 All esds (except the esd in the dihedral angle between two l.s. planes)
 are estimated using the full covariance matrix.  The cell esds are taken
 into account individually in the estimation of esds in distances, angles
 and torsion angles; correlations between esds in cell parameters are only
 used when they are defined by crystal symmetry.  An approximate (isotropic)
 treatment of cell esds is used for estimating esds involving l.s. planes.
;
loop_
_geom_bond_atom_site_label_1
_geom_bond_atom_site_label_2
_geom_bond_distance
_geom_bond_site_symmetry_2
_geom_bond_publ_flag
O1 C1 1.2114(17) . ?
N1 C1 1.4010(17) . ?
N1 C19 1.4413(17) . ?
N1 B1 1.4231(19) . ?
C1 C2 1.5327(19) . ?
C2 C3 1.534(2) . ?
C2 C4 1.523(2) . ?
C2 C11 1.569(2) . ?
C3 H3A 0.9800 . ?
C3 H3B 0.9800 . ?
C3 H3C 0.9800 . ?
C4 C5 1.523(2) . ?
C4 C6 1.338(2) . ?
C5 H5A 0.9800 . ?
C5 H5B 0.9800 . ?
C5 H5C 0.9800 . ?
C6 C7 1.514(2) . ?
C6 C8 1.476(2) . ?
C7 H7A 0.9800 . ?
C7 H7B 0.9800 . ?
C7 H7C 0.9800 . ?
C8 C9 1.522(2) . ?
C8 C10 1.341(2) . ?
C9 H9A 0.9800 . ?
C9 H9B 0.9800 . ?
C9 H9C 0.9800 . ?
C10 C11 1.516(2) . ?
C10 C12 1.507(2) . ?
C11 C28 1.548(2) . ?
C11 B1 1.601(2) . ?
C12 H12A 0.9800 . ?
C12 H12B 0.9800 . ?
C12 H12C 0.9800 . ?
C13 C14 1.401(2) . ?
C13 C18 1.401(2) . ?
C13 B1 1.558(2) . ?
C14 H14 0.9500 . ?
C14 C15 1.387(2) . ?
C15 H15 0.9500 . ?
C15 C16 1.384(2) . ?
C16 H16 0.9500 . ?
C16 C17 1.386(2) . ?
C17 H17 0.9500 . ?
C17 C18 1.387(2) . ?
C18 H18 0.9500 . ?
C19 C20 1.3963(19) . ?
C19 C26 1.398(2) . ?
C20 C21 1.509(2) . ?
C20 C22 1.390(2) . ?
C21 H21A 0.9800 . ?
C21 H21B 0.9800 . ?
C21 H21C 0.9800 . ?
C22 H22 0.9500 . ?
C22 C23 1.390(2) . ?
C23 C24 1.508(2) . ?
C23 C25 1.392(2) . ?
C24 H24A 0.9800 . ?
C24 H24B 0.9800 . ?
C24 H24C 0.9800 . ?
C25 H25 0.9500 . ?
C25 C26 1.395(2) . ?
C26 C27 1.5067(19) . ?
C27 H27A 0.9800 . ?
C27 H27B 0.9800 . ?
C27 H27C 0.9800 . ?
C28 H28A 0.9800 . ?
C28 H28B 0.9800 . ?
C28 H28C 0.9800 . ?

loop_
_geom_angle_atom_site_label_1
_geom_angle_atom_site_label_2
_geom_angle_atom_site_label_3
_geom_angle
_geom_angle_site_symmetry_1
_geom_angle_site_symmetry_3
_geom_angle_publ_flag
C1 N1 C19 118.80(11) . . ?
C1 N1 B1 112.13(11) . . ?
B1 N1 C19 129.07(11) . . ?
O1 C1 N1 124.11(13) . . ?
O1 C1 C2 126.77(12) . . ?
N1 C1 C2 109.08(11) . . ?
C1 C2 C3 110.59(12) . . ?
C1 C2 C11 102.51(11) . . ?
C3 C2 C11 116.43(13) . . ?
C4 C2 C1 105.63(12) . . ?
C4 C2 C3 109.71(12) . . ?
C4 C2 C11 111.26(12) . . ?
C2 C3 H3A 109.5 . . ?
C2 C3 H3B 109.5 . . ?
C2 C3 H3C 109.5 . . ?
H3A C3 H3B 109.5 . . ?
H3A C3 H3C 109.5 . . ?
H3B C3 H3C 109.5 . . ?
C5 C4 C2 116.44(13) . . ?
C6 C4 C2 121.04(14) . . ?
C6 C4 C5 122.41(15) . . ?
C4 C5 H5A 109.5 . . ?
C4 C5 H5B 109.5 . . ?
C4 C5 H5C 109.5 . . ?
H5A C5 H5B 109.5 . . ?
H5A C5 H5C 109.5 . . ?
H5B C5 H5C 109.5 . . ?
C4 C6 C7 120.54(16) . . ?
C4 C6 C8 122.17(15) . . ?
C8 C6 C7 117.20(14) . . ?
C6 C7 H7A 109.5 . . ?
C6 C7 H7B 109.5 . . ?
C6 C7 H7C 109.5 . . ?
H7A C7 H7B 109.5 . . ?
H7A C7 H7C 109.5 . . ?
H7B C7 H7C 109.5 . . ?
C6 C8 C9 116.44(15) . . ?
C10 C8 C6 120.66(14) . . ?
C10 C8 C9 122.89(16) . . ?
C8 C9 H9A 109.5 . . ?
C8 C9 H9B 109.5 . . ?
C8 C9 H9C 109.5 . . ?
H9A C9 H9B 109.5 . . ?
H9A C9 H9C 109.5 . . ?
H9B C9 H9C 109.5 . . ?
C8 C10 C11 119.50(14) . . ?
C8 C10 C12 124.21(15) . . ?
C12 C10 C11 116.03(14) . . ?
C2 C11 B1 101.67(11) . . ?
C10 C11 C2 113.81(12) . . ?
C10 C11 C28 112.63(13) . . ?
C10 C11 B1 114.01(12) . . ?
C28 C11 C2 109.54(12) . . ?
C28 C11 B1 104.26(12) . . ?
C10 C12 H12A 109.5 . . ?
C10 C12 H12B 109.5 . . ?
C10 C12 H12C 109.5 . . ?
H12A C12 H12B 109.5 . . ?
H12A C12 H12C 109.5 . . ?
H12B C12 H12C 109.5 . . ?
C14 C13 C18 117.17(13) . . ?
C14 C13 B1 121.65(13) . . ?
C18 C13 B1 121.18(12) . . ?
C13 C14 H14 119.3 . . ?
C15 C14 C13 121.30(13) . . ?
C15 C14 H14 119.3 . . ?
C14 C15 H15 119.8 . . ?
C16 C15 C14 120.46(14) . . ?
C16 C15 H15 119.8 . . ?
C15 C16 H16 120.3 . . ?
C15 C16 C17 119.34(13) . . ?
C17 C16 H16 120.3 . . ?
C16 C17 H17 119.9 . . ?
C16 C17 C18 120.19(14) . . ?
C18 C17 H17 119.9 . . ?
C13 C18 H18 119.3 . . ?
C17 C18 C13 121.49(13) . . ?
C17 C18 H18 119.3 . . ?
C20 C19 N1 119.42(12) . . ?
C20 C19 C26 121.82(13) . . ?
C26 C19 N1 118.76(12) . . ?
C19 C20 C21 121.83(13) . . ?
C22 C20 C19 118.25(13) . . ?
C22 C20 C21 119.92(12) . . ?
C20 C21 H21A 109.5 . . ?
C20 C21 H21B 109.5 . . ?
C20 C21 H21C 109.5 . . ?
H21A C21 H21B 109.5 . . ?
H21A C21 H21C 109.5 . . ?
H21B C21 H21C 109.5 . . ?
C20 C22 H22 119.1 . . ?
C23 C22 C20 121.75(13) . . ?
C23 C22 H22 119.1 . . ?
C22 C23 C24 120.86(13) . . ?
C22 C23 C25 118.47(13) . . ?
C25 C23 C24 120.66(14) . . ?
C23 C24 H24A 109.5 . . ?
C23 C24 H24B 109.5 . . ?
C23 C24 H24C 109.5 . . ?
H24A C24 H24B 109.5 . . ?
H24A C24 H24C 109.5 . . ?
H24B C24 H24C 109.5 . . ?
C23 C25 H25 119.1 . . ?
C23 C25 C26 121.88(13) . . ?
C26 C25 H25 119.1 . . ?
C19 C26 C27 121.48(13) . . ?
C25 C26 C19 117.82(12) . . ?
C25 C26 C27 120.70(13) . . ?
C26 C27 H27A 109.5 . . ?
C26 C27 H27B 109.5 . . ?
C26 C27 H27C 109.5 . . ?
H27A C27 H27B 109.5 . . ?
H27A C27 H27C 109.5 . . ?
H27B C27 H27C 109.5 . . ?
C11 C28 H28A 109.5 . . ?
C11 C28 H28B 109.5 . . ?
C11 C28 H28C 109.5 . . ?
H28A C28 H28B 109.5 . . ?
H28A C28 H28C 109.5 . . ?
H28B C28 H28C 109.5 . . ?
N1 B1 C11 106.34(12) . . ?
N1 B1 C13 123.79(13) . . ?
C13 B1 C11 129.58(13) . . ?

loop_
_geom_torsion_atom_site_label_1
_geom_torsion_atom_site_label_2
_geom_torsion_atom_site_label_3
_geom_torsion_atom_site_label_4
_geom_torsion
_geom_torsion_site_symmetry_1
_geom_torsion_site_symmetry_2
_geom_torsion_site_symmetry_3
_geom_torsion_site_symmetry_4
_geom_torsion_publ_flag
O1 C1 C2 C3 31.6(2) . . . . ?
O1 C1 C2 C4 -87.00(18) . . . . ?
O1 C1 C2 C11 156.40(15) . . . . ?
N1 C1 C2 C3 -150.33(13) . . . . ?
N1 C1 C2 C4 91.04(13) . . . . ?
N1 C1 C2 C11 -25.56(15) . . . . ?
N1 C19 C20 C21 -2.75(19) . . . . ?
N1 C19 C20 C22 178.00(11) . . . . ?
N1 C19 C26 C25 -178.29(11) . . . . ?
N1 C19 C26 C27 2.13(19) . . . . ?
C1 N1 C19 C20 -80.43(15) . . . . ?
C1 N1 C19 C26 98.66(15) . . . . ?
C1 N1 B1 C11 7.07(15) . . . . ?
C1 N1 B1 C13 -178.57(12) . . . . ?
C1 C2 C4 C5 50.99(17) . . . . ?
C1 C2 C4 C6 -132.94(15) . . . . ?
C1 C2 C11 C10 150.64(12) . . . . ?
C1 C2 C11 C28 -82.29(14) . . . . ?
C1 C2 C11 B1 27.60(13) . . . . ?
C2 C4 C6 C7 -179.07(15) . . . . ?
C2 C4 C6 C8 -2.6(2) . . . . ?
C2 C11 B1 N1 -22.12(14) . . . . ?
C2 C11 B1 C13 163.97(14) . . . . ?
C3 C2 C4 C5 -68.23(18) . . . . ?
C3 C2 C4 C6 107.84(16) . . . . ?
C3 C2 C11 C10 -88.52(16) . . . . ?
C3 C2 C11 C28 38.55(17) . . . . ?
C3 C2 C11 B1 148.44(12) . . . . ?
C4 C2 C11 C10 38.16(17) . . . . ?
C4 C2 C11 C28 165.23(12) . . . . ?
C4 C2 C11 B1 -84.88(13) . . . . ?
C4 C6 C8 C9 -166.57(15) . . . . ?
C4 C6 C8 C10 12.4(2) . . . . ?
C5 C4 C6 C7 -3.2(2) . . . . ?
C5 C4 C6 C8 173.20(15) . . . . ?
C6 C8 C10 C11 6.4(2) . . . . ?
C6 C8 C10 C12 -179.63(14) . . . . ?
C7 C6 C8 C9 10.0(2) . . . . ?
C7 C6 C8 C10 -171.09(15) . . . . ?
C8 C10 C11 C2 -31.82(19) . . . . ?
C8 C10 C11 C28 -157.27(14) . . . . ?
C8 C10 C11 B1 84.19(17) . . . . ?
C9 C8 C10 C11 -174.69(14) . . . . ?
C9 C8 C10 C12 -0.8(2) . . . . ?
C10 C11 B1 N1 -145.02(13) . . . . ?
C10 C11 B1 C13 41.1(2) . . . . ?
C11 C2 C4 C5 161.48(14) . . . . ?
C11 C2 C4 C6 -22.44(19) . . . . ?
C12 C10 C11 C2 153.77(13) . . . . ?
C12 C10 C11 C28 28.32(18) . . . . ?
C12 C10 C11 B1 -90.22(16) . . . . ?
C13 C14 C15 C16 -1.7(2) . . . . ?
C14 C13 C18 C17 2.1(2) . . . . ?
C14 C13 B1 N1 133.90(15) . . . . ?
C14 C13 B1 C11 -53.1(2) . . . . ?
C14 C15 C16 C17 1.4(2) . . . . ?
C15 C16 C17 C18 0.6(2) . . . . ?
C16 C17 C18 C13 -2.4(2) . . . . ?
C18 C13 C14 C15 0.0(2) . . . . ?
C18 C13 B1 N1 -47.2(2) . . . . ?
C18 C13 B1 C11 125.77(16) . . . . ?
C19 N1 C1 O1 9.0(2) . . . . ?
C19 N1 C1 C2 -169.06(12) . . . . ?
C19 N1 B1 C11 -171.86(12) . . . . ?
C19 N1 B1 C13 2.5(2) . . . . ?
C19 C20 C22 C23 0.4(2) . . . . ?
C20 C19 C26 C25 0.78(19) . . . . ?
C20 C19 C26 C27 -178.80(12) . . . . ?
C20 C22 C23 C24 -178.46(13) . . . . ?
C20 C22 C23 C25 0.6(2) . . . . ?
C21 C20 C22 C23 -178.90(13) . . . . ?
C22 C23 C25 C26 -0.9(2) . . . . ?
C23 C25 C26 C19 0.2(2) . . . . ?
C23 C25 C26 C27 179.79(13) . . . . ?
C24 C23 C25 C26 178.17(13) . . . . ?
C26 C19 C20 C21 178.18(12) . . . . ?
C26 C19 C20 C22 -1.06(19) . . . . ?
C28 C11 B1 N1 91.77(13) . . . . ?
C28 C11 B1 C13 -82.15(17) . . . . ?
B1 N1 C1 O1 -170.01(14) . . . . ?
B1 N1 C1 C2 11.89(16) . . . . ?
B1 N1 C19 C20 98.44(16) . . . . ?
B1 N1 C19 C26 -82.47(17) . . . . ?
B1 C13 C14 C15 178.91(13) . . . . ?
B1 C13 C18 C17 -176.86(14) . . . . ?

_shelx_res_file                  
;
TITL mo_P8_23184_0m_a.res in P2(1)/c
    mo_p8_23184_0m.res
    created by SHELXL-2019/1 at 23:11:48 on 16-Oct-2023
CELL 0.71073 11.0019 13.4954 16.5173 90 100.269 90
ZERR 4 0.0008 0.0011 0.0012 0 0.003 0
LATT 1
SYMM -X,0.5+Y,0.5-Z
SFAC C H B N O
UNIT 112 136 4 4 4

L.S. 20
PLAN  5 0 0
SIZE 0.211 0.246 0.249
TEMP -173.15
CONF
HTAB
BOND $H
fmap 2
MORE -1
ACTA
REM <olex2.extras>
REM <HklSrc "%.\\mo_P8_23184_0m.hkl">
REM </olex2.extras>

WGHT    0.066400    1.233600
FVAR       0.67323
O1    5    0.005408    0.428134    0.693688    11.00000    0.01607    0.05187 =
         0.02792    0.00874    0.00325    0.00001
N1    4    0.216945    0.434327    0.701423    11.00000    0.01532    0.02442 =
         0.02107   -0.00005    0.00493   -0.00177
C1    1    0.108144    0.403698    0.727010    11.00000    0.01669    0.03116 =
         0.02209   -0.00033    0.00397   -0.00213
C2    1    0.141571    0.338859    0.803944    11.00000    0.01756    0.03691 =
         0.02518    0.00696    0.00244   -0.00333
C3    1    0.039525    0.262628    0.808221    11.00000    0.02751    0.05237 =
         0.03624    0.01347    0.00466   -0.01121
AFIX 137
H3A   2   -0.035884    0.296982    0.816286    11.00000   -1.50000
H3B   2    0.066260    0.217350    0.854345    11.00000   -1.50000
H3C   2    0.022992    0.224840    0.756764    11.00000   -1.50000
AFIX   0
C4    1    0.152026    0.409600    0.876670    11.00000    0.02684    0.04593 =
         0.02374    0.00589    0.01021   -0.00051
C5    1    0.043807    0.479790    0.877173    11.00000    0.03493    0.07253 =
         0.02996   -0.00316    0.01139    0.01314
AFIX 137
H5A   2    0.070124    0.547949    0.869277    11.00000   -1.50000
H5B   2    0.015542    0.474638    0.930025    11.00000   -1.50000
H5C   2   -0.023895    0.461958    0.832541    11.00000   -1.50000
AFIX   0
C6    1    0.248278    0.405246    0.938784    11.00000    0.02868    0.04494 =
         0.02447    0.00469    0.00688   -0.00500
C7    1    0.256658    0.474972    1.011382    11.00000    0.05215    0.06622 =
         0.02835   -0.00456    0.00208    0.00072
AFIX 137
H7A   2    0.340083    0.502932    1.024237    11.00000   -1.50000
H7B   2    0.238814    0.438474    1.059205    11.00000   -1.50000
H7C   2    0.196500    0.528641    0.997693    11.00000   -1.50000
AFIX   0
C8    1    0.346194    0.329793    0.942243    11.00000    0.02307    0.04163 =
         0.02913    0.01112    0.00137   -0.00840
C9    1    0.433442    0.318258    1.024235    11.00000    0.03619    0.06336 =
         0.03700    0.01453   -0.00540   -0.00462
AFIX 137
H9A   2    0.487775    0.261257    1.021571    11.00000   -1.50000
H9B   2    0.385293    0.307704    1.068015    11.00000   -1.50000
H9C   2    0.483439    0.378386    1.035916    11.00000   -1.50000
AFIX   0
C10   1    0.354554    0.274200    0.876173    11.00000    0.02156    0.03254 =
         0.03489    0.01321    0.00363   -0.00041
C11   1    0.271222    0.296417    0.794820    11.00000    0.02317    0.02874 =
         0.02723    0.00365    0.00364   -0.00307
C12   1    0.450884    0.195248    0.874375    11.00000    0.03384    0.04005 =
         0.05744    0.01412    0.00244    0.00633
AFIX 137
H12A  2    0.411041    0.130063    0.868333    11.00000   -1.50000
H12B  2    0.511117    0.197190    0.925791    11.00000   -1.50000
H12C  2    0.493145    0.207145    0.827832    11.00000   -1.50000
AFIX   0
C13   1    0.456385    0.401312    0.728060    11.00000    0.01785    0.01979 =
         0.02889    0.00039    0.00519    0.00180
C14   1    0.555594    0.410034    0.793838    11.00000    0.02020    0.02827 =
         0.02834    0.00228    0.00419    0.00033
AFIX  43
H14   2    0.540749    0.405019    0.848613    11.00000   -1.20000
AFIX   0
C15   1    0.675075    0.425847    0.780564    11.00000    0.01870    0.02806 =
         0.03519   -0.00026    0.00032   -0.00029
AFIX  43
H15   2    0.740514    0.433301    0.826168    11.00000   -1.20000
AFIX   0
C16   1    0.699615    0.430843    0.701333    11.00000    0.01718    0.02766 =
         0.04185   -0.00115    0.00995   -0.00060
AFIX  43
H16   2    0.781768    0.440225    0.692379    11.00000   -1.20000
AFIX   0
C17   1    0.603099    0.422016    0.635176    11.00000    0.02425    0.03542 =
         0.03154   -0.00136    0.01124    0.00026
AFIX  43
H17   2    0.619202    0.424672    0.580590    11.00000   -1.20000
AFIX   0
C18   1    0.483056    0.409313    0.648461    11.00000    0.01842    0.03196 =
         0.02806   -0.00131    0.00456    0.00007
AFIX  43
H18   2    0.417464    0.405965    0.602563    11.00000   -1.20000
AFIX   0
C19   1    0.209563    0.510078    0.639225    11.00000    0.01278    0.02511 =
         0.02193    0.00184    0.00504    0.00128
C20   1    0.173072    0.484446    0.556562    11.00000    0.01408    0.02891 =
         0.02333   -0.00180    0.00462   -0.00029
C21   1    0.146359    0.378519    0.529870    11.00000    0.02747    0.03031 =
         0.02664   -0.00485    0.00310   -0.00225
AFIX 137
H21A  2    0.104897    0.377229    0.472214    11.00000   -1.50000
H21B  2    0.092784    0.348070    0.564353    11.00000   -1.50000
H21C  2    0.224053    0.341480    0.535711    11.00000   -1.50000
AFIX   0
C22   1    0.162954    0.559412    0.498019    11.00000    0.01780    0.03528 =
         0.02099   -0.00036    0.00396   -0.00044
AFIX  43
H22   2    0.137753    0.543063    0.441578    11.00000   -1.20000
AFIX   0
C23   1    0.188726    0.657638    0.519871    11.00000    0.01679    0.03152 =
         0.02798    0.00418    0.00590    0.00129
C24   1    0.174079    0.738131    0.455548    11.00000    0.03519    0.03641 =
         0.03429    0.00978    0.00559   -0.00179
AFIX 137
H24A  2    0.146663    0.708848    0.401058    11.00000   -1.50000
H24B  2    0.253469    0.771583    0.456866    11.00000   -1.50000
H24C  2    0.112585    0.786275    0.466915    11.00000   -1.50000
AFIX   0
C25   1    0.226635    0.680329    0.602726    11.00000    0.02085    0.02314 =
         0.03134   -0.00049    0.00712   -0.00090
AFIX  43
H25   2    0.245569    0.747143    0.618164    11.00000   -1.20000
AFIX   0
C26   1    0.237622    0.607778    0.663743    11.00000    0.01577    0.02778 =
         0.02397   -0.00258    0.00567    0.00084
C27   1    0.279309    0.634507    0.752937    11.00000    0.03552    0.02960 =
         0.02539   -0.00418    0.00536   -0.00209
AFIX 137
H27A  2    0.358400    0.602089    0.773798    11.00000   -1.50000
H27B  2    0.217369    0.612306    0.784865    11.00000   -1.50000
H27C  2    0.289273    0.706514    0.758165    11.00000   -1.50000
AFIX   0
C28   1    0.253806    0.205854    0.736382    11.00000    0.03893    0.02840 =
         0.04364    0.00019    0.00858   -0.00319
AFIX 137
H28A  2    0.194488    0.222384    0.686603    11.00000   -1.50000
H28B  2    0.222634    0.149653    0.764213    11.00000   -1.50000
H28C  2    0.333271    0.188191    0.721335    11.00000   -1.50000
AFIX   0
B1    3    0.322279    0.381698    0.742358    11.00000    0.02041    0.02349 =
         0.01958   -0.00338    0.00401   -0.00095
HKLF 4


REM  mo_P8_23184_0m_a.res in P2(1)/c
REM wR2 = 0.1268, GooF = S = 1.051, Restrained GooF = 1.051 for all data
REM R1 = 0.0475 for 3969 Fo > 4sig(Fo) and 0.0497 for all 4255 data
REM 289 parameters refined using 0 restraints

END

WGHT      0.0664      1.2336

REM No hydrogen bonds found for HTAB generation

REM Highest difference peak  0.310,  deepest hole -0.256,  1-sigma level  0.072
Q1    1   0.1318  0.1563  0.7960  11.00000  0.05    0.31
Q2    1   0.3936  0.1591  0.9208  11.00000  0.05    0.29
Q3    1   0.1959  0.2538  0.8188  11.00000  0.05    0.28
Q4    1   0.0233  0.4793  0.7383  11.00000  0.05    0.28
Q5    1   0.3650  0.1838  0.7347  11.00000  0.05    0.27
;
_shelx_res_checksum              87941
_olex2_submission_special_instructions 'No special instructions were received'
####################################################################### 
# 
# This file contains crystal structure data downloaded from the 
# Cambridge Structural Database (CSD) hosted by the Cambridge 
# Crystallographic Data Centre (CCDC).
# 
# Full information about CCDC data access policies and citation 
# guidelines are available at http://www.ccdc.cam.ac.uk/access/V1 
# 
# Audit and citation data items may have been added by the CCDC. 
# Please retain this information to preserve the provenance of 
# this file and to allow appropriate attribution of the data. 
# 
#######################################################################

data_4
_database_code_depnum_ccdc_archive 'CCDC 2299091'
loop_
_audit_author_name
_audit_author_address
'Chonghe Zhang'
;Massachusetts Institute of Technology
United States of America
;
_audit_update_record             
;
2025-01-10 deposited with the CCDC.	2025-05-19 downloaded from the CCDC.
;
_audit_creation_date             2023-10-01
_audit_creation_method           
;
Olex2 1.5
(compiled 2023.08.24 svn.re1ec1418 for OlexSys, GUI svn.r6817)
;
_shelx_SHELXL_version_number     2019/1
_chemical_name_common            ?
_chemical_name_systematic        ?
_chemical_formula_moiety         'C66 H64 B2 N6, 2(C6 H6)'
_chemical_formula_sum            'C78 H76 B2 N6'
_chemical_formula_weight         1119.06
_chemical_melting_point          ?
loop_
_atom_type_symbol
_atom_type_description
_atom_type_scat_dispersion_real
_atom_type_scat_dispersion_imag
_atom_type_scat_source
C C 0.0033 0.0016 'International Tables Vol C Tables 4.2.6.8 and 6.1.1.4'
H H 0.0000 0.0000 'International Tables Vol C Tables 4.2.6.8 and 6.1.1.4'
B B 0.0013 0.0007 'International Tables Vol C Tables 4.2.6.8 and 6.1.1.4'
N N 0.0061 0.0033 'International Tables Vol C Tables 4.2.6.8 and 6.1.1.4'

_shelx_space_group_comment       
;
The symmetry employed for this shelxl refinement is uniquely defined
by the following loop, which should always be used as a source of
symmetry information in preference to the above space-group names.
They are only intended as comments.
;
_space_group_crystal_system      triclinic
_space_group_IT_number           2
_space_group_name_H-M_alt        'P -1'
_space_group_name_Hall           '-P 1'
loop_
_space_group_symop_operation_xyz
'x, y, z'
'-x, -y, -z'

_cell_length_a                   10.8373(5)
_cell_length_b                   12.1312(7)
_cell_length_c                   13.6657(7)
_cell_angle_alpha                84.390(2)
_cell_angle_beta                 72.008(2)
_cell_angle_gamma                68.497(2)
_cell_volume                     1589.59(15)
_cell_formula_units_Z            1
_cell_measurement_reflns_used    9170
_cell_measurement_temperature    100.00
_cell_measurement_theta_max      32.120
_cell_measurement_theta_min      2.369
_shelx_estimated_absorpt_T_max   0.988
_shelx_estimated_absorpt_T_min   0.981
_exptl_absorpt_coefficient_mu    0.068
_exptl_absorpt_correction_T_max  0.7463
_exptl_absorpt_correction_T_min  0.6850
_exptl_absorpt_correction_type   multi-scan
_exptl_absorpt_process_details   
;
SADABS-2016/2 (Bruker,2016/2) was used for absorption correction.
wR2(int) was 0.1295 before and 0.0583 after correction.
The Ratio of minimum to maximum transmission is 0.9179.
The \l/2 correction factor is Not present.
;
_exptl_absorpt_special_details   ?
_exptl_crystal_colour            orange
_exptl_crystal_colour_primary    orange
_exptl_crystal_density_diffrn    1.169
_exptl_crystal_density_meas      ?
_exptl_crystal_density_method    ?
_exptl_crystal_description       block
_exptl_crystal_F_000             596
_exptl_crystal_size_max          0.291
_exptl_crystal_size_mid          0.193
_exptl_crystal_size_min          0.184
_exptl_transmission_factor_max   ?
_exptl_transmission_factor_min   ?
_diffrn_reflns_av_R_equivalents  0.0357
_diffrn_reflns_av_unetI/netI     0.0190
_diffrn_reflns_Laue_measured_fraction_full 0.998
_diffrn_reflns_Laue_measured_fraction_max 0.998
_diffrn_reflns_limit_h_max       12
_diffrn_reflns_limit_h_min       -12
_diffrn_reflns_limit_k_max       14
_diffrn_reflns_limit_k_min       -14
_diffrn_reflns_limit_l_max       16
_diffrn_reflns_limit_l_min       -16
_diffrn_reflns_number            80309
_diffrn_reflns_point_group_measured_fraction_full 0.998
_diffrn_reflns_point_group_measured_fraction_max 0.998
_diffrn_reflns_theta_full        25.025
_diffrn_reflns_theta_max         25.025
_diffrn_reflns_theta_min         1.567
_diffrn_ambient_temperature      100.00
_diffrn_detector_area_resol_mean ?
_diffrn_measured_fraction_theta_full 0.998
_diffrn_measured_fraction_theta_max 0.998
_diffrn_measurement_device_type  'Bruker APEX-II CCD'
_diffrn_measurement_method       '\f and \w scans'
_diffrn_radiation_type           MoK\a
_diffrn_radiation_wavelength     0.71073
_diffrn_source                   ?
_diffrn_source_current           1.4
_diffrn_source_power             0.07
_diffrn_source_voltage           50.0
_diffrn_standards_number         0
_reflns_Friedel_coverage         0.000
_reflns_Friedel_fraction_full    .
_reflns_Friedel_fraction_max     .
_reflns_number_gt                5340
_reflns_number_total             5618
_reflns_special_details          
;
 Reflections were merged by SHELXL according to the crystal
 class for the calculation of statistics and refinement.
 
 _reflns_Friedel_fraction is defined as the number of unique
 Friedel pairs measured divided by the number that would be
 possible theoretically, ignoring centric projections and
 systematic absences.
;
_reflns_threshold_expression     'I > 2\s(I)'
_computing_cell_refinement       'SAINT V8.40B (?, 2016)'
_computing_data_collection       ?
_computing_data_reduction        'SAINT V8.40B (?, 2016)'
_computing_molecular_graphics    'Olex2 1.5 (Dolomanov et al., 2009)'
_computing_publication_material  'Olex2 1.5 (Dolomanov et al., 2009)'
_computing_structure_refinement  'XL  (Sheldrick, 2008)'
_computing_structure_solution    ?
_refine_diff_density_max         0.551
_refine_diff_density_min         -0.400
_refine_diff_density_rms         0.053
_refine_ls_extinction_coef       .
_refine_ls_extinction_method     none
_refine_ls_goodness_of_fit_ref   1.021
_refine_ls_hydrogen_treatment    constr
_refine_ls_matrix_type           full
_refine_ls_number_parameters     413
_refine_ls_number_reflns         5618
_refine_ls_number_restraints     84
_refine_ls_R_factor_all          0.0621
_refine_ls_R_factor_gt           0.0604
_refine_ls_restrained_S_all      1.055
_refine_ls_shift/su_max          0.000
_refine_ls_shift/su_mean         0.000
_refine_ls_structure_factor_coef Fsqd
_refine_ls_weighting_details     
'w=1/[\s^2^(Fo^2^)+(0.0702P)^2^+1.2528P] where P=(Fo^2^+2Fc^2^)/3'
_refine_ls_weighting_scheme      calc
_refine_ls_wR_factor_gt          0.1492
_refine_ls_wR_factor_ref         0.1507
_refine_special_details          ?
_olex2_refinement_description    
;
1. Fixed Uiso
 At 1.2 times of:
  All C(H) groups
 At 1.5 times of:
  All C(H,H,H) groups
2. Restrained distances
 C012-C016 \\sim C0-C5
 with sigma of 0.02
 C012-C017 \\sim C0-C1
 with sigma of 0.02
 C013-C014 \\sim C3-C4
 with sigma of 0.02
 C013-C015 \\sim C3-C2
 with sigma of 0.02
 C014-C016 \\sim C4-C5
 with sigma of 0.02
 C015-C017 \\sim C2-C1
 with sigma of 0.02
 C012-C014 \\sim C0-C4
 with sigma of 0.04
 C012-C015 \\sim C0-C2
 with sigma of 0.04
 C013-C016 \\sim C3-C5
 with sigma of 0.04
 C013-C017 \\sim C3-C1
 with sigma of 0.04
 C014-C015 \\sim C4-C2
 with sigma of 0.04
 C016-C017 \\sim C5-C1
 with sigma of 0.04
3. Uiso/Uaniso restraints and constraints
Uanis(C012) \\sim Ueq, Uanis(C013) \\sim Ueq, Uanis(C014) \\sim Ueq,
Uanis(C015) \\sim Ueq, Uanis(C016) \\sim Ueq, Uanis(C017) \\sim Ueq, Uanis(C0)
\\sim Ueq, Uanis(C1) \\sim Ueq, Uanis(C2) \\sim Ueq, Uanis(C3) \\sim Ueq,
Uanis(C4) \\sim Ueq, Uanis(C5) \\sim Ueq: with sigma of 0.001 and sigma for
terminal atoms of 0.002
Uanis(C3) = Uanis(C013)
Uanis(C4) = Uanis(C014)
Uanis(C5) = Uanis(C016)
Uanis(C0) = Uanis(C012)
Uanis(C1) = Uanis(C017)
Uanis(C2) = Uanis(C015)
4. Others
 Sof(C0)=Sof(H0)=Sof(C1)=Sof(H1)=Sof(C2)=Sof(H2)=Sof(C3)=Sof(H3)=Sof(C4)=
 Sof(H4)=Sof(C5)=Sof(H5)=1-FVAR(1)
 Sof(C012)=Sof(H012)=Sof(C013)=Sof(H013)=Sof(C014)=Sof(H014)=Sof(C015)=
 Sof(H015)=Sof(C016)=Sof(H016)=Sof(C017)=Sof(H017)=FVAR(1)
5.a Aromatic/amide H refined with riding coordinates:
 C00D(H00D), C00E(H00E), C00G(H00G), C00I(H00J), C00K(H00K), C00M(H00O),
 C00N(H00P), C00P(H00Q), C00R(H00U), C00S(H00V), C00T(H00W), C00Z(H00),
 C010(H010), C011(H011), C012(H012), C013(H013), C014(H014), C015(H015),
 C016(H016), C017(H017), C0(H0), C1(H1), C2(H2), C3(H3), C4(H4), C5(H5)
5.b Idealised Me refined as rotating group:
 C00F(H00A,H00B,H00C), C00H(H00F,H00H,H00I), C00L(H00L,H00M,H00N), C00Q(H00R,
 H00S,H00T), C00X(H00X,H00Y,H), C00Y(H00Z,HA,HB)
;
_atom_sites_solution_hydrogens   geom
_atom_sites_solution_primary     ?
_atom_sites_solution_secondary   ?
loop_
_atom_site_label
_atom_site_type_symbol
_atom_site_fract_x
_atom_site_fract_y
_atom_site_fract_z
_atom_site_U_iso_or_equiv
_atom_site_adp_type
_atom_site_occupancy
_atom_site_site_symmetry_order
_atom_site_calc_flag
_atom_site_refinement_flags_posn
_atom_site_refinement_flags_adp
_atom_site_refinement_flags_occupancy
_atom_site_disorder_assembly
_atom_site_disorder_group
N001 N 0.20893(13) 0.54479(11) 0.35005(10) 0.0230(3) Uani 1 1 d . . . . .
N002 N 0.18248(13) 0.54916(11) 0.57877(10) 0.0215(3) Uani 1 1 d . . . . .
N003 N 0.20203(14) 0.34354(12) 0.20803(11) 0.0266(3) Uani 1 1 d . . . . .
C004 C 0.13553(15) 0.50689(13) 0.42921(12) 0.0198(3) Uani 1 1 d . . . . .
C005 C 0.08807(15) 0.55333(12) 0.53904(12) 0.0193(3) Uani 1 1 d . . . . .
C006 C 0.15723(16) 0.27545(14) 0.45806(13) 0.0234(3) Uani 1 1 d . . . . .
C007 C 0.13976(16) 0.37541(14) 0.29145(13) 0.0233(4) Uani 1 1 d . . . . .
C008 C 0.14834(15) 0.58749(14) 0.68233(13) 0.0234(3) Uani 1 1 d . . . . .
C009 C 0.26519(17) 0.63284(15) 0.35313(13) 0.0251(4) Uani 1 1 d . . . . .
C00A C 0.15318(17) 0.69772(15) 0.70108(14) 0.0282(4) Uani 1 1 d . . . . .
C00B C 0.12511(16) 0.51025(15) 0.76399(13) 0.0273(4) Uani 1 1 d . . . . .
C00C C 0.39687(17) 0.59880(15) 0.36848(13) 0.0270(4) Uani 1 1 d . . . . .
C00D C 0.27069(18) 0.25261(15) 0.49476(14) 0.0292(4) Uani 1 1 d . . . . .
H00D H 0.304402 0.314380 0.496043 0.035 Uiso 1 1 calc R U . . .
C00E C 0.45310(18) 0.68559(17) 0.36629(14) 0.0322(4) Uani 1 1 d . . . . .
H00E H 0.540909 0.664115 0.377948 0.039 Uiso 1 1 calc R U . . .
C00F C 0.12970(19) 0.38876(16) 0.74467(14) 0.0319(4) Uani 1 1 d . . . . .
H00A H 0.055780 0.395864 0.714792 0.048 Uiso 1 1 calc R U . . .
H00B H 0.116370 0.346593 0.809793 0.048 Uiso 1 1 calc R U . . .
H00C H 0.219945 0.344606 0.696815 0.048 Uiso 1 1 calc R U . . .
C00G C 0.11355(18) 0.18098(15) 0.45556(15) 0.0306(4) Uani 1 1 d . . . . .
H00G H 0.037570 0.193523 0.429754 0.037 Uiso 1 1 calc R U . . .
C00H C 0.47504(17) 0.47121(15) 0.38510(14) 0.0304(4) Uani 1 1 d . . . . .
H00F H 0.426568 0.446264 0.451561 0.046 Uiso 1 1 calc R U . . .
H00H H 0.568903 0.461957 0.384700 0.046 Uiso 1 1 calc R U . . .
H00I H 0.480664 0.422112 0.329896 0.046 Uiso 1 1 calc R U . . .
C00I C 0.12184(19) 0.73276(17) 0.80266(15) 0.0366(4) Uani 1 1 d . . . . .
H00J H 0.120969 0.808332 0.816454 0.044 Uiso 1 1 calc R U . . .
C00J C 0.19946(18) 0.74924(16) 0.32452(14) 0.0303(4) Uani 1 1 d . . . . .
C00K C 0.2588(2) 0.83319(17) 0.32471(15) 0.0367(4) Uani 1 1 d . . . . .
H00K H 0.213126 0.912982 0.308940 0.044 Uiso 1 1 calc R U . . .
C00L C 0.19760(19) 0.77546(15) 0.61565(15) 0.0327(4) Uani 1 1 d . . . . .
H00L H 0.291823 0.770687 0.609933 0.049 Uiso 1 1 calc R U . . .
H00M H 0.133768 0.857609 0.630563 0.049 Uiso 1 1 calc R U . . .
H00N H 0.196197 0.748832 0.550701 0.049 Uiso 1 1 calc R U . . .
C00M C 0.09654(18) 0.54857(18) 0.86391(14) 0.0360(4) Uani 1 1 d . . . . .
H00O H 0.079814 0.497368 0.919583 0.043 Uiso 1 1 calc R U . . .
C00N C 0.1782(2) 0.06940(16) 0.48974(17) 0.0382(5) Uani 1 1 d . . . . .
H00P H 0.146089 0.006828 0.487499 0.046 Uiso 1 1 calc R U . . .
C00O C 0.27460(18) 0.30533(18) 0.10610(14) 0.0350(4) Uani 1 1 d . . . . .
C00P C 0.3833(2) 0.80306(17) 0.34739(15) 0.0362(4) Uani 1 1 d . . . . .
H00Q H 0.420395 0.862185 0.349972 0.043 Uiso 1 1 calc R U . . .
C00Q C 0.0720(2) 0.78087(16) 0.28904(16) 0.0364(4) Uani 1 1 d . . . . .
H00R H 0.095831 0.737094 0.225210 0.055 Uiso 1 1 calc R U . . .
H00S H 0.037344 0.866169 0.276703 0.055 Uiso 1 1 calc R U . . .
H00T H 0.000002 0.759865 0.342197 0.055 Uiso 1 1 calc R U . . .
C00R C 0.33539(19) 0.14102(16) 0.52953(17) 0.0384(5) Uani 1 1 d . . . . .
H00U H 0.411715 0.127748 0.555117 0.046 Uiso 1 1 calc R U . . .
C00S C 0.0920(2) 0.66000(19) 0.88377(15) 0.0413(5) Uani 1 1 d . . . . .
H00V H 0.068586 0.686186 0.952627 0.050 Uiso 1 1 calc R U . . .
C00T C 0.2895(2) 0.04935(16) 0.52714(17) 0.0400(5) Uani 1 1 d . . . . .
H00W H 0.333923 -0.026783 0.550932 0.048 Uiso 1 1 calc R U . . .
C00U C 0.3144(2) 0.3862(2) 0.03669(15) 0.0459(5) Uani 1 1 d . . . . .
B00V B 0.08135(18) 0.40326(15) 0.41250(14) 0.0205(4) Uani 1 1 d . . . . .
C00W C 0.3042(2) 0.18634(19) 0.08216(16) 0.0442(5) Uani 1 1 d . . . . .
C00X C 0.2627(2) 0.10332(19) 0.16210(18) 0.0480(5) Uani 1 1 d . . . . .
H00X H 0.304325 0.098744 0.217335 0.072 Uiso 1 1 calc R U . . .
H00Y H 0.295069 0.024438 0.131025 0.072 Uiso 1 1 calc R U . . .
H H 0.161350 0.132213 0.190492 0.072 Uiso 1 1 calc R U . . .
C00Y C 0.2813(2) 0.5107(2) 0.07027(18) 0.0535(6) Uani 1 1 d . . . . .
H00Z H 0.180362 0.551306 0.093317 0.080 Uiso 1 1 calc R U . . .
HA H 0.322383 0.553122 0.012387 0.080 Uiso 1 1 calc R U . . .
HB H 0.319401 0.508781 0.127017 0.080 Uiso 1 1 calc R U . . .
C00Z C 0.3749(3) 0.1509(3) -0.01947(18) 0.0644(8) Uani 1 1 d . . . . .
H00 H 0.396746 0.071663 -0.039787 0.077 Uiso 1 1 calc R U . . .
C010 C 0.3855(3) 0.3443(3) -0.06447(17) 0.0677(8) Uani 1 1 d . . . . .
H010 H 0.414834 0.395847 -0.115518 0.081 Uiso 1 1 calc R U . . .
C011 C 0.4138(3) 0.2284(3) -0.09110(19) 0.0779(10) Uani 1 1 d . . . . .
H011 H 0.461081 0.202149 -0.160488 0.094 Uiso 1 1 calc R U . . .
C012 C 0.6550(5) 0.1769(4) 0.0799(4) 0.0525(9) Uani 0.591(3) 1 d D U P A 1
H012 H 0.629238 0.244318 0.038773 0.063 Uiso 0.591(3) 1 calc R U P A 1
C013 C 0.7249(6) -0.0136(5) 0.2015(4) 0.0657(11) Uani 0.591(3) 1 d D U P A 1
H013 H 0.754760 -0.080823 0.241800 0.079 Uiso 0.591(3) 1 calc R U P A 1
C014 C 0.6098(5) 0.0751(4) 0.2443(4) 0.0658(10) Uani 0.591(3) 1 d D U P A 1
H014 H 0.555154 0.069764 0.312684 0.079 Uiso 0.591(3) 1 calc R U P A 1
C015 C 0.8026(7) -0.0127(5) 0.1021(5) 0.0768(12) Uani 0.591(3) 1 d D U P A 1
H015 H 0.883134 -0.079790 0.074356 0.092 Uiso 0.591(3) 1 calc R U P A 1
C016 C 0.5707(5) 0.1750(4) 0.1881(4) 0.0593(10) Uani 0.591(3) 1 d D U P A 1
H016 H 0.490984 0.241760 0.217937 0.071 Uiso 0.591(3) 1 calc R U P A 1
C017 C 0.7667(7) 0.0833(6) 0.0415(5) 0.0786(13) Uani 0.591(3) 1 d D U P A 1
H017 H 0.821689 0.082599 -0.027795 0.094 Uiso 0.591(3) 1 calc R U P A 1
C0 C 0.7296(7) 0.1471(6) 0.0273(5) 0.0525(9) Uani 0.409(3) 1 d D U P A 2
H0 H 0.719850 0.198025 -0.029407 0.063 Uiso 0.409(3) 1 calc R U P A 2
C1 C 0.8429(10) 0.0480(7) 0.0099(7) 0.0786(13) Uani 0.409(3) 1 d D U P A 2
H1 H 0.908962 0.031772 -0.056375 0.094 Uiso 0.409(3) 1 calc R U P A 2
C2 C 0.8615(10) -0.0252(8) 0.0838(6) 0.0768(12) Uani 0.409(3) 1 d D U P A 2
H2 H 0.945132 -0.092115 0.072162 0.092 Uiso 0.409(3) 1 calc R U P A 2
C3 C 0.7678(8) -0.0100(7) 0.1754(6) 0.0657(11) Uani 0.409(3) 1 d D U P A 2
H3 H 0.782339 -0.069590 0.225489 0.079 Uiso 0.409(3) 1 calc R U P A 2
C4 C 0.6463(8) 0.0929(6) 0.2005(6) 0.0658(10) Uani 0.409(3) 1 d D U P A 2
H4 H 0.582492 0.100999 0.267493 0.079 Uiso 0.409(3) 1 calc R U P A 2
C5 C 0.6167(8) 0.1856(6) 0.1274(7) 0.0593(10) Uani 0.409(3) 1 d D U P A 2
H5 H 0.539615 0.258063 0.140185 0.071 Uiso 0.409(3) 1 calc R U P A 2

loop_
_atom_site_aniso_label
_atom_site_aniso_U_11
_atom_site_aniso_U_22
_atom_site_aniso_U_33
_atom_site_aniso_U_23
_atom_site_aniso_U_13
_atom_site_aniso_U_12
N001 0.0183(6) 0.0222(7) 0.0282(7) 0.0017(5) -0.0088(5) -0.0057(5)
N002 0.0185(6) 0.0191(6) 0.0282(7) 0.0001(5) -0.0092(5) -0.0061(5)
N003 0.0188(7) 0.0304(8) 0.0283(8) -0.0052(6) -0.0100(6) -0.0024(6)
C004 0.0133(7) 0.0166(7) 0.0277(8) 0.0010(6) -0.0100(6) -0.0004(6)
C005 0.0175(7) 0.0138(7) 0.0274(8) 0.0017(6) -0.0086(6) -0.0051(6)
C006 0.0182(8) 0.0192(8) 0.0307(8) -0.0030(6) -0.0079(6) -0.0027(6)
C007 0.0172(7) 0.0210(8) 0.0330(10) -0.0009(7) -0.0118(7) -0.0041(6)
C008 0.0129(7) 0.0276(8) 0.0293(8) -0.0037(7) -0.0097(6) -0.0028(6)
C009 0.0236(8) 0.0261(8) 0.0263(8) 0.0012(6) -0.0062(6) -0.0106(7)
C00A 0.0183(8) 0.0270(8) 0.0404(10) -0.0054(7) -0.0155(7) -0.0021(6)
C00B 0.0157(8) 0.0341(9) 0.0316(9) 0.0005(7) -0.0111(7) -0.0049(7)
C00C 0.0228(8) 0.0306(9) 0.0281(9) 0.0011(7) -0.0058(7) -0.0114(7)
C00D 0.0238(8) 0.0208(8) 0.0449(10) -0.0007(7) -0.0150(7) -0.0056(7)
C00E 0.0256(9) 0.0393(10) 0.0358(10) 0.0026(8) -0.0081(7) -0.0174(8)
C00F 0.0279(9) 0.0349(10) 0.0349(9) 0.0080(7) -0.0126(7) -0.0125(7)
C00G 0.0256(9) 0.0217(8) 0.0476(11) -0.0013(7) -0.0174(8) -0.0059(7)
C00H 0.0195(8) 0.0314(9) 0.0401(10) -0.0014(7) -0.0095(7) -0.0078(7)
C00I 0.0286(9) 0.0355(10) 0.0466(11) -0.0143(8) -0.0212(8) -0.0003(8)
C00J 0.0295(9) 0.0282(9) 0.0356(9) 0.0062(7) -0.0115(7) -0.0128(7)
C00K 0.0396(10) 0.0281(9) 0.0458(11) 0.0099(8) -0.0156(9) -0.0156(8)
C00L 0.0288(9) 0.0236(8) 0.0500(11) -0.0039(8) -0.0176(8) -0.0082(7)
C00M 0.0248(9) 0.0488(11) 0.0305(9) 0.0017(8) -0.0130(7) -0.0050(8)
C00N 0.0363(10) 0.0196(8) 0.0625(13) 0.0001(8) -0.0214(9) -0.0084(7)
C00O 0.0209(8) 0.0502(11) 0.0251(9) -0.0068(8) -0.0100(7) 0.0020(8)
C00P 0.0385(10) 0.0358(10) 0.0431(11) 0.0055(8) -0.0118(8) -0.0245(8)
C00Q 0.0360(10) 0.0302(9) 0.0480(11) 0.0119(8) -0.0209(9) -0.0131(8)
C00R 0.0281(9) 0.0263(9) 0.0628(13) 0.0025(8) -0.0264(9) -0.0017(7)
C00S 0.0346(10) 0.0512(12) 0.0340(10) -0.0126(9) -0.0173(8) -0.0013(9)
C00T 0.0352(10) 0.0181(8) 0.0649(13) 0.0038(8) -0.0239(10) -0.0008(7)
C00U 0.0255(9) 0.0635(14) 0.0332(10) 0.0031(9) -0.0112(8) 0.0030(9)
B00V 0.0165(8) 0.0193(8) 0.0256(9) -0.0017(7) -0.0081(7) -0.0041(7)
C00W 0.0290(10) 0.0513(12) 0.0421(11) -0.0218(9) -0.0192(8) 0.0100(9)
C00X 0.0428(12) 0.0379(11) 0.0596(14) -0.0205(10) -0.0217(10) 0.0007(9)
C00Y 0.0430(12) 0.0675(15) 0.0455(12) 0.0214(11) -0.0139(10) -0.0189(11)
C00Z 0.0518(14) 0.0759(17) 0.0405(13) -0.0260(12) -0.0228(11) 0.0199(12)
C010 0.0410(13) 0.102(2) 0.0313(11) 0.0127(13) -0.0091(10) 0.0035(13)
C011 0.0528(15) 0.100(2) 0.0352(13) -0.0246(14) -0.0124(11) 0.0300(15)
C012 0.0529(11) 0.0555(11) 0.0543(11) -0.0010(7) -0.0202(7) -0.0209(7)
C013 0.0668(13) 0.0662(12) 0.0654(12) 0.0009(7) -0.0210(8) -0.0237(7)
C014 0.0655(12) 0.0693(12) 0.0663(13) -0.0002(7) -0.0232(8) -0.0249(7)
C015 0.0780(15) 0.0772(13) 0.0774(14) -0.0035(7) -0.0237(8) -0.0282(8)
C016 0.0572(12) 0.0629(12) 0.0622(12) -0.0008(7) -0.0221(7) -0.0223(7)
C017 0.0793(14) 0.0804(14) 0.0793(14) -0.0022(7) -0.0263(8) -0.0287(8)
C0 0.0529(11) 0.0555(11) 0.0543(11) -0.0010(7) -0.0202(7) -0.0209(7)
C1 0.0793(14) 0.0804(14) 0.0793(14) -0.0022(7) -0.0263(8) -0.0287(8)
C2 0.0780(15) 0.0772(13) 0.0774(14) -0.0035(7) -0.0237(8) -0.0282(8)
C3 0.0668(13) 0.0662(12) 0.0654(12) 0.0009(7) -0.0210(8) -0.0237(7)
C4 0.0655(12) 0.0693(12) 0.0663(13) -0.0002(7) -0.0232(8) -0.0249(7)
C5 0.0572(12) 0.0629(12) 0.0622(12) -0.0008(7) -0.0221(7) -0.0223(7)

_geom_special_details            
;
 All esds (except the esd in the dihedral angle between two l.s. planes)
 are estimated using the full covariance matrix.  The cell esds are taken
 into account individually in the estimation of esds in distances, angles
 and torsion angles; correlations between esds in cell parameters are only
 used when they are defined by crystal symmetry.  An approximate (isotropic)
 treatment of cell esds is used for estimating esds involving l.s. planes.
;
loop_
_geom_bond_atom_site_label_1
_geom_bond_atom_site_label_2
_geom_bond_distance
_geom_bond_site_symmetry_2
_geom_bond_publ_flag
N001 C004 1.286(2) . ?
N001 C009 1.420(2) . ?
N002 C005 1.282(2) . ?
N002 C008 1.427(2) . ?
N003 C007 1.151(2) . ?
N003 C00O 1.399(2) . ?
C004 C005 1.520(2) . ?
C004 B00V 1.630(2) . ?
C005 B00V 1.642(2) 2_566 ?
C006 C00D 1.394(2) . ?
C006 C00G 1.398(2) . ?
C006 B00V 1.631(2) . ?
C007 B00V 1.599(2) . ?
C008 C00A 1.408(2) . ?
C008 C00B 1.408(2) . ?
C009 C00C 1.410(2) . ?
C009 C00J 1.408(2) . ?
C00A C00I 1.393(3) . ?
C00A C00L 1.501(3) . ?
C00B C00F 1.503(2) . ?
C00B C00M 1.391(3) . ?
C00C C00E 1.391(2) . ?
C00C C00H 1.501(2) . ?
C00D H00D 0.9500 . ?
C00D C00R 1.391(2) . ?
C00E H00E 0.9500 . ?
C00E C00P 1.389(3) . ?
C00F H00A 0.9800 . ?
C00F H00B 0.9800 . ?
C00F H00C 0.9800 . ?
C00G H00G 0.9500 . ?
C00G C00N 1.387(2) . ?
C00H H00F 0.9800 . ?
C00H H00H 0.9800 . ?
C00H H00I 0.9800 . ?
C00I H00J 0.9500 . ?
C00I C00S 1.382(3) . ?
C00J C00K 1.390(3) . ?
C00J C00Q 1.510(2) . ?
C00K H00K 0.9500 . ?
C00K C00P 1.387(3) . ?
C00L H00L 0.9800 . ?
C00L H00M 0.9800 . ?
C00L H00N 0.9800 . ?
C00M H00O 0.9500 . ?
C00M C00S 1.385(3) . ?
C00N H00P 0.9500 . ?
C00N C00T 1.385(3) . ?
C00O C00U 1.387(3) . ?
C00O C00W 1.408(3) . ?
C00P H00Q 0.9500 . ?
C00Q H00R 0.9800 . ?
C00Q H00S 0.9800 . ?
C00Q H00T 0.9800 . ?
C00R H00U 0.9500 . ?
C00R C00T 1.381(3) . ?
C00S H00V 0.9500 . ?
C00T H00W 0.9500 . ?
C00U C00Y 1.501(4) . ?
C00U C010 1.399(3) . ?
C00W C00X 1.491(3) . ?
C00W C00Z 1.385(3) . ?
C00X H00X 0.9800 . ?
C00X H00Y 0.9800 . ?
C00X H 0.9800 . ?
C00Y H00Z 0.9800 . ?
C00Y HA 0.9800 . ?
C00Y HB 0.9800 . ?
C00Z H00 0.9500 . ?
C00Z C011 1.369(5) . ?
C010 H010 0.9500 . ?
C010 C011 1.385(5) . ?
C011 H011 0.9500 . ?
C012 H012 0.9500 . ?
C012 C016 1.482(6) . ?
C012 C017 1.321(8) . ?
C013 H013 0.9500 . ?
C013 C014 1.321(7) . ?
C013 C015 1.360(7) . ?
C014 H014 0.9500 . ?
C014 C016 1.372(7) . ?
C015 H015 0.9500 . ?
C015 C017 1.368(8) . ?
C016 H016 0.9500 . ?
C017 H017 0.9500 . ?
C0 H0 0.9500 . ?
C0 C1 1.343(11) . ?
C0 C5 1.503(9) . ?
C1 H1 0.9500 . ?
C1 C2 1.292(10) . ?
C2 H2 0.9500 . ?
C2 C3 1.324(10) . ?
C3 H3 0.9500 . ?
C3 C4 1.417(9) . ?
C4 H4 0.9500 . ?
C4 C5 1.443(10) . ?
C5 H5 0.9500 . ?

loop_
_geom_angle_atom_site_label_1
_geom_angle_atom_site_label_2
_geom_angle_atom_site_label_3
_geom_angle
_geom_angle_site_symmetry_1
_geom_angle_site_symmetry_3
_geom_angle_publ_flag
C004 N001 C009 124.73(14) . . ?
C005 N002 C008 121.31(13) . . ?
C007 N003 C00O 178.57(15) . . ?
N001 C004 C005 125.95(14) . . ?
N001 C004 B00V 118.52(14) . . ?
C005 C004 B00V 115.49(13) . . ?
N002 C005 C004 117.22(13) . . ?
N002 C005 B00V 131.25(14) . 2_566 ?
C004 C005 B00V 111.49(12) . 2_566 ?
C00D C006 C00G 117.22(15) . . ?
C00D C006 B00V 123.09(14) . . ?
C00G C006 B00V 119.58(14) . . ?
N003 C007 B00V 168.46(15) . . ?
C00A C008 N002 119.29(15) . . ?
C00B C008 N002 120.01(14) . . ?
C00B C008 C00A 120.34(15) . . ?
C00C C009 N001 119.40(15) . . ?
C00J C009 N001 119.24(15) . . ?
C00J C009 C00C 120.56(15) . . ?
C008 C00A C00L 122.36(16) . . ?
C00I C00A C008 118.48(17) . . ?
C00I C00A C00L 119.09(16) . . ?
C008 C00B C00F 121.14(15) . . ?
C00M C00B C008 118.77(17) . . ?
C00M C00B C00F 120.09(16) . . ?
C009 C00C C00H 120.43(15) . . ?
C00E C00C C009 118.53(16) . . ?
C00E C00C C00H 121.03(16) . . ?
C006 C00D H00D 119.4 . . ?
C00R C00D C006 121.18(16) . . ?
C00R C00D H00D 119.4 . . ?
C00C C00E H00E 119.4 . . ?
C00P C00E C00C 121.22(17) . . ?
C00P C00E H00E 119.4 . . ?
C00B C00F H00A 109.5 . . ?
C00B C00F H00B 109.5 . . ?
C00B C00F H00C 109.5 . . ?
H00A C00F H00B 109.5 . . ?
H00A C00F H00C 109.5 . . ?
H00B C00F H00C 109.5 . . ?
C006 C00G H00G 119.1 . . ?
C00N C00G C006 121.77(16) . . ?
C00N C00G H00G 119.1 . . ?
C00C C00H H00F 109.5 . . ?
C00C C00H H00H 109.5 . . ?
C00C C00H H00I 109.5 . . ?
H00F C00H H00H 109.5 . . ?
H00F C00H H00I 109.5 . . ?
H00H C00H H00I 109.5 . . ?
C00A C00I H00J 119.3 . . ?
C00S C00I C00A 121.44(18) . . ?
C00S C00I H00J 119.3 . . ?
C009 C00J C00Q 120.92(15) . . ?
C00K C00J C009 118.34(16) . . ?
C00K C00J C00Q 120.66(16) . . ?
C00J C00K H00K 119.3 . . ?
C00P C00K C00J 121.49(17) . . ?
C00P C00K H00K 119.3 . . ?
C00A C00L H00L 109.5 . . ?
C00A C00L H00M 109.5 . . ?
C00A C00L H00N 109.5 . . ?
H00L C00L H00M 109.5 . . ?
H00L C00L H00N 109.5 . . ?
H00M C00L H00N 109.5 . . ?
C00B C00M H00O 119.4 . . ?
C00S C00M C00B 121.23(18) . . ?
C00S C00M H00O 119.4 . . ?
C00G C00N H00P 120.0 . . ?
C00T C00N C00G 119.91(17) . . ?
C00T C00N H00P 120.0 . . ?
N003 C00O C00W 117.22(18) . . ?
C00U C00O N003 117.92(18) . . ?
C00U C00O C00W 124.85(18) . . ?
C00E C00P H00Q 120.3 . . ?
C00K C00P C00E 119.32(17) . . ?
C00K C00P H00Q 120.3 . . ?
C00J C00Q H00R 109.5 . . ?
C00J C00Q H00S 109.5 . . ?
C00J C00Q H00T 109.5 . . ?
H00R C00Q H00S 109.5 . . ?
H00R C00Q H00T 109.5 . . ?
H00S C00Q H00T 109.5 . . ?
C00D C00R H00U 119.8 . . ?
C00T C00R C00D 120.50(17) . . ?
C00T C00R H00U 119.8 . . ?
C00I C00S C00M 119.48(17) . . ?
C00I C00S H00V 120.3 . . ?
C00M C00S H00V 120.3 . . ?
C00N C00T H00W 120.3 . . ?
C00R C00T C00N 119.41(16) . . ?
C00R C00T H00W 120.3 . . ?
C00O C00U C00Y 120.95(18) . . ?
C00O C00U C010 115.8(2) . . ?
C010 C00U C00Y 123.2(2) . . ?
C004 B00V C005 109.96(12) . 2_566 ?
C004 B00V C006 113.63(13) . . ?
C006 B00V C005 111.12(13) . 2_566 ?
C007 B00V C004 105.07(13) . . ?
C007 B00V C005 115.39(13) . 2_566 ?
C007 B00V C006 101.40(12) . . ?
C00O C00W C00X 121.71(17) . . ?
C00Z C00W C00O 116.1(2) . . ?
C00Z C00W C00X 122.1(2) . . ?
C00W C00X H00X 109.5 . . ?
C00W C00X H00Y 109.5 . . ?
C00W C00X H 109.5 . . ?
H00X C00X H00Y 109.5 . . ?
H00X C00X H 109.5 . . ?
H00Y C00X H 109.5 . . ?
C00U C00Y H00Z 109.5 . . ?
C00U C00Y HA 109.5 . . ?
C00U C00Y HB 109.5 . . ?
H00Z C00Y HA 109.5 . . ?
H00Z C00Y HB 109.5 . . ?
HA C00Y HB 109.5 . . ?
C00W C00Z H00 119.5 . . ?
C011 C00Z C00W 121.0(3) . . ?
C011 C00Z H00 119.5 . . ?
C00U C010 H010 119.6 . . ?
C011 C010 C00U 120.8(3) . . ?
C011 C010 H010 119.6 . . ?
C00Z C011 C010 121.3(2) . . ?
C00Z C011 H011 119.3 . . ?
C010 C011 H011 119.3 . . ?
C016 C012 H012 120.5 . . ?
C017 C012 H012 120.5 . . ?
C017 C012 C016 118.9(5) . . ?
C014 C013 H013 118.6 . . ?
C014 C013 C015 122.8(5) . . ?
C015 C013 H013 118.6 . . ?
C013 C014 H014 120.7 . . ?
C013 C014 C016 118.7(5) . . ?
C016 C014 H014 120.7 . . ?
C013 C015 H015 119.5 . . ?
C013 C015 C017 121.0(6) . . ?
C017 C015 H015 119.5 . . ?
C012 C016 H016 120.6 . . ?
C014 C016 C012 118.8(4) . . ?
C014 C016 H016 120.6 . . ?
C012 C017 C015 119.7(6) . . ?
C012 C017 H017 120.1 . . ?
C015 C017 H017 120.1 . . ?
C1 C0 H0 116.7 . . ?
C1 C0 C5 126.6(7) . . ?
C5 C0 H0 116.7 . . ?
C0 C1 H1 120.2 . . ?
C2 C1 C0 119.6(9) . . ?
C2 C1 H1 120.2 . . ?
C1 C2 H2 118.9 . . ?
C1 C2 C3 122.2(9) . . ?
C3 C2 H2 118.9 . . ?
C2 C3 H3 119.2 . . ?
C2 C3 C4 121.7(8) . . ?
C4 C3 H3 119.2 . . ?
C3 C4 H4 119.0 . . ?
C3 C4 C5 121.9(8) . . ?
C5 C4 H4 119.0 . . ?
C0 C5 H5 126.1 . . ?
C4 C5 C0 107.8(6) . . ?
C4 C5 H5 126.1 . . ?

loop_
_geom_torsion_atom_site_label_1
_geom_torsion_atom_site_label_2
_geom_torsion_atom_site_label_3
_geom_torsion_atom_site_label_4
_geom_torsion
_geom_torsion_site_symmetry_1
_geom_torsion_site_symmetry_2
_geom_torsion_site_symmetry_3
_geom_torsion_site_symmetry_4
_geom_torsion_publ_flag
N001 C004 C005 N002 -58.2(2) . . . . ?
N001 C004 C005 B00V 123.88(16) . . . 2_566 ?
N001 C004 B00V C005 -124.85(14) . . . 2_566 ?
N001 C004 B00V C006 109.88(16) . . . . ?
N001 C004 B00V C007 -0.08(18) . . . . ?
N001 C009 C00C C00E 176.94(15) . . . . ?
N001 C009 C00C C00H -2.1(2) . . . . ?
N001 C009 C00J C00K -177.85(16) . . . . ?
N001 C009 C00J C00Q -1.1(3) . . . . ?
N002 C008 C00A C00I -178.90(14) . . . . ?
N002 C008 C00A C00L -2.0(2) . . . . ?
N002 C008 C00B C00F -2.6(2) . . . . ?
N002 C008 C00B C00M 177.89(14) . . . . ?
N003 C007 B00V C004 82.5(8) . . . . ?
N003 C007 B00V C005 -156.3(8) . . . 2_566 ?
N003 C007 B00V C006 -36.1(8) . . . . ?
N003 C00O C00U C00Y 0.3(3) . . . . ?
N003 C00O C00U C010 -179.42(17) . . . . ?
N003 C00O C00W C00X -1.2(3) . . . . ?
N003 C00O C00W C00Z 179.37(17) . . . . ?
C004 N001 C009 C00C 88.2(2) . . . . ?
C004 N001 C009 C00J -101.94(19) . . . . ?
C005 N002 C008 C00A -104.02(17) . . . . ?
C005 N002 C008 C00B 82.90(19) . . . . ?
C005 C004 B00V C005 52.79(18) . . . 2_566 ?
C005 C004 B00V C006 -72.49(16) . . . . ?
C005 C004 B00V C007 177.56(12) . . . . ?
C006 C00D C00R C00T 0.9(3) . . . . ?
C006 C00G C00N C00T -0.3(3) . . . . ?
C008 N002 C005 C004 -178.17(13) . . . . ?
C008 N002 C005 B00V -0.8(2) . . . 2_566 ?
C008 C00A C00I C00S 2.6(3) . . . . ?
C008 C00B C00M C00S -0.6(3) . . . . ?
C009 N001 C004 C005 3.8(2) . . . . ?
C009 N001 C004 B00V -178.79(13) . . . . ?
C009 C00C C00E C00P -1.3(3) . . . . ?
C009 C00J C00K C00P 3.2(3) . . . . ?
C00A C008 C00B C00F -175.58(14) . . . . ?
C00A C008 C00B C00M 4.9(2) . . . . ?
C00A C00I C00S C00M 1.6(3) . . . . ?
C00B C008 C00A C00I -5.8(2) . . . . ?
C00B C008 C00A C00L 171.04(15) . . . . ?
C00B C00M C00S C00I -2.6(3) . . . . ?
C00C C009 C00J C00K -8.1(3) . . . . ?
C00C C009 C00J C00Q 168.67(17) . . . . ?
C00C C00E C00P C00K -3.6(3) . . . . ?
C00D C006 C00G C00N 1.1(3) . . . . ?
C00D C006 B00V C004 -8.4(2) . . . . ?
C00D C006 B00V C005 -133.09(16) . . . 2_566 ?
C00D C006 B00V C007 103.76(17) . . . . ?
C00D C00R C00T C00N 0.0(3) . . . . ?
C00F C00B C00M C00S 179.85(16) . . . . ?
C00G C006 C00D C00R -1.4(3) . . . . ?
C00G C006 B00V C004 175.41(15) . . . . ?
C00G C006 B00V C005 50.8(2) . . . 2_566 ?
C00G C006 B00V C007 -72.39(18) . . . . ?
C00G C00N C00T C00R -0.3(3) . . . . ?
C00H C00C C00E C00P 177.74(17) . . . . ?
C00J C009 C00C C00E 7.2(3) . . . . ?
C00J C009 C00C C00H -171.82(16) . . . . ?
C00J C00K C00P C00E 2.6(3) . . . . ?
C00L C00A C00I C00S -174.39(16) . . . . ?
C00O C00U C010 C011 -0.5(3) . . . . ?
C00O C00W C00Z C011 0.5(3) . . . . ?
C00Q C00J C00K C00P -173.65(18) . . . . ?
C00U C00O C00W C00X 177.51(18) . . . . ?
C00U C00O C00W C00Z -2.0(3) . . . . ?
C00U C010 C011 C00Z -0.9(4) . . . . ?
B00V C004 C005 N002 124.34(14) . . . . ?
B00V C004 C005 B00V -53.55(17) . . . 2_566 ?
B00V C006 C00D C00R -177.66(17) . . . . ?
B00V C006 C00G C00N 177.51(17) . . . . ?
C00W C00O C00U C00Y -178.31(18) . . . . ?
C00W C00O C00U C010 1.9(3) . . . . ?
C00W C00Z C011 C010 0.8(4) . . . . ?
C00X C00W C00Z C011 -179.0(2) . . . . ?
C00Y C00U C010 C011 179.8(2) . . . . ?
C013 C014 C016 C012 3.2(7) . . . . ?
C013 C015 C017 C012 0.2(9) . . . . ?
C014 C013 C015 C017 1.9(10) . . . . ?
C015 C013 C014 C016 -3.6(9) . . . . ?
C016 C012 C017 C015 -0.4(8) . . . . ?
C017 C012 C016 C014 -1.3(7) . . . . ?
C0 C1 C2 C3 4.5(14) . . . . ?
C1 C0 C5 C4 -3.9(10) . . . . ?
C1 C2 C3 C4 -5.4(14) . . . . ?
C2 C3 C4 C5 1.2(13) . . . . ?
C3 C4 C5 C0 3.0(10) . . . . ?
C5 C0 C1 C2 0.5(12) . . . . ?

_shelx_res_file                  
;
TITL mo_P8_23232_0m_a.res in P-1
    mo_p8_23232_0m_a.res
    created by SHELXL-2019/1 at 16:26:16 on 01-Oct-2023
REM Old TITL mo_P8_23232_0m in P-1
REM SHELXT solution in P-1: R1 0.194, Rweak 0.007, Alpha 0.057
REM <I/s> 0.000 for 0 systematic absences, Orientation as input
REM Formula found by SHELXT: C38 B N4
CELL 0.71073 10.8373 12.1312 13.6657 84.39 72.008 68.497
ZERR 1 0.0005 0.0007 0.0007 0.002 0.002 0.002
LATT 1
SFAC C H B N
UNIT 78 76 2 6
SADI C012 C016 C0 C5
SADI C012 C017 C0 C1
SADI C013 C014 C3 C4
SADI C013 C015 C3 C2
SADI C014 C016 C4 C5
SADI C015 C017 C2 C1
SADI 0.04 C012 C014 C0 C4
SADI 0.04 C012 C015 C0 C2
SADI 0.04 C013 C016 C3 C5
SADI 0.04 C013 C017 C3 C1
SADI 0.04 C014 C015 C4 C2
SADI 0.04 C016 C017 C5 C1
EADP C3 C013
EADP C4 C014
EADP C5 C016
EADP C0 C012
EADP C1 C017
EADP C2 C015
ISOR 0.001 0.002 C012 H012 C013 H013 C014 H014 C015 H015 C016 C017 H017 C0 =
 H0 C1 H1 C2 H2 C3 H3 C4 H4 C5

L.S. 10
PLAN  20
SIZE 0.184 0.193 0.291
TEMP -173.15
CONF
LIST 6
MORE -1
BOND $H
fmap 2
acta
REM <olex2.extras>
REM <HklSrc "%.\\mo_P8_23232_0m_a.hkl">
REM </olex2.extras>

WGHT    0.070200    1.252800
FVAR       0.77151   0.59130
N001  4    0.208928    0.544785    0.350050    11.00000    0.01832    0.02217 =
         0.02822    0.00174   -0.00881   -0.00572
N002  4    0.182477    0.549157    0.578768    11.00000    0.01852    0.01909 =
         0.02822    0.00010   -0.00922   -0.00615
N003  4    0.202029    0.343536    0.208034    11.00000    0.01879    0.03041 =
         0.02833   -0.00517   -0.01000   -0.00237
C004  1    0.135527    0.506887    0.429208    11.00000    0.01335    0.01657 =
         0.02773    0.00098   -0.01001   -0.00038
C005  1    0.088070    0.553326    0.539037    11.00000    0.01751    0.01376 =
         0.02736    0.00174   -0.00858   -0.00507
C006  1    0.157231    0.275451    0.458060    11.00000    0.01818    0.01920 =
         0.03066   -0.00300   -0.00789   -0.00268
C007  1    0.139764    0.375413    0.291453    11.00000    0.01718    0.02102 =
         0.03302   -0.00087   -0.01182   -0.00414
C008  1    0.148343    0.587486    0.682334    11.00000    0.01292    0.02764 =
         0.02927   -0.00369   -0.00967   -0.00282
C009  1    0.265186    0.632837    0.353128    11.00000    0.02362    0.02608 =
         0.02627    0.00123   -0.00619   -0.01058
C00A  1    0.153184    0.697718    0.701077    11.00000    0.01826    0.02704 =
         0.04037   -0.00542   -0.01548   -0.00211
C00B  1    0.125106    0.510247    0.763986    11.00000    0.01574    0.03413 =
         0.03164    0.00050   -0.01114   -0.00489
C00C  1    0.396872    0.598801    0.368479    11.00000    0.02277    0.03056 =
         0.02812    0.00112   -0.00583   -0.01143
C00D  1    0.270691    0.252610    0.494763    11.00000    0.02376    0.02076 =
         0.04489   -0.00072   -0.01503   -0.00561
AFIX  43
H00D  2    0.304402    0.314380    0.496043    11.00000   -1.20000
AFIX   0
C00E  1    0.453104    0.685588    0.366293    11.00000    0.02559    0.03935 =
         0.03579    0.00256   -0.00815   -0.01736
AFIX  43
H00E  2    0.540909    0.664115    0.377948    11.00000   -1.20000
AFIX   0
C00F  1    0.129700    0.388762    0.744666    11.00000    0.02788    0.03495 =
         0.03492    0.00803   -0.01256   -0.01248
AFIX 137
H00A  2    0.055780    0.395864    0.714792    11.00000   -1.50000
H00B  2    0.116370    0.346593    0.809793    11.00000   -1.50000
H00C  2    0.219945    0.344606    0.696815    11.00000   -1.50000
AFIX   0
C00G  1    0.113549    0.180977    0.455557    11.00000    0.02562    0.02168 =
         0.04757   -0.00134   -0.01738   -0.00587
AFIX  43
H00G  2    0.037570    0.193523    0.429754    11.00000   -1.20000
AFIX   0
C00H  1    0.475037    0.471207    0.385102    11.00000    0.01948    0.03144 =
         0.04009   -0.00137   -0.00955   -0.00780
AFIX 137
H00F  2    0.426568    0.446264    0.451561    11.00000   -1.50000
H00H  2    0.568903    0.461957    0.384700    11.00000   -1.50000
H00I  2    0.480664    0.422112    0.329896    11.00000   -1.50000
AFIX   0
C00I  1    0.121844    0.732755    0.802664    11.00000    0.02856    0.03548 =
         0.04659   -0.01425   -0.02115   -0.00027
AFIX  43
H00J  2    0.120969    0.808332    0.816454    11.00000   -1.20000
AFIX   0
C00J  1    0.199457    0.749243    0.324516    11.00000    0.02953    0.02816 =
         0.03563    0.00618   -0.01147   -0.01281
C00K  1    0.258835    0.833185    0.324706    11.00000    0.03958    0.02811 =
         0.04583    0.00992   -0.01557   -0.01562
AFIX  43
H00K  2    0.213126    0.912982    0.308940    11.00000   -1.20000
AFIX   0
C00L  1    0.197599    0.775462    0.615651    11.00000    0.02879    0.02363 =
         0.05004   -0.00385   -0.01755   -0.00821
AFIX 137
H00L  2    0.291823    0.770687    0.609933    11.00000   -1.50000
H00M  2    0.133768    0.857609    0.630563    11.00000   -1.50000
H00N  2    0.196197    0.748832    0.550701    11.00000   -1.50000
AFIX   0
C00M  1    0.096538    0.548574    0.863910    11.00000    0.02476    0.04884 =
         0.03051    0.00168   -0.01299   -0.00500
AFIX  43
H00O  2    0.079814    0.497368    0.919583    11.00000   -1.20000
AFIX   0
C00N  1    0.178170    0.069396    0.489741    11.00000    0.03626    0.01955 =
         0.06254    0.00011   -0.02145   -0.00838
AFIX  43
H00P  2    0.146089    0.006828    0.487499    11.00000   -1.20000
AFIX   0
C00O  1    0.274598    0.305325    0.106104    11.00000    0.02088    0.05015 =
         0.02508   -0.00681   -0.01003    0.00199
C00P  1    0.383291    0.803062    0.347391    11.00000    0.03852    0.03582 =
         0.04315    0.00549   -0.01178   -0.02447
AFIX  43
H00Q  2    0.420395    0.862185    0.349972    11.00000   -1.20000
AFIX   0
C00Q  1    0.071974    0.780867    0.289044    11.00000    0.03595    0.03016 =
         0.04798    0.01192   -0.02087   -0.01309
AFIX 137
H00R  2    0.095831    0.737094    0.225210    11.00000   -1.50000
H00S  2    0.037344    0.866169    0.276703    11.00000   -1.50000
H00T  2    0.000002    0.759865    0.342197    11.00000   -1.50000
AFIX   0
C00R  1    0.335386    0.141021    0.529529    11.00000    0.02811    0.02634 =
         0.06281    0.00253   -0.02636   -0.00175
AFIX  43
H00U  2    0.411715    0.127748    0.555117    11.00000   -1.20000
AFIX   0
C00S  1    0.092015    0.659995    0.883773    11.00000    0.03457    0.05117 =
         0.03403   -0.01257   -0.01728   -0.00131
AFIX  43
H00V  2    0.068586    0.686186    0.952627    11.00000   -1.20000
AFIX   0
C00T  1    0.289501    0.049346    0.527136    11.00000    0.03522    0.01814 =
         0.06492    0.00376   -0.02391   -0.00082
AFIX  43
H00W  2    0.333923   -0.026783    0.550932    11.00000   -1.20000
AFIX   0
C00U  1    0.314427    0.386235    0.036690    11.00000    0.02554    0.06353 =
         0.03317    0.00314   -0.01123    0.00302
B00V  3    0.081347    0.403259    0.412498    11.00000    0.01654    0.01929 =
         0.02565   -0.00170   -0.00814   -0.00408
C00W  1    0.304184    0.186343    0.082160    11.00000    0.02896    0.05135 =
         0.04214   -0.02177   -0.01920    0.01005
C00X  1    0.262674    0.103319    0.162104    11.00000    0.04281    0.03787 =
         0.05959   -0.02047   -0.02173    0.00067
AFIX 137
H00X  2    0.304325    0.098744    0.217335    11.00000   -1.50000
H00Y  2    0.295069    0.024438    0.131025    11.00000   -1.50000
H     2    0.161350    0.132213    0.190492    11.00000   -1.50000
AFIX   0
C00Y  1    0.281264    0.510663    0.070268    11.00000    0.04297    0.06746 =
         0.04547    0.02145   -0.01389   -0.01892
AFIX 137
H00Z  2    0.180362    0.551306    0.093317    11.00000   -1.50000
HA    2    0.322383    0.553122    0.012387    11.00000   -1.50000
HB    2    0.319401    0.508781    0.127017    11.00000   -1.50000
AFIX   0
C00Z  1    0.374889    0.150930   -0.019466    11.00000    0.05181    0.07586 =
         0.04050   -0.02603   -0.02284    0.01990
AFIX  43
H00   2    0.396746    0.071663   -0.039787    11.00000   -1.20000
AFIX   0
C010  1    0.385546    0.344261   -0.064471    11.00000    0.04104    0.10153 =
         0.03130    0.01265   -0.00912    0.00350
AFIX  43
H010  2    0.414834    0.395847   -0.115518    11.00000   -1.20000
AFIX   0
C011  1    0.413772    0.228414   -0.091100    11.00000    0.05277    0.10048 =
         0.03518   -0.02455   -0.01244    0.02997
AFIX  43
H011  2    0.461081    0.202149   -0.160488    11.00000   -1.20000
AFIX   0

PART 1
C012  1    0.655013    0.176888    0.079892    21.00000    0.05294    0.05549 =
         0.05430   -0.00103   -0.02025   -0.02094
AFIX  43
H012  2    0.629238    0.244318    0.038773    21.00000   -1.20000
AFIX   0
C013  1    0.724931   -0.013571    0.201481    21.00000    0.06677    0.06625 =
         0.06535    0.00092   -0.02100   -0.02367
AFIX  43
H013  2    0.754760   -0.080823    0.241800    21.00000   -1.20000
AFIX   0
C014  1    0.609799    0.075081    0.244300    21.00000    0.06551    0.06931 =
         0.06633   -0.00016   -0.02323   -0.02487
AFIX  43
H014  2    0.555154    0.069764    0.312684    21.00000   -1.20000
AFIX   0
C015  1    0.802644   -0.012711    0.102106    21.00000    0.07797    0.07716 =
         0.07740   -0.00347   -0.02368   -0.02822
AFIX  43
H015  2    0.883134   -0.079790    0.074356    21.00000   -1.20000
AFIX   0
C016  1    0.570680    0.175003    0.188066    21.00000    0.05723    0.06288 =
         0.06221   -0.00081   -0.02209   -0.02228
AFIX  43
H016  2    0.490984    0.241760    0.217937    21.00000   -1.20000
AFIX   0
C017  1    0.766656    0.083257    0.041543    21.00000    0.07928    0.08038 =
         0.07928   -0.00221   -0.02628   -0.02870
AFIX  43
H017  2    0.821689    0.082599   -0.027795    21.00000   -1.20000
AFIX   0

PART 2
C0    1    0.729608    0.147092    0.027295   -21.00000    0.05294    0.05549 =
         0.05430   -0.00103   -0.02025   -0.02094
AFIX  43
H0    2    0.719850    0.198025   -0.029407   -21.00000   -1.20000
AFIX   0
C1    1    0.842894    0.047981    0.009894   -21.00000    0.07928    0.08038 =
         0.07928   -0.00221   -0.02628   -0.02870
AFIX  43
H1    2    0.908962    0.031772   -0.056375   -21.00000   -1.20000
AFIX   0
C2    1    0.861488   -0.025211    0.083847   -21.00000    0.07797    0.07716 =
         0.07740   -0.00347   -0.02368   -0.02822
AFIX  43
H2    2    0.945132   -0.092115    0.072162   -21.00000   -1.20000
AFIX   0
C3    1    0.767781   -0.010015    0.175381   -21.00000    0.06677    0.06625 =
         0.06535    0.00092   -0.02100   -0.02367
AFIX  43
H3    2    0.782339   -0.069590    0.225489   -21.00000   -1.20000
AFIX   0
C4    1    0.646306    0.092867    0.200508   -21.00000    0.06551    0.06931 =
         0.06633   -0.00016   -0.02323   -0.02487
AFIX  43
H4    2    0.582492    0.100999    0.267493   -21.00000   -1.20000
AFIX   0
C5    1    0.616698    0.185610    0.127370   -21.00000    0.05723    0.06288 =
         0.06221   -0.00081   -0.02209   -0.02228
AFIX  43
H5    2    0.539615    0.258063    0.140185   -21.00000   -1.20000
AFIX   0
HKLF 4


REM  mo_P8_23232_0m_a.res in P-1
REM wR2 = 0.1507, GooF = S = 1.021, Restrained GooF = 1.055 for all data
REM R1 = 0.0604 for 5340 Fo > 4sig(Fo) and 0.0621 for all 5618 data
REM 413 parameters refined using 84 restraints

END

WGHT      0.0702      1.2528

REM Highest difference peak  0.551,  deepest hole -0.400,  1-sigma level  0.053
Q1    1   0.5387  0.1815  0.2407  11.00000  0.05    0.55
Q2    1   0.5813  0.2305  0.1516  11.00000  0.05    0.51
Q3    1   0.6577  0.0337  0.2160  11.00000  0.05    0.49
Q4    1   0.6213  0.1430  0.1477  11.00000  0.05    0.49
Q5    1   0.7854  0.1154 -0.0078  11.00000  0.05    0.48
Q6    1   0.1076  0.4612  0.4200  11.00000  0.05    0.35
Q7    1   0.4065  0.4093 -0.0643  11.00000  0.05    0.35
Q8    1   0.8206  0.0187  0.0565  11.00000  0.05    0.34
Q9    1   0.6704  0.1910  0.0438  11.00000  0.05    0.33
Q10   1   0.4269  0.3003 -0.0838  11.00000  0.05    0.28
Q11   1   0.3906  0.2101 -0.0346  11.00000  0.05    0.28
Q12   1   0.1215  0.3436  0.4379  11.00000  0.05    0.25
Q13   1   0.1454  0.5463  0.7231  11.00000  0.05    0.25
Q14   1   0.2189  0.5385  0.2822  11.00000  0.05    0.23
Q15   1   0.1191  0.6544  0.6884  11.00000  0.05    0.23
Q16   1   0.2611  0.6818  0.3105  11.00000  0.05    0.23
Q17   1   0.1785  0.6378  0.6959  11.00000  0.05    0.22
Q18   1   0.1108  0.3962  0.3527  11.00000  0.05    0.22
Q19   1   0.7257  0.0049  0.1179  11.00000  0.05    0.22
Q20   1   0.8370 -0.0531  0.1175  11.00000  0.05    0.22
;
_shelx_res_checksum              55692
_olex2_submission_special_instructions 'No special instructions were received'
####################################################################### 
# 
# This file contains crystal structure data downloaded from the 
# Cambridge Structural Database (CSD) hosted by the Cambridge 
# Crystallographic Data Centre (CCDC).
# 
# Full information about CCDC data access policies and citation 
# guidelines are available at http://www.ccdc.cam.ac.uk/access/V1 
# 
# Audit and citation data items may have been added by the CCDC. 
# Please retain this information to preserve the provenance of 
# this file and to allow appropriate attribution of the data. 
# 
#######################################################################

data_8
_database_code_depnum_ccdc_archive 'CCDC 2416229'
loop_
_audit_author_name
_audit_author_address
'Chonghe Zhang'
;Massachusetts Institute of Technology
United States of America
;
_audit_update_record             
;
2025-01-10 deposited with the CCDC.	2025-05-19 downloaded from the CCDC.
;
_audit_creation_date             2025-01-10
_audit_creation_method           
;
Olex2 1.5
(compiled 2024.02.16 svn.r378c4104 for OlexSys, GUI svn.r6928)
;
_shelx_SHELXL_version_number     2019/1
_chemical_name_common            ?
_chemical_name_systematic        ?
_chemical_formula_moiety         'C37 H43 B N2 O'
_chemical_formula_sum            'C37 H43 B N2 O'
_chemical_formula_weight         542.54
_chemical_melting_point          ?
loop_
_atom_type_symbol
_atom_type_description
_atom_type_scat_dispersion_real
_atom_type_scat_dispersion_imag
_atom_type_scat_source
C C 0.0033 0.0016 'International Tables Vol C Tables 4.2.6.8 and 6.1.1.4'
H H 0.0000 0.0000 'International Tables Vol C Tables 4.2.6.8 and 6.1.1.4'
B B 0.0013 0.0007 'International Tables Vol C Tables 4.2.6.8 and 6.1.1.4'
N N 0.0061 0.0033 'International Tables Vol C Tables 4.2.6.8 and 6.1.1.4'
O O 0.0106 0.0060 'International Tables Vol C Tables 4.2.6.8 and 6.1.1.4'

_shelx_space_group_comment       
;
The symmetry employed for this shelxl refinement is uniquely defined
by the following loop, which should always be used as a source of
symmetry information in preference to the above space-group names.
They are only intended as comments.
;
_space_group_crystal_system      monoclinic
_space_group_IT_number           15
_space_group_name_H-M_alt        'C 1 2/c 1'
_space_group_name_Hall           '-C 2yc'
loop_
_space_group_symop_operation_xyz
'x, y, z'
'-x, y, -z+1/2'
'x+1/2, y+1/2, z'
'-x+1/2, y+1/2, -z+1/2'
'-x, -y, -z'
'x, -y, z-1/2'
'-x+1/2, -y+1/2, -z'
'x+1/2, -y+1/2, z-1/2'

_cell_length_a                   20.640(2)
_cell_length_b                   13.099(2)
_cell_length_c                   22.222(3)
_cell_angle_alpha                90
_cell_angle_beta                 96.787(7)
_cell_angle_gamma                90
_cell_volume                     5966.1(16)
_cell_formula_units_Z            8
_cell_measurement_reflns_used    9673
_cell_measurement_temperature    100.00
_cell_measurement_theta_max      30.607
_cell_measurement_theta_min      2.547
_shelx_estimated_absorpt_T_max   0.998
_shelx_estimated_absorpt_T_min   0.996
_exptl_absorpt_coefficient_mu    0.071
_exptl_absorpt_correction_T_max  0.7462
_exptl_absorpt_correction_T_min  0.7171
_exptl_absorpt_correction_type   multi-scan
_exptl_absorpt_process_details   
;
SADABS-2016/2 (Bruker,2016/2) was used for absorption correction.
wR2(int) was 0.1399 before and 0.0665 after correction.
The Ratio of minimum to maximum transmission is 0.9610.
The \l/2 correction factor is Not present.
;
_exptl_absorpt_special_details   ?
_exptl_crystal_colour            colourless
_exptl_crystal_colour_primary    colourless
_exptl_crystal_density_diffrn    1.208
_exptl_crystal_density_meas      ?
_exptl_crystal_density_method    ?
_exptl_crystal_description       block
_exptl_crystal_F_000             2336
_exptl_crystal_size_max          0.056
_exptl_crystal_size_mid          0.042
_exptl_crystal_size_min          0.024
_exptl_transmission_factor_max   ?
_exptl_transmission_factor_min   ?
_diffrn_reflns_av_R_equivalents  0.0814
_diffrn_reflns_av_unetI/netI     0.0264
_diffrn_reflns_Laue_measured_fraction_full 1.000
_diffrn_reflns_Laue_measured_fraction_max 1.000
_diffrn_reflns_limit_h_max       28
_diffrn_reflns_limit_h_min       -28
_diffrn_reflns_limit_k_max       18
_diffrn_reflns_limit_k_min       -18
_diffrn_reflns_limit_l_max       30
_diffrn_reflns_limit_l_min       -30
_diffrn_reflns_number            198194
_diffrn_reflns_point_group_measured_fraction_full 1.000
_diffrn_reflns_point_group_measured_fraction_max 1.000
_diffrn_reflns_theta_full        25.242
_diffrn_reflns_theta_max         29.578
_diffrn_reflns_theta_min         1.845
_diffrn_ambient_temperature      100.00
_diffrn_detector_area_resol_mean ?
_diffrn_measured_fraction_theta_full 1.000
_diffrn_measured_fraction_theta_max 1.000
_diffrn_measurement_device_type  'Bruker APEX-II CCD'
_diffrn_measurement_method       '\f and \w scans'
_diffrn_radiation_type           MoK\a
_diffrn_radiation_wavelength     0.71073
_diffrn_source                   ?
_diffrn_source_current           1.4
_diffrn_source_power             0.07
_diffrn_source_voltage           50.0
_diffrn_standards_number         0
_reflns_Friedel_coverage         0.000
_reflns_Friedel_fraction_full    .
_reflns_Friedel_fraction_max     .
_reflns_number_gt                6243
_reflns_number_total             8370
_reflns_special_details          
;
 Reflections were merged by SHELXL according to the crystal
 class for the calculation of statistics and refinement.
 
 _reflns_Friedel_fraction is defined as the number of unique
 Friedel pairs measured divided by the number that would be
 possible theoretically, ignoring centric projections and
 systematic absences.
;
_reflns_threshold_expression     'I > 2\s(I)'
_computing_cell_refinement       'SAINT V8.40B (?, 2016)'
_computing_data_collection       ?
_computing_data_reduction        'SAINT V8.40B (?, 2016)'
_computing_molecular_graphics    'Olex2 1.5 (Dolomanov et al., 2009)'
_computing_publication_material  'Olex2 1.5 (Dolomanov et al., 2009)'
_computing_structure_refinement  'XL  (Sheldrick, 2008)'
_computing_structure_solution    ?
_refine_diff_density_max         0.320
_refine_diff_density_min         -0.245
_refine_diff_density_rms         0.047
_refine_ls_extinction_coef       .
_refine_ls_extinction_method     none
_refine_ls_goodness_of_fit_ref   1.038
_refine_ls_hydrogen_treatment    constr
_refine_ls_matrix_type           full
_refine_ls_number_parameters     381
_refine_ls_number_reflns         8370
_refine_ls_number_restraints     0
_refine_ls_R_factor_all          0.0787
_refine_ls_R_factor_gt           0.0529
_refine_ls_restrained_S_all      1.038
_refine_ls_shift/su_max          0.000
_refine_ls_shift/su_mean         0.000
_refine_ls_structure_factor_coef Fsqd
_refine_ls_weighting_details     
'w=1/[\s^2^(Fo^2^)+(0.0527P)^2^+7.3327P] where P=(Fo^2^+2Fc^2^)/3'
_refine_ls_weighting_scheme      calc
_refine_ls_wR_factor_gt          0.1245
_refine_ls_wR_factor_ref         0.1426
_refine_special_details          ?
_olex2_refinement_description    
;
1. Fixed Uiso
 At 1.2 times of:
  All C(H) groups
 At 1.5 times of:
  All C(H,H,H) groups
2.a Aromatic/amide H refined with riding coordinates:
 C15(H15), C16(H16), C17(H17), C18(H18), C19(H19), C24(H24), C25(H25),
 C26(H26), C32(H32), C35(H35)
2.b Idealised Me refined as rotating group:
 C4(H4A,H4B,H4C), C5(H5A,H5B,H5C), C7(H7A,H7B,H7C), C9(H9A,H9B,H9C), C11(H11A,
 H11B,H11C), C13(H13A,H13B,H13C), C23(H23A,H23B,H23C), C28(H28A,H28B,H28C),
 C31(H31A,H31B,H31C), C34(H34A,H34B,H34C), C37(H37A,H37B,H37C)
;
_atom_sites_solution_hydrogens   geom
_atom_sites_solution_primary     ?
_atom_sites_solution_secondary   ?
loop_
_atom_site_label
_atom_site_type_symbol
_atom_site_fract_x
_atom_site_fract_y
_atom_site_fract_z
_atom_site_U_iso_or_equiv
_atom_site_adp_type
_atom_site_occupancy
_atom_site_site_symmetry_order
_atom_site_calc_flag
_atom_site_refinement_flags_posn
_atom_site_refinement_flags_adp
_atom_site_refinement_flags_occupancy
_atom_site_disorder_assembly
_atom_site_disorder_group
O1 O 0.29483(5) 0.55724(8) 0.47565(5) 0.0274(2) Uani 1 1 d . . . . .
N1 N 0.35779(6) 0.58686(10) 0.45926(6) 0.0263(3) Uani 1 1 d . . . . .
C1 C 0.26226(6) 0.51716(10) 0.36886(6) 0.0210(3) Uani 1 1 d . . . . .
B1 B 0.24686(8) 0.51428(12) 0.43608(8) 0.0236(3) Uani 1 1 d . . . . .
N2 N 0.33238(6) 0.49747(9) 0.36564(5) 0.0218(2) Uani 1 1 d . . . . .
C2 C 0.23187(7) 0.61552(11) 0.33576(7) 0.0243(3) Uani 1 1 d . . . . .
C3 C 0.21439(7) 0.51037(11) 0.31055(7) 0.0228(3) Uani 1 1 d . . . . .
C4 C 0.27237(8) 0.68628(13) 0.30126(8) 0.0326(3) Uani 1 1 d . . . . .
H4A H 0.285136 0.746370 0.326142 0.049 Uiso 1 1 calc R U . . .
H4B H 0.246608 0.707878 0.263529 0.049 Uiso 1 1 calc R U . . .
H4C H 0.311561 0.650331 0.291795 0.049 Uiso 1 1 calc R U . . .
C5 C 0.23946(7) 0.48171(12) 0.25087(7) 0.0275(3) Uani 1 1 d . . . . .
H5A H 0.281782 0.514482 0.248572 0.041 Uiso 1 1 calc R U . . .
H5B H 0.208263 0.504798 0.216926 0.041 Uiso 1 1 calc R U . . .
H5C H 0.244449 0.407432 0.248796 0.041 Uiso 1 1 calc R U . . .
C6 C 0.18239(8) 0.66836(11) 0.36893(7) 0.0282(3) Uani 1 1 d . . . . .
C7 C 0.20656(9) 0.76312(13) 0.40347(10) 0.0416(4) Uani 1 1 d . . . . .
H7A H 0.181414 0.773356 0.437726 0.062 Uiso 1 1 calc R U . . .
H7B H 0.201093 0.822465 0.376492 0.062 Uiso 1 1 calc R U . . .
H7C H 0.252832 0.754924 0.418558 0.062 Uiso 1 1 calc R U . . .
C8 C 0.14559(7) 0.47452(11) 0.31288(6) 0.0235(3) Uani 1 1 d . . . . .
C9 C 0.12980(8) 0.37150(12) 0.28475(8) 0.0318(3) Uani 1 1 d . . . . .
H9A H 0.126442 0.377266 0.240520 0.048 Uiso 1 1 calc R U . . .
H9B H 0.088206 0.347191 0.296557 0.048 Uiso 1 1 calc R U . . .
H9C H 0.164464 0.323039 0.298866 0.048 Uiso 1 1 calc R U . . .
C10 C 0.10197(7) 0.53316(11) 0.33750(7) 0.0260(3) Uani 1 1 d . . . . .
C11 C 0.03133(8) 0.50194(13) 0.33669(8) 0.0341(4) Uani 1 1 d . . . . .
H11A H 0.022371 0.442842 0.309960 0.051 Uiso 1 1 calc R U . . .
H11B H 0.003043 0.558828 0.321768 0.051 Uiso 1 1 calc R U . . .
H11C H 0.022795 0.483916 0.377829 0.051 Uiso 1 1 calc R U . . .
C12 C 0.12200(7) 0.63008(11) 0.36924(8) 0.0294(3) Uani 1 1 d . . . . .
C13 C 0.07224(9) 0.68053(15) 0.40404(11) 0.0483(5) Uani 1 1 d . . . . .
H13A H 0.091282 0.741928 0.424203 0.072 Uiso 1 1 calc R U . . .
H13B H 0.059278 0.632977 0.434488 0.072 Uiso 1 1 calc R U . . .
H13C H 0.033857 0.699461 0.376014 0.072 Uiso 1 1 calc R U . . .
C14 C 0.18769(7) 0.47810(11) 0.46976(7) 0.0262(3) Uani 1 1 d . . . . .
C15 C 0.17681(9) 0.53049(13) 0.52298(8) 0.0355(4) Uani 1 1 d . . . . .
H15 H 0.204990 0.585111 0.536827 0.043 Uiso 1 1 calc R U . . .
C16 C 0.12611(10) 0.50449(16) 0.55568(9) 0.0443(5) Uani 1 1 d . . . . .
H16 H 0.119532 0.541686 0.591153 0.053 Uiso 1 1 calc R U . . .
C17 C 0.08501(9) 0.42425(16) 0.53665(9) 0.0428(4) Uani 1 1 d . . . . .
H17 H 0.050087 0.406562 0.558919 0.051 Uiso 1 1 calc R U . . .
C18 C 0.09484(8) 0.37032(14) 0.48552(8) 0.0358(4) Uani 1 1 d . . . . .
H18 H 0.067014 0.314682 0.472817 0.043 Uiso 1 1 calc R U . . .
C19 C 0.14551(7) 0.39683(12) 0.45212(7) 0.0276(3) Uani 1 1 d . . . . .
H19 H 0.151517 0.359023 0.416725 0.033 Uiso 1 1 calc R U . . .
C20 C 0.37430(7) 0.54556(10) 0.41049(7) 0.0225(3) Uani 1 1 d . . . . .
C21 C 0.35327(7) 0.40443(12) 0.33788(6) 0.0252(3) Uani 1 1 d . . . . .
C22 C 0.39179(8) 0.40952(15) 0.28994(7) 0.0347(4) Uani 1 1 d . . . . .
C23 C 0.41532(9) 0.50790(18) 0.26551(8) 0.0461(5) Uani 1 1 d . . . . .
H23A H 0.385615 0.563287 0.273561 0.069 Uiso 1 1 calc R U . . .
H23B H 0.416483 0.501553 0.221709 0.069 Uiso 1 1 calc R U . . .
H23C H 0.459237 0.523068 0.285312 0.069 Uiso 1 1 calc R U . . .
C24 C 0.40954(9) 0.31735(19) 0.26398(8) 0.0479(5) Uani 1 1 d . . . . .
H24 H 0.435289 0.319385 0.231279 0.057 Uiso 1 1 calc R U . . .
C25 C 0.39072(10) 0.22465(18) 0.28453(9) 0.0496(5) Uani 1 1 d . . . . .
H25 H 0.403172 0.163459 0.266042 0.059 Uiso 1 1 calc R U . . .
C26 C 0.35379(9) 0.22051(14) 0.33195(9) 0.0414(4) Uani 1 1 d . . . . .
H26 H 0.341125 0.155993 0.346216 0.050 Uiso 1 1 calc R U . . .
C27 C 0.33450(7) 0.30942(12) 0.35962(7) 0.0285(3) Uani 1 1 d . . . . .
C28 C 0.29659(8) 0.29885(12) 0.41296(8) 0.0325(3) Uani 1 1 d . . . . .
H28A H 0.314349 0.345695 0.445138 0.049 Uiso 1 1 calc R U . . .
H28B H 0.300015 0.228524 0.428041 0.049 Uiso 1 1 calc R U . . .
H28C H 0.250661 0.315434 0.400495 0.049 Uiso 1 1 calc R U . . .
C29 C 0.44612(7) 0.55590(11) 0.40488(7) 0.0237(3) Uani 1 1 d . . . . .
C30 C 0.47125(8) 0.64930(12) 0.38681(7) 0.0302(3) Uani 1 1 d . . . . .
C31 C 0.42916(9) 0.74276(14) 0.37366(11) 0.0482(5) Uani 1 1 d . . . . .
H31A H 0.410007 0.741782 0.331149 0.072 Uiso 1 1 calc R U . . .
H31B H 0.455904 0.804250 0.381336 0.072 Uiso 1 1 calc R U . . .
H31C H 0.394235 0.742917 0.399946 0.072 Uiso 1 1 calc R U . . .
C32 C 0.53789(8) 0.65731(13) 0.38245(7) 0.0317(3) Uani 1 1 d . . . . .
H32 H 0.554630 0.720091 0.369465 0.038 Uiso 1 1 calc R U . . .
C33 C 0.58052(7) 0.57670(12) 0.39646(7) 0.0280(3) Uani 1 1 d . . . . .
C34 C 0.65294(8) 0.58860(15) 0.39332(8) 0.0371(4) Uani 1 1 d . . . . .
H34A H 0.673147 0.622407 0.430182 0.056 Uiso 1 1 calc R U . . .
H34B H 0.659894 0.629955 0.357897 0.056 Uiso 1 1 calc R U . . .
H34C H 0.672691 0.521144 0.389845 0.056 Uiso 1 1 calc R U . . .
C35 C 0.55505(7) 0.48628(12) 0.41615(6) 0.0252(3) Uani 1 1 d . . . . .
H35 H 0.583648 0.430418 0.426188 0.030 Uiso 1 1 calc R U . . .
C36 C 0.48873(7) 0.47469(11) 0.42171(6) 0.0225(3) Uani 1 1 d . . . . .
C37 C 0.46626(7) 0.37689(11) 0.44797(7) 0.0248(3) Uani 1 1 d . . . . .
H37A H 0.426505 0.389698 0.466921 0.037 Uiso 1 1 calc R U . . .
H37B H 0.500471 0.350997 0.478488 0.037 Uiso 1 1 calc R U . . .
H37C H 0.457150 0.326239 0.415622 0.037 Uiso 1 1 calc R U . . .

loop_
_atom_site_aniso_label
_atom_site_aniso_U_11
_atom_site_aniso_U_22
_atom_site_aniso_U_33
_atom_site_aniso_U_23
_atom_site_aniso_U_13
_atom_site_aniso_U_12
O1 0.0252(5) 0.0283(5) 0.0296(5) -0.0048(4) 0.0065(4) -0.0015(4)
N1 0.0217(6) 0.0249(6) 0.0325(7) -0.0014(5) 0.0041(5) -0.0021(5)
C1 0.0188(6) 0.0185(6) 0.0260(7) 0.0012(5) 0.0043(5) 0.0008(5)
B1 0.0268(8) 0.0174(7) 0.0273(8) -0.0010(6) 0.0063(6) 0.0020(6)
N2 0.0188(5) 0.0226(6) 0.0244(6) 0.0007(5) 0.0039(4) 0.0000(4)
C2 0.0224(7) 0.0193(6) 0.0312(7) 0.0041(5) 0.0029(5) -0.0007(5)
C3 0.0212(6) 0.0215(6) 0.0261(7) 0.0011(5) 0.0045(5) 0.0004(5)
C4 0.0251(7) 0.0296(8) 0.0422(9) 0.0139(7) 0.0005(6) -0.0046(6)
C5 0.0248(7) 0.0342(8) 0.0238(7) 0.0022(6) 0.0047(5) 0.0019(6)
C6 0.0290(7) 0.0176(6) 0.0378(8) 0.0007(6) 0.0031(6) 0.0028(5)
C7 0.0395(9) 0.0227(8) 0.0618(12) -0.0092(8) 0.0028(8) 0.0016(7)
C8 0.0232(7) 0.0225(6) 0.0247(7) 0.0029(5) 0.0029(5) -0.0019(5)
C9 0.0330(8) 0.0287(8) 0.0339(8) -0.0049(6) 0.0049(6) -0.0061(6)
C10 0.0224(7) 0.0241(7) 0.0320(7) 0.0049(6) 0.0049(6) -0.0002(5)
C11 0.0242(7) 0.0352(9) 0.0436(9) 0.0017(7) 0.0068(7) -0.0011(6)
C12 0.0269(7) 0.0217(7) 0.0405(9) 0.0007(6) 0.0074(6) 0.0042(6)
C13 0.0370(9) 0.0338(9) 0.0775(15) -0.0136(9) 0.0210(10) 0.0044(8)
C14 0.0277(7) 0.0241(7) 0.0280(7) 0.0009(6) 0.0074(6) 0.0019(6)
C15 0.0388(9) 0.0334(8) 0.0365(9) -0.0073(7) 0.0134(7) -0.0016(7)
C16 0.0484(11) 0.0482(11) 0.0408(10) -0.0080(8) 0.0235(8) 0.0031(9)
C17 0.0380(9) 0.0502(11) 0.0444(10) 0.0053(8) 0.0220(8) 0.0004(8)
C18 0.0332(8) 0.0349(9) 0.0409(9) 0.0070(7) 0.0114(7) -0.0042(7)
C19 0.0290(7) 0.0254(7) 0.0295(7) 0.0027(6) 0.0077(6) -0.0006(6)
C20 0.0213(6) 0.0185(6) 0.0275(7) 0.0034(5) 0.0019(5) -0.0004(5)
C21 0.0214(6) 0.0308(7) 0.0229(7) -0.0048(6) 0.0004(5) 0.0054(6)
C22 0.0231(7) 0.0572(11) 0.0236(7) -0.0018(7) 0.0016(6) 0.0097(7)
C23 0.0279(8) 0.0806(15) 0.0311(9) 0.0115(9) 0.0095(7) 0.0022(9)
C24 0.0313(9) 0.0818(16) 0.0296(9) -0.0165(9) -0.0005(7) 0.0228(9)
C25 0.0436(10) 0.0597(13) 0.0415(10) -0.0253(10) -0.0111(8) 0.0258(9)
C26 0.0372(9) 0.0344(9) 0.0482(10) -0.0170(8) -0.0134(8) 0.0114(7)
C27 0.0257(7) 0.0254(7) 0.0323(8) -0.0072(6) -0.0048(6) 0.0040(6)
C28 0.0305(8) 0.0209(7) 0.0461(9) 0.0027(6) 0.0044(7) -0.0003(6)
C29 0.0205(6) 0.0249(7) 0.0253(7) 0.0024(5) 0.0017(5) -0.0023(5)
C30 0.0263(7) 0.0276(7) 0.0355(8) 0.0099(6) -0.0015(6) -0.0025(6)
C31 0.0305(9) 0.0308(9) 0.0804(15) 0.0244(9) -0.0050(9) -0.0049(7)
C32 0.0274(7) 0.0339(8) 0.0329(8) 0.0097(7) 0.0001(6) -0.0083(6)
C33 0.0241(7) 0.0355(8) 0.0245(7) 0.0000(6) 0.0035(5) -0.0055(6)
C34 0.0247(7) 0.0454(10) 0.0415(9) 0.0025(8) 0.0060(7) -0.0074(7)
C35 0.0242(7) 0.0277(7) 0.0236(7) -0.0024(6) 0.0024(5) 0.0009(6)
C36 0.0241(7) 0.0233(6) 0.0202(6) -0.0016(5) 0.0029(5) -0.0013(5)
C37 0.0263(7) 0.0209(6) 0.0271(7) 0.0012(5) 0.0033(5) 0.0010(5)

_geom_special_details            
;
 All esds (except the esd in the dihedral angle between two l.s. planes)
 are estimated using the full covariance matrix.  The cell esds are taken
 into account individually in the estimation of esds in distances, angles
 and torsion angles; correlations between esds in cell parameters are only
 used when they are defined by crystal symmetry.  An approximate (isotropic)
 treatment of cell esds is used for estimating esds involving l.s. planes.
;
loop_
_geom_bond_atom_site_label_1
_geom_bond_atom_site_label_2
_geom_bond_distance
_geom_bond_site_symmetry_2
_geom_bond_publ_flag
O1 N1 1.4435(16) . ?
O1 B1 1.365(2) . ?
N1 C20 1.2925(19) . ?
C1 B1 1.564(2) . ?
C1 N2 1.4802(17) . ?
C1 C2 1.5766(19) . ?
C1 C3 1.537(2) . ?
B1 C14 1.579(2) . ?
N2 C20 1.3910(18) . ?
N2 C21 1.4543(18) . ?
C2 C3 1.514(2) . ?
C2 C4 1.516(2) . ?
C2 C6 1.498(2) . ?
C3 C5 1.526(2) . ?
C3 C8 1.5023(19) . ?
C4 H4A 0.9800 . ?
C4 H4B 0.9800 . ?
C4 H4C 0.9800 . ?
C5 H5A 0.9800 . ?
C5 H5B 0.9800 . ?
C5 H5C 0.9800 . ?
C6 C7 1.513(2) . ?
C6 C12 1.344(2) . ?
C7 H7A 0.9800 . ?
C7 H7B 0.9800 . ?
C7 H7C 0.9800 . ?
C8 C9 1.507(2) . ?
C8 C10 1.348(2) . ?
C9 H9A 0.9800 . ?
C9 H9B 0.9800 . ?
C9 H9C 0.9800 . ?
C10 C11 1.512(2) . ?
C10 C12 1.487(2) . ?
C11 H11A 0.9800 . ?
C11 H11B 0.9800 . ?
C11 H11C 0.9800 . ?
C12 C13 1.509(2) . ?
C13 H13A 0.9800 . ?
C13 H13B 0.9800 . ?
C13 H13C 0.9800 . ?
C14 C15 1.408(2) . ?
C14 C19 1.402(2) . ?
C15 H15 0.9500 . ?
C15 C16 1.385(2) . ?
C16 H16 0.9500 . ?
C16 C17 1.385(3) . ?
C17 H17 0.9500 . ?
C17 C18 1.373(3) . ?
C18 H18 0.9500 . ?
C18 C19 1.396(2) . ?
C19 H19 0.9500 . ?
C20 C29 1.5083(19) . ?
C21 C22 1.404(2) . ?
C21 C27 1.406(2) . ?
C22 C23 1.501(3) . ?
C22 C24 1.405(3) . ?
C23 H23A 0.9800 . ?
C23 H23B 0.9800 . ?
C23 H23C 0.9800 . ?
C24 H24 0.9500 . ?
C24 C25 1.370(3) . ?
C25 H25 0.9500 . ?
C25 C26 1.373(3) . ?
C26 H26 0.9500 . ?
C26 C27 1.397(2) . ?
C27 C28 1.502(2) . ?
C28 H28A 0.9800 . ?
C28 H28B 0.9800 . ?
C28 H28C 0.9800 . ?
C29 C30 1.406(2) . ?
C29 C36 1.403(2) . ?
C30 C31 1.510(2) . ?
C30 C32 1.394(2) . ?
C31 H31A 0.9800 . ?
C31 H31B 0.9800 . ?
C31 H31C 0.9800 . ?
C32 H32 0.9500 . ?
C32 C33 1.386(2) . ?
C33 C34 1.513(2) . ?
C33 C35 1.388(2) . ?
C34 H34A 0.9800 . ?
C34 H34B 0.9800 . ?
C34 H34C 0.9800 . ?
C35 H35 0.9500 . ?
C35 C36 1.397(2) . ?
C36 C37 1.504(2) . ?
C37 H37A 0.9800 . ?
C37 H37B 0.9800 . ?
C37 H37C 0.9800 . ?

loop_
_geom_angle_atom_site_label_1
_geom_angle_atom_site_label_2
_geom_angle_atom_site_label_3
_geom_angle
_geom_angle_site_symmetry_1
_geom_angle_site_symmetry_3
_geom_angle_publ_flag
B1 O1 N1 123.66(11) . . ?
C20 N1 O1 115.69(12) . . ?
B1 C1 C2 110.54(11) . . ?
N2 C1 B1 110.62(12) . . ?
N2 C1 C2 117.21(11) . . ?
N2 C1 C3 118.96(11) . . ?
C3 C1 B1 128.40(12) . . ?
C3 C1 C2 58.20(9) . . ?
O1 B1 C1 113.04(13) . . ?
O1 B1 C14 111.17(13) . . ?
C1 B1 C14 135.72(14) . . ?
C20 N2 C1 114.55(11) . . ?
C20 N2 C21 119.53(11) . . ?
C21 N2 C1 120.48(11) . . ?
C3 C2 C1 59.58(9) . . ?
C3 C2 C4 119.38(13) . . ?
C4 C2 C1 121.53(12) . . ?
C6 C2 C1 113.88(12) . . ?
C6 C2 C3 117.12(12) . . ?
C6 C2 C4 114.54(13) . . ?
C2 C3 C1 62.22(9) . . ?
C2 C3 C5 117.05(12) . . ?
C5 C3 C1 119.78(12) . . ?
C8 C3 C1 120.35(12) . . ?
C8 C3 C2 117.15(12) . . ?
C8 C3 C5 111.84(12) . . ?
C2 C4 H4A 109.5 . . ?
C2 C4 H4B 109.5 . . ?
C2 C4 H4C 109.5 . . ?
H4A C4 H4B 109.5 . . ?
H4A C4 H4C 109.5 . . ?
H4B C4 H4C 109.5 . . ?
C3 C5 H5A 109.5 . . ?
C3 C5 H5B 109.5 . . ?
C3 C5 H5C 109.5 . . ?
H5A C5 H5B 109.5 . . ?
H5A C5 H5C 109.5 . . ?
H5B C5 H5C 109.5 . . ?
C2 C6 C7 115.20(14) . . ?
C12 C6 C2 121.12(14) . . ?
C12 C6 C7 123.62(15) . . ?
C6 C7 H7A 109.5 . . ?
C6 C7 H7B 109.5 . . ?
C6 C7 H7C 109.5 . . ?
H7A C7 H7B 109.5 . . ?
H7A C7 H7C 109.5 . . ?
H7B C7 H7C 109.5 . . ?
C3 C8 C9 115.13(12) . . ?
C10 C8 C3 121.02(13) . . ?
C10 C8 C9 123.83(13) . . ?
C8 C9 H9A 109.5 . . ?
C8 C9 H9B 109.5 . . ?
C8 C9 H9C 109.5 . . ?
H9A C9 H9B 109.5 . . ?
H9A C9 H9C 109.5 . . ?
H9B C9 H9C 109.5 . . ?
C8 C10 C11 122.03(14) . . ?
C8 C10 C12 121.16(13) . . ?
C12 C10 C11 116.75(13) . . ?
C10 C11 H11A 109.5 . . ?
C10 C11 H11B 109.5 . . ?
C10 C11 H11C 109.5 . . ?
H11A C11 H11B 109.5 . . ?
H11A C11 H11C 109.5 . . ?
H11B C11 H11C 109.5 . . ?
C6 C12 C10 121.46(14) . . ?
C6 C12 C13 121.80(15) . . ?
C10 C12 C13 116.68(14) . . ?
C12 C13 H13A 109.5 . . ?
C12 C13 H13B 109.5 . . ?
C12 C13 H13C 109.5 . . ?
H13A C13 H13B 109.5 . . ?
H13A C13 H13C 109.5 . . ?
H13B C13 H13C 109.5 . . ?
C15 C14 B1 117.45(14) . . ?
C19 C14 B1 125.82(13) . . ?
C19 C14 C15 116.72(14) . . ?
C14 C15 H15 119.1 . . ?
C16 C15 C14 121.74(16) . . ?
C16 C15 H15 119.1 . . ?
C15 C16 H16 120.0 . . ?
C17 C16 C15 119.99(16) . . ?
C17 C16 H16 120.0 . . ?
C16 C17 H17 120.1 . . ?
C18 C17 C16 119.87(16) . . ?
C18 C17 H17 120.1 . . ?
C17 C18 H18 119.8 . . ?
C17 C18 C19 120.35(17) . . ?
C19 C18 H18 119.8 . . ?
C14 C19 H19 119.3 . . ?
C18 C19 C14 121.32(15) . . ?
C18 C19 H19 119.3 . . ?
N1 C20 N2 125.94(13) . . ?
N1 C20 C29 113.00(13) . . ?
N2 C20 C29 121.04(12) . . ?
C22 C21 N2 120.32(14) . . ?
C22 C21 C27 120.43(15) . . ?
C27 C21 N2 119.24(12) . . ?
C21 C22 C23 123.48(16) . . ?
C21 C22 C24 117.98(18) . . ?
C24 C22 C23 118.54(16) . . ?
C22 C23 H23A 109.5 . . ?
C22 C23 H23B 109.5 . . ?
C22 C23 H23C 109.5 . . ?
H23A C23 H23B 109.5 . . ?
H23A C23 H23C 109.5 . . ?
H23B C23 H23C 109.5 . . ?
C22 C24 H24 119.1 . . ?
C25 C24 C22 121.79(17) . . ?
C25 C24 H24 119.1 . . ?
C24 C25 H25 120.1 . . ?
C24 C25 C26 119.75(17) . . ?
C26 C25 H25 120.1 . . ?
C25 C26 H26 119.4 . . ?
C25 C26 C27 121.19(19) . . ?
C27 C26 H26 119.4 . . ?
C21 C27 C28 122.91(13) . . ?
C26 C27 C21 118.84(16) . . ?
C26 C27 C28 118.21(16) . . ?
C27 C28 H28A 109.5 . . ?
C27 C28 H28B 109.5 . . ?
C27 C28 H28C 109.5 . . ?
H28A C28 H28B 109.5 . . ?
H28A C28 H28C 109.5 . . ?
H28B C28 H28C 109.5 . . ?
C30 C29 C20 120.08(13) . . ?
C36 C29 C20 120.09(12) . . ?
C36 C29 C30 119.69(13) . . ?
C29 C30 C31 122.53(14) . . ?
C32 C30 C29 119.06(14) . . ?
C32 C30 C31 118.39(14) . . ?
C30 C31 H31A 109.5 . . ?
C30 C31 H31B 109.5 . . ?
C30 C31 H31C 109.5 . . ?
H31A C31 H31B 109.5 . . ?
H31A C31 H31C 109.5 . . ?
H31B C31 H31C 109.5 . . ?
C30 C32 H32 118.9 . . ?
C33 C32 C30 122.16(14) . . ?
C33 C32 H32 118.9 . . ?
C32 C33 C34 121.04(14) . . ?
C32 C33 C35 117.84(14) . . ?
C35 C33 C34 121.05(15) . . ?
C33 C34 H34A 109.5 . . ?
C33 C34 H34B 109.5 . . ?
C33 C34 H34C 109.5 . . ?
H34A C34 H34B 109.5 . . ?
H34A C34 H34C 109.5 . . ?
H34B C34 H34C 109.5 . . ?
C33 C35 H35 118.9 . . ?
C33 C35 C36 122.16(14) . . ?
C36 C35 H35 118.9 . . ?
C29 C36 C37 122.49(13) . . ?
C35 C36 C29 118.95(13) . . ?
C35 C36 C37 118.51(13) . . ?
C36 C37 H37A 109.5 . . ?
C36 C37 H37B 109.5 . . ?
C36 C37 H37C 109.5 . . ?
H37A C37 H37B 109.5 . . ?
H37A C37 H37C 109.5 . . ?
H37B C37 H37C 109.5 . . ?

loop_
_geom_torsion_atom_site_label_1
_geom_torsion_atom_site_label_2
_geom_torsion_atom_site_label_3
_geom_torsion_atom_site_label_4
_geom_torsion
_geom_torsion_site_symmetry_1
_geom_torsion_site_symmetry_2
_geom_torsion_site_symmetry_3
_geom_torsion_site_symmetry_4
_geom_torsion_publ_flag
O1 N1 C20 N2 17.0(2) . . . . ?
O1 N1 C20 C29 -164.27(11) . . . . ?
O1 B1 C14 C15 27.7(2) . . . . ?
O1 B1 C14 C19 -150.95(15) . . . . ?
N1 O1 B1 C1 -9.73(19) . . . . ?
N1 O1 B1 C14 172.79(11) . . . . ?
N1 C20 C29 C30 -77.11(18) . . . . ?
N1 C20 C29 C36 98.46(16) . . . . ?
C1 B1 C14 C15 -148.98(17) . . . . ?
C1 B1 C14 C19 32.4(3) . . . . ?
C1 N2 C20 N1 14.3(2) . . . . ?
C1 N2 C20 C29 -164.31(12) . . . . ?
C1 N2 C21 C22 124.08(15) . . . . ?
C1 N2 C21 C27 -55.96(18) . . . . ?
C1 C2 C3 C5 -111.18(14) . . . . ?
C1 C2 C3 C8 111.82(14) . . . . ?
C1 C2 C6 C7 102.02(16) . . . . ?
C1 C2 C6 C12 -75.32(19) . . . . ?
C1 C3 C8 C9 -110.48(15) . . . . ?
C1 C3 C8 C10 70.91(19) . . . . ?
B1 O1 N1 C20 -18.89(19) . . . . ?
B1 C1 N2 C20 -41.22(16) . . . . ?
B1 C1 N2 C21 112.61(14) . . . . ?
B1 C1 C2 C3 -123.24(13) . . . . ?
B1 C1 C2 C4 128.87(15) . . . . ?
B1 C1 C2 C6 -14.68(17) . . . . ?
B1 C1 C3 C2 92.02(15) . . . . ?
B1 C1 C3 C5 -161.07(14) . . . . ?
B1 C1 C3 C8 -14.8(2) . . . . ?
B1 C14 C15 C16 179.93(17) . . . . ?
B1 C14 C19 C18 179.37(15) . . . . ?
N2 C1 B1 O1 38.54(16) . . . . ?
N2 C1 B1 C14 -144.83(16) . . . . ?
N2 C1 C2 C3 108.77(13) . . . . ?
N2 C1 C2 C4 0.9(2) . . . . ?
N2 C1 C2 C6 -142.68(13) . . . . ?
N2 C1 C3 C2 -105.77(13) . . . . ?
N2 C1 C3 C5 1.13(19) . . . . ?
N2 C1 C3 C8 147.41(13) . . . . ?
N2 C20 C29 C30 101.69(17) . . . . ?
N2 C20 C29 C36 -82.74(18) . . . . ?
N2 C21 C22 C23 1.8(2) . . . . ?
N2 C21 C22 C24 -178.77(14) . . . . ?
N2 C21 C27 C26 178.84(14) . . . . ?
N2 C21 C27 C28 -3.5(2) . . . . ?
C2 C1 B1 O1 -92.97(14) . . . . ?
C2 C1 B1 C14 83.7(2) . . . . ?
C2 C1 N2 C20 86.73(15) . . . . ?
C2 C1 N2 C21 -119.43(14) . . . . ?
C2 C1 C3 C5 106.90(14) . . . . ?
C2 C1 C3 C8 -106.82(14) . . . . ?
C2 C3 C8 C9 177.38(13) . . . . ?
C2 C3 C8 C10 -1.2(2) . . . . ?
C2 C6 C12 C10 0.9(2) . . . . ?
C2 C6 C12 C13 178.05(16) . . . . ?
C3 C1 B1 O1 -158.06(13) . . . . ?
C3 C1 B1 C14 18.6(3) . . . . ?
C3 C1 N2 C20 153.60(12) . . . . ?
C3 C1 N2 C21 -52.56(17) . . . . ?
C3 C1 C2 C4 -107.89(16) . . . . ?
C3 C1 C2 C6 108.55(14) . . . . ?
C3 C2 C6 C7 168.72(14) . . . . ?
C3 C2 C6 C12 -8.6(2) . . . . ?
C3 C8 C10 C11 175.87(14) . . . . ?
C3 C8 C10 C12 -6.8(2) . . . . ?
C4 C2 C3 C1 111.42(14) . . . . ?
C4 C2 C3 C5 0.24(19) . . . . ?
C4 C2 C3 C8 -136.76(14) . . . . ?
C4 C2 C6 C7 -44.2(2) . . . . ?
C4 C2 C6 C12 138.50(16) . . . . ?
C5 C3 C8 C9 38.25(17) . . . . ?
C5 C3 C8 C10 -140.36(14) . . . . ?
C6 C2 C3 C1 -103.11(14) . . . . ?
C6 C2 C3 C5 145.71(13) . . . . ?
C6 C2 C3 C8 8.71(19) . . . . ?
C7 C6 C12 C10 -176.25(15) . . . . ?
C7 C6 C12 C13 0.9(3) . . . . ?
C8 C10 C12 C6 7.3(2) . . . . ?
C8 C10 C12 C13 -170.03(16) . . . . ?
C9 C8 C10 C11 -2.6(2) . . . . ?
C9 C8 C10 C12 174.71(14) . . . . ?
C11 C10 C12 C6 -175.23(15) . . . . ?
C11 C10 C12 C13 7.4(2) . . . . ?
C14 C15 C16 C17 0.8(3) . . . . ?
C15 C14 C19 C18 0.7(2) . . . . ?
C15 C16 C17 C18 0.3(3) . . . . ?
C16 C17 C18 C19 -0.9(3) . . . . ?
C17 C18 C19 C14 0.4(3) . . . . ?
C19 C14 C15 C16 -1.3(3) . . . . ?
C20 N2 C21 C22 -83.37(17) . . . . ?
C20 N2 C21 C27 96.60(16) . . . . ?
C20 C29 C30 C31 1.3(2) . . . . ?
C20 C29 C30 C32 179.44(14) . . . . ?
C20 C29 C36 C35 -179.91(13) . . . . ?
C20 C29 C36 C37 -2.5(2) . . . . ?
C21 N2 C20 N1 -139.78(15) . . . . ?
C21 N2 C20 C29 41.59(18) . . . . ?
C21 C22 C24 C25 -0.5(3) . . . . ?
C22 C21 C27 C26 -1.2(2) . . . . ?
C22 C21 C27 C28 176.45(14) . . . . ?
C22 C24 C25 C26 -0.3(3) . . . . ?
C23 C22 C24 C25 178.97(17) . . . . ?
C24 C25 C26 C27 0.4(3) . . . . ?
C25 C26 C27 C21 0.3(2) . . . . ?
C25 C26 C27 C28 -177.43(16) . . . . ?
C27 C21 C22 C23 -178.18(15) . . . . ?
C27 C21 C22 C24 1.3(2) . . . . ?
C29 C30 C32 C33 -1.2(3) . . . . ?
C30 C29 C36 C35 -4.3(2) . . . . ?
C30 C29 C36 C37 173.10(14) . . . . ?
C30 C32 C33 C34 -177.96(16) . . . . ?
C30 C32 C33 C35 -0.9(2) . . . . ?
C31 C30 C32 C33 176.95(17) . . . . ?
C32 C33 C35 C36 0.4(2) . . . . ?
C33 C35 C36 C29 2.2(2) . . . . ?
C33 C35 C36 C37 -175.32(14) . . . . ?
C34 C33 C35 C36 177.46(14) . . . . ?
C36 C29 C30 C31 -174.24(16) . . . . ?
C36 C29 C30 C32 3.9(2) . . . . ?

_shelx_res_file                  
;
TITL 1_a.res in C2/c
    1_a.res
    created by SHELXL-2019/1 at 11:31:17 on 10-Jan-2025
REM Old TITL 1 in C2/c
REM SHELXT solution in C2/c: R1 0.170, Rweak 0.008, Alpha 0.024
REM <I/s> 0.316 for 279 systematic absences, Orientation as input
REM Formula found by SHELXT: C38 N2 O
CELL 0.71073 20.6402 13.0991 22.2222 90 96.787 90
ZERR 8 0.0024 0.0024 0.0032 0 0.007 0
LATT 7
SYMM -X,+Y,0.5-Z
SFAC C H B N O
UNIT 296 344 8 16 8

L.S. 10
PLAN  10
SIZE 0.056 0.042 0.024
TEMP -173.15
CONF
BOND
LIST 6
MORE -1
BOND $H
fmap 2
acta
REM <olex2.extras>
REM <HklSrc "%.\\1_a.hkl">
REM </olex2.extras>

WGHT    0.052700    7.332700
FVAR       0.23266
O1    5    0.294833    0.557237    0.475649    11.00000    0.02522    0.02827 =
         0.02963   -0.00476    0.00649   -0.00148
N1    4    0.357792    0.586857    0.459257    11.00000    0.02174    0.02488 =
         0.03250   -0.00140    0.00406   -0.00212
C1    1    0.262259    0.517162    0.368862    11.00000    0.01884    0.01847 =
         0.02600    0.00120    0.00426    0.00078
B1    3    0.246862    0.514277    0.436083    11.00000    0.02679    0.01737 =
         0.02734   -0.00096    0.00634    0.00202
N2    4    0.332381    0.497475    0.365639    11.00000    0.01882    0.02258 =
         0.02436    0.00067    0.00387   -0.00002
C2    1    0.231865    0.615518    0.335759    11.00000    0.02240    0.01926 =
         0.03122    0.00413    0.00289   -0.00072
C3    1    0.214386    0.510371    0.310549    11.00000    0.02118    0.02153 =
         0.02611    0.00109    0.00453    0.00036
C4    1    0.272372    0.686277    0.301258    11.00000    0.02514    0.02956 =
         0.04220    0.01392    0.00049   -0.00464
AFIX 137
H4A   2    0.285136    0.746370    0.326142    11.00000   -1.50000
H4B   2    0.246608    0.707878    0.263529    11.00000   -1.50000
H4C   2    0.311561    0.650331    0.291795    11.00000   -1.50000
AFIX   0
C5    1    0.239465    0.481705    0.250870    11.00000    0.02484    0.03420 =
         0.02378    0.00223    0.00471    0.00186
AFIX 137
H5A   2    0.281782    0.514482    0.248572    11.00000   -1.50000
H5B   2    0.208263    0.504798    0.216926    11.00000   -1.50000
H5C   2    0.244449    0.407432    0.248796    11.00000   -1.50000
AFIX   0
C6    1    0.182395    0.668356    0.368926    11.00000    0.02898    0.01763 =
         0.03782    0.00073    0.00311    0.00279
C7    1    0.206561    0.763118    0.403466    11.00000    0.03948    0.02271 =
         0.06182   -0.00916    0.00285    0.00157
AFIX 137
H7A   2    0.181414    0.773356    0.437726    11.00000   -1.50000
H7B   2    0.201093    0.822465    0.376492    11.00000   -1.50000
H7C   2    0.252832    0.754924    0.418558    11.00000   -1.50000
AFIX   0
C8    1    0.145590    0.474521    0.312883    11.00000    0.02320    0.02248 =
         0.02474    0.00287    0.00294   -0.00190
C9    1    0.129795    0.371501    0.284748    11.00000    0.03301    0.02873 =
         0.03395   -0.00494    0.00486   -0.00609
AFIX 137
H9A   2    0.126442    0.377266    0.240520    11.00000   -1.50000
H9B   2    0.088206    0.347191    0.296557    11.00000   -1.50000
H9C   2    0.164464    0.323039    0.298866    11.00000   -1.50000
AFIX   0
C10   1    0.101970    0.533159    0.337503    11.00000    0.02242    0.02407 =
         0.03197    0.00494    0.00488   -0.00024
C11   1    0.031328    0.501939    0.336694    11.00000    0.02417    0.03521 =
         0.04356    0.00174    0.00684   -0.00111
AFIX 137
H11A  2    0.022371    0.442842    0.309960    11.00000   -1.50000
H11B  2    0.003043    0.558828    0.321768    11.00000   -1.50000
H11C  2    0.022795    0.483916    0.377829    11.00000   -1.50000
AFIX   0
C12   1    0.122002    0.630079    0.369244    11.00000    0.02689    0.02168 =
         0.04048    0.00071    0.00743    0.00425
C13   1    0.072244    0.680533    0.404037    11.00000    0.03703    0.03379 =
         0.07749   -0.01363    0.02096    0.00443
AFIX 137
H13A  2    0.091282    0.741928    0.424203    11.00000   -1.50000
H13B  2    0.059278    0.632977    0.434488    11.00000   -1.50000
H13C  2    0.033857    0.699461    0.376014    11.00000   -1.50000
AFIX   0
C14   1    0.187692    0.478104    0.469763    11.00000    0.02766    0.02409 =
         0.02799    0.00095    0.00740    0.00191
C15   1    0.176813    0.530492    0.522981    11.00000    0.03878    0.03340 =
         0.03650   -0.00735    0.01335   -0.00156
AFIX  43
H15   2    0.204990    0.585111    0.536827    11.00000   -1.20000
AFIX   0
C16   1    0.126111    0.504491    0.555681    11.00000    0.04844    0.04819 =
         0.04075   -0.00803    0.02355    0.00309
AFIX  43
H16   2    0.119532    0.541686    0.591153    11.00000   -1.20000
AFIX   0
C17   1    0.085009    0.424249    0.536647    11.00000    0.03804    0.05018 =
         0.04439    0.00525    0.02197    0.00038
AFIX  43
H17   2    0.050087    0.406562    0.558919    11.00000   -1.20000
AFIX   0
C18   1    0.094840    0.370324    0.485524    11.00000    0.03324    0.03489 =
         0.04088    0.00697    0.01140   -0.00416
AFIX  43
H18   2    0.067014    0.314682    0.472817    11.00000   -1.20000
AFIX   0
C19   1    0.145507    0.396830    0.452123    11.00000    0.02904    0.02542 =
         0.02947    0.00271    0.00766   -0.00064
AFIX  43
H19   2    0.151517    0.359023    0.416725    11.00000   -1.20000
AFIX   0
C20   1    0.374301    0.545560    0.410487    11.00000    0.02133    0.01848 =
         0.02748    0.00335    0.00185   -0.00036
C21   1    0.353274    0.404429    0.337879    11.00000    0.02139    0.03075 =
         0.02294   -0.00477    0.00041    0.00539
C22   1    0.391788    0.409521    0.289940    11.00000    0.02312    0.05724 =
         0.02356   -0.00180    0.00156    0.00969
C23   1    0.415323    0.507896    0.265510    11.00000    0.02786    0.08064 =
         0.03114    0.01151    0.00947    0.00216
AFIX 137
H23A  2    0.385615    0.563287    0.273561    11.00000   -1.50000
H23B  2    0.416483    0.501553    0.221709    11.00000   -1.50000
H23C  2    0.459237    0.523068    0.285312    11.00000   -1.50000
AFIX   0
C24   1    0.409537    0.317346    0.263977    11.00000    0.03128    0.08177 =
         0.02957   -0.01646   -0.00053    0.02281
AFIX  43
H24   2    0.435289    0.319385    0.231279    11.00000   -1.20000
AFIX   0
C25   1    0.390716    0.224655    0.284534    11.00000    0.04359    0.05970 =
         0.04154   -0.02529   -0.01112    0.02582
AFIX  43
H25   2    0.403172    0.163459    0.266042    11.00000   -1.20000
AFIX   0
C26   1    0.353790    0.220507    0.331955    11.00000    0.03716    0.03445 =
         0.04822   -0.01699   -0.01340    0.01144
AFIX  43
H26   2    0.341125    0.155993    0.346216    11.00000   -1.20000
AFIX   0
C27   1    0.334499    0.309421    0.359619    11.00000    0.02566    0.02541 =
         0.03233   -0.00721   -0.00478    0.00403
C28   1    0.296588    0.298850    0.412956    11.00000    0.03051    0.02090 =
         0.04614    0.00270    0.00439   -0.00032
AFIX 137
H28A  2    0.314349    0.345695    0.445138    11.00000   -1.50000
H28B  2    0.300015    0.228524    0.428041    11.00000   -1.50000
H28C  2    0.250661    0.315434    0.400495    11.00000   -1.50000
AFIX   0
C29   1    0.446122    0.555899    0.404883    11.00000    0.02049    0.02492 =
         0.02532    0.00244    0.00171   -0.00231
C30   1    0.471254    0.649296    0.386807    11.00000    0.02633    0.02755 =
         0.03550    0.00993   -0.00154   -0.00246
C31   1    0.429158    0.742760    0.373656    11.00000    0.03053    0.03082 =
         0.08038    0.02436   -0.00505   -0.00493
AFIX 137
H31A  2    0.410007    0.741782    0.331149    11.00000   -1.50000
H31B  2    0.455904    0.804250    0.381336    11.00000   -1.50000
H31C  2    0.394235    0.742917    0.399946    11.00000   -1.50000
AFIX   0
C32   1    0.537888    0.657315    0.382455    11.00000    0.02742    0.03389 =
         0.03293    0.00965    0.00011   -0.00827
AFIX  43
H32   2    0.554630    0.720091    0.369465    11.00000   -1.20000
AFIX   0
C33   1    0.580516    0.576705    0.396456    11.00000    0.02408    0.03553 =
         0.02454    0.00003    0.00354   -0.00553
C34   1    0.652938    0.588600    0.393319    11.00000    0.02468    0.04544 =
         0.04154    0.00251    0.00596   -0.00741
AFIX 137
H34A  2    0.673147    0.622407    0.430182    11.00000   -1.50000
H34B  2    0.659894    0.629955    0.357897    11.00000   -1.50000
H34C  2    0.672691    0.521144    0.389845    11.00000   -1.50000
AFIX   0
C35   1    0.555050    0.486281    0.416151    11.00000    0.02424    0.02766 =
         0.02358   -0.00239    0.00237    0.00093
AFIX  43
H35   2    0.583648    0.430418    0.426188    11.00000   -1.20000
AFIX   0
C36   1    0.488734    0.474690    0.421707    11.00000    0.02407    0.02333 =
         0.02017   -0.00156    0.00290   -0.00133
C37   1    0.466258    0.376891    0.447971    11.00000    0.02633    0.02086 =
         0.02710    0.00118    0.00332    0.00097
AFIX 137
H37A  2    0.426505    0.389698    0.466921    11.00000   -1.50000
H37B  2    0.500471    0.350997    0.478488    11.00000   -1.50000
H37C  2    0.457150    0.326239    0.415622    11.00000   -1.50000
AFIX   0
HKLF 4


REM  1_a.res in C2/c
REM wR2 = 0.1426, GooF = S = 1.038, Restrained GooF = 1.038 for all data
REM R1 = 0.0529 for 6243 Fo > 4sig(Fo) and 0.0787 for all 8370 data
REM 381 parameters refined using 0 restraints

END

WGHT      0.0527      7.3329

REM Highest difference peak  0.320,  deepest hole -0.245,  1-sigma level  0.047
Q1    1   0.6769  0.5422  0.4278  11.00000  0.05    0.32
Q2    1   0.4120  0.5534  0.4123  11.00000  0.05    0.29
Q3    1   0.6148  0.5794  0.3933  11.00000  0.05    0.28
Q4    1   0.3719  0.4046  0.3115  11.00000  0.05    0.28
Q5    1   0.5201  0.4900  0.4197  11.00000  0.05    0.26
Q6    1   0.4779  0.4250  0.4319  11.00000  0.05    0.26
Q7    1   0.3981  0.4619  0.2807  11.00000  0.05    0.26
Q8    1   0.3850  0.2352  0.3172  11.00000  0.05    0.25
Q9    1   0.4497  0.6922  0.3741  11.00000  0.05    0.25
Q10   1   0.2538  0.4971  0.4003  11.00000  0.05    0.24
;
_shelx_res_checksum              67210
_olex2_submission_special_instructions 'No special instructions were received'
####################################################################### 
# 
# This file contains crystal structure data downloaded from the 
# Cambridge Structural Database (CSD) hosted by the Cambridge 
# Crystallographic Data Centre (CCDC).
# 
# Full information about CCDC data access policies and citation 
# guidelines are available at http://www.ccdc.cam.ac.uk/access/V1 
# 
# Audit and citation data items may have been added by the CCDC. 
# Please retain this information to preserve the provenance of 
# this file and to allow appropriate attribution of the data. 
# 
#######################################################################

data_5and6
_database_code_depnum_ccdc_archive 'CCDC 2299090'
loop_
_audit_author_name
_audit_author_address
'Chonghe Zhang'
;Massachusetts Institute of Technology
United States of America
;
_audit_update_record             
;
2025-01-10 deposited with the CCDC.	2025-05-19 downloaded from the CCDC.
;
_audit_creation_date             2023-10-15
_audit_creation_method           
;
Olex2 1.5
(compiled 2023.08.24 svn.re1ec1418 for OlexSys, GUI svn.r6817)
;
_shelx_SHELXL_version_number     2019/1
_chemical_name_common            ?
_chemical_name_systematic        ?
_chemical_formula_moiety         'C45 H32 B2 F15 N, C27 H32 B N'
_chemical_formula_sum            'C72 H64 B3 F15 N2'
_chemical_formula_weight         1274.68
_chemical_melting_point          ?
loop_
_atom_type_symbol
_atom_type_description
_atom_type_scat_dispersion_real
_atom_type_scat_dispersion_imag
_atom_type_scat_source
C C 0.0033 0.0016 'International Tables Vol C Tables 4.2.6.8 and 6.1.1.4'
H H 0.0000 0.0000 'International Tables Vol C Tables 4.2.6.8 and 6.1.1.4'
B B 0.0013 0.0007 'International Tables Vol C Tables 4.2.6.8 and 6.1.1.4'
F F 0.0171 0.0103 'International Tables Vol C Tables 4.2.6.8 and 6.1.1.4'
N N 0.0061 0.0033 'International Tables Vol C Tables 4.2.6.8 and 6.1.1.4'

_shelx_space_group_comment       
;
The symmetry employed for this shelxl refinement is uniquely defined
by the following loop, which should always be used as a source of
symmetry information in preference to the above space-group names.
They are only intended as comments.
;
_space_group_crystal_system      triclinic
_space_group_IT_number           2
_space_group_name_H-M_alt        'P -1'
_space_group_name_Hall           '-P 1'
loop_
_space_group_symop_operation_xyz
'x, y, z'
'-x, -y, -z'

_cell_length_a                   13.063(3)
_cell_length_b                   15.942(3)
_cell_length_c                   21.120(5)
_cell_angle_alpha                92.077(8)
_cell_angle_beta                 107.094(8)
_cell_angle_gamma                109.231(7)
_cell_volume                     3925.8(16)
_cell_formula_units_Z            2
_cell_measurement_reflns_used    9124
_cell_measurement_temperature    100.00
_cell_measurement_theta_max      31.57
_cell_measurement_theta_min      2.28
_shelx_estimated_absorpt_T_max   0.997
_shelx_estimated_absorpt_T_min   0.980
_exptl_absorpt_coefficient_mu    0.087
_exptl_absorpt_correction_T_max  0.7252
_exptl_absorpt_correction_T_min  0.6680
_exptl_absorpt_correction_type   none
_exptl_absorpt_process_details   
;
SADABS-2016/2 (Bruker,2016/2) was used for absorption correction.
wR2(int) was 0.1150 before and 0.0870 after correction.
The Ratio of minimum to maximum transmission is 0.9211.
The \l/2 correction factor is Not present.
;
_exptl_absorpt_special_details   ?
_exptl_crystal_colour            yellow
_exptl_crystal_colour_primary    yellow
_exptl_crystal_density_diffrn    1.078
_exptl_crystal_density_meas      ?
_exptl_crystal_density_method    ?
_exptl_crystal_description       plate
_exptl_crystal_F_000             1320
_exptl_crystal_size_max          0.24
_exptl_crystal_size_mid          0.12
_exptl_crystal_size_min          0.032
_exptl_transmission_factor_max   ?
_exptl_transmission_factor_min   ?
_diffrn_reflns_av_R_equivalents  0.0762
_diffrn_reflns_av_unetI/netI     0.0372
_diffrn_reflns_Laue_measured_fraction_full 0.999
_diffrn_reflns_Laue_measured_fraction_max 0.993
_diffrn_reflns_limit_h_max       19
_diffrn_reflns_limit_h_min       -19
_diffrn_reflns_limit_k_max       23
_diffrn_reflns_limit_k_min       -23
_diffrn_reflns_limit_l_max       31
_diffrn_reflns_limit_l_min       -31
_diffrn_reflns_number            337344
_diffrn_reflns_point_group_measured_fraction_full 0.999
_diffrn_reflns_point_group_measured_fraction_max 0.993
_diffrn_reflns_theta_full        25.242
_diffrn_reflns_theta_max         32.089
_diffrn_reflns_theta_min         2.040
_diffrn_ambient_temperature      100.00
_diffrn_detector_area_resol_mean ?
_diffrn_measured_fraction_theta_full 0.999
_diffrn_measured_fraction_theta_max 0.993
_diffrn_measurement_device_type  'Bruker APEX-II CCD'
_diffrn_measurement_method       '\f and \w scans'
_diffrn_radiation_type           MoK\a
_diffrn_radiation_wavelength     0.71073
_diffrn_source                   ?
_reflns_Friedel_coverage         0.000
_reflns_Friedel_fraction_full    .
_reflns_Friedel_fraction_max     .
_reflns_number_gt                20017
_reflns_number_total             27270
_reflns_special_details          
;
 Reflections were merged by SHELXL according to the crystal
 class for the calculation of statistics and refinement.
 
 Structure factors included contributions from the .fab file.
 
 _reflns_Friedel_fraction is defined as the number of unique
 Friedel pairs measured divided by the number that would be
 possible theoretically, ignoring centric projections and
 systematic absences.
;
_reflns_threshold_expression     'I > 2\s(I)'
_computing_cell_refinement       'SAINT V8.40B (?, 2016)'
_computing_data_collection       ?
_computing_data_reduction        'SAINT V8.40B (?, 2016)'
_computing_molecular_graphics    'Olex2 1.5 (Dolomanov et al., 2009)'
_computing_publication_material  'Olex2 1.5 (Dolomanov et al., 2009)'
_computing_structure_refinement  'XL  (Sheldrick, 2008)'
_computing_structure_solution    ?
_refine_diff_density_max         0.411
_refine_diff_density_min         -0.347
_refine_diff_density_rms         0.056
_refine_ls_extinction_coef       .
_refine_ls_extinction_method     none
_refine_ls_goodness_of_fit_ref   1.020
_refine_ls_hydrogen_treatment    mixed
_refine_ls_matrix_type           full
_refine_ls_number_parameters     1015
_refine_ls_number_reflns         27270
_refine_ls_number_restraints     328
_refine_ls_R_factor_all          0.0920
_refine_ls_R_factor_gt           0.0713
_refine_ls_restrained_S_all      1.113
_refine_ls_shift/su_max          0.000
_refine_ls_shift/su_mean         0.000
_refine_ls_structure_factor_coef Fsqd
_refine_ls_weighting_details     
'w=1/[\s^2^(Fo^2^)+(0.0720P)^2^+2.0878P] where P=(Fo^2^+2Fc^2^)/3'
_refine_ls_weighting_scheme      calc
_refine_ls_wR_factor_gt          0.1747
_refine_ls_wR_factor_ref         0.1897
_refine_special_details          ?
_olex2_refinement_description    
;
1. Fixed Uiso
 At 1.2 times of:
  All C(H) groups, All C(H,H) groups, All N(H) groups
 At 1.5 times of:
  All C(H,H,H) groups
2. Restrained distances
 N018-C01S \\sim N0-C01S
 with sigma of 0.02
 N00I-C00V \\sim N00J-C00V
 with sigma of 0.02
 N018-C01V \\sim N0-C1
 with sigma of 0.02
 N00I-C021 \\sim N00J-C8
 with sigma of 0.02
 C01V-C01W \\sim C1-C2
 with sigma of 0.02
 N00I-C02D \\sim N00J-C9
 with sigma of 0.04
 C01V-C026 \\sim C1-C3
 with sigma of 0.02
 N00I-C02F \\sim N00J-C10
 with sigma of 0.04
 C01W-C022 \\sim C2-C0
 with sigma of 0.02
 C01W-C02A \\sim C2-C5
 with sigma of 0.02
 C026-C02B \\sim C3-C7
 with sigma of 0.02
 C026-C02C \\sim C3-C6
 with sigma of 0.02
 C028-C02A \\sim C4-C5
 with sigma of 0.02
 C028-C02C \\sim C4-C6
 with sigma of 0.02
 N018-C01W \\sim N0-C2
 with sigma of 0.04
 N018-C026 \\sim N0-C3
 with sigma of 0.04
 C01S-C01V \\sim C01S-C1
 with sigma of 0.04
 C01V-C022 \\sim C1-C0
 with sigma of 0.04
 C01V-C02A \\sim C1-C5
 with sigma of 0.04
 C01V-C02B \\sim C1-C7
 with sigma of 0.04
 C01V-C02C \\sim C1-C6
 with sigma of 0.04
 C01W-C026 \\sim C2-C3
 with sigma of 0.04
 C01W-C028 \\sim C2-C4
 with sigma of 0.04
 C022-C02A \\sim C0-C5
 with sigma of 0.04
 C026-C028 \\sim C3-C4
 with sigma of 0.04
 C02A-C02C \\sim C5-C6
 with sigma of 0.04
 C02B-C02C \\sim C7-C6
 with sigma of 0.04
 C021-C02D \\sim C8-C9
 with sigma of 0.02
 C021-C02F \\sim C8-C10
 with sigma of 0.02
 C02D-C02I \\sim C9-C12
 with sigma of 0.02
 C02D-C02J \\sim C9-C13
 with sigma of 0.02
 C02F-C02G \\sim C10-C14
 with sigma of 0.02
 C02F-C02K \\sim C10-C02L
 with sigma of 0.02
 C02H-C02J \\sim C11-C13
 with sigma of 0.02
 C02H-C02K \\sim C11-C02L
 with sigma of 0.02
 C00V-C021 \\sim C00V-C8
 with sigma of 0.04
 C021-C02G \\sim C8-C14
 with sigma of 0.04
 C021-C02I \\sim C8-C12
 with sigma of 0.04
 C021-C02J \\sim C8-C13
 with sigma of 0.04
 C021-C02K \\sim C8-C02L
 with sigma of 0.04
 C02D-C02F \\sim C9-C10
 with sigma of 0.04
 C02D-C02H \\sim C9-C11
 with sigma of 0.04
 C02F-C02H \\sim C10-C11
 with sigma of 0.04
 C02G-C02K \\sim C14-C02L
 with sigma of 0.04
 C02I-C02J \\sim C12-C13
 with sigma of 0.04
 C02J-C02K \\sim C13-C02L
 with sigma of 0.04
3. Uiso/Uaniso restraints and constraints
Uanis(C021) \\sim Ueq, Uanis(C02D) \\sim Ueq, Uanis(C02F) \\sim Ueq,
Uanis(C02G) \\sim Ueq, Uanis(C02H) \\sim Ueq, Uanis(C02I) \\sim Ueq,
Uanis(C02J) \\sim Ueq, Uanis(C02K) \\sim Ueq, Uanis(C8) \\sim Ueq, Uanis(C9)
\\sim Ueq, Uanis(C10) \\sim Ueq, Uanis(C11) \\sim Ueq, Uanis(C12) \\sim Ueq,
Uanis(C13) \\sim Ueq, Uanis(C02L) \\sim Ueq, Uanis(C14) \\sim Ueq, Uanis(N00I)
\\sim Ueq, Uanis(N00J) \\sim Ueq: with sigma of 0.002 and sigma for terminal
atoms of 0.004
Uanis(N018) \\sim Ueq, Uanis(C01C) \\sim Ueq, Uanis(C01G) \\sim Ueq,
Uanis(C01L) \\sim Ueq, Uanis(C01S) \\sim Ueq, Uanis(C01T) \\sim Ueq,
Uanis(C01V) \\sim Ueq, Uanis(C01W) \\sim Ueq, Uanis(C020) \\sim Ueq,
Uanis(C022) \\sim Ueq, Uanis(C026) \\sim Ueq, Uanis(C028) \\sim Ueq,
Uanis(C029) \\sim Ueq, Uanis(C02A) \\sim Ueq, Uanis(C02B) \\sim Ueq,
Uanis(C02C) \\sim Ueq, Uanis(N0) \\sim Ueq, Uanis(C1) \\sim Ueq, Uanis(C2)
\\sim Ueq, Uanis(C0) \\sim Ueq, Uanis(C3) \\sim Ueq, Uanis(C4) \\sim Ueq,
Uanis(C5) \\sim Ueq, Uanis(C6) \\sim Ueq, Uanis(C7) \\sim Ueq, Uanis(C02E)
\\sim Ueq, Uanis(C01Y) \\sim Ueq, Uanis(C024) \\sim Ueq, Uanis(C01R) \\sim Ueq:
with sigma of 0.002 and sigma for terminal atoms of 0.004
4. Others
 Sof(N0)=Sof(C1)=Sof(C2)=Sof(C0)=Sof(H0A)=Sof(H0B)=Sof(H0C)=Sof(C3)=Sof(C4)=
 Sof(H4)=Sof(C5)=Sof(H5)=Sof(C6)=Sof(H6)=Sof(C7)=Sof(H7A)=Sof(H7B)=Sof(H7C)=1-
 FVAR(1)
 Sof(N018)=Sof(C01V)=Sof(C01W)=Sof(C022)=Sof(H02Q)=Sof(H02R)=Sof(H02S)=
 Sof(C026)=Sof(C028)=Sof(H028)=Sof(C02A)=Sof(H02Z)=Sof(C02B)=Sof(H02)=Sof(H)=
 Sof(HA)=Sof(C02C)=Sof(H1)=FVAR(1)
 Sof(N00J)=Sof(H00J)=Sof(C8)=Sof(C9)=Sof(C10)=Sof(C11)=Sof(H11)=Sof(C12)=
 Sof(H12A)=Sof(H12B)=Sof(H12C)=Sof(C13)=Sof(H13)=Sof(C02L)=Sof(H02P)=Sof(C14)=
 Sof(H14A)=Sof(H14B)=Sof(H14C)=1-FVAR(2)
 Sof(N00I)=Sof(C021)=Sof(C02D)=Sof(C02F)=Sof(C02G)=Sof(H02G)=Sof(H02H)=
 Sof(H02I)=Sof(C02H)=Sof(H02J)=Sof(C02I)=Sof(H02K)=Sof(H02L)=Sof(H02M)=
 Sof(C02J)=Sof(H02N)=Sof(C02K)=Sof(H02O)=Sof(H00I)=FVAR(2)
5.a Secondary CH2 refined with riding coordinates:
 C00H(H00A,H00B)
5.b Aromatic/amide H refined with riding coordinates:
 C00M(H00M), C012(H012), C017(H017), C01E(H01E), C01K(H01K), C01M(H01M),
 C01O(H01O), C01Q(H01Q), C01U(H01U), C01X(H01X), C028(H028), C02A(H02Z),
 C02C(H1), C02H(H02J), C02J(H02N), C02K(H02O), C4(H4), C5(H5), C6(H6),
 N00J(H00J), C11(H11), C13(H13), C02L(H02P)
5.c Idealised Me refined as rotating group:
 C00T(H00C,H00D,H00E), C014(H01A,H01B,H01C), C01H(H01D,H01F,H01G), C01L(H01H,
 H01I,H01J), C01T(H01L,H01N,H01P), C01Z(H01R,H01S,H01T), C022(H02Q,H02R,H02S),
 C023(H02A,H02B,H02C), C024(H02T,H02U,H02V), C025(H02D,H02E,H02F), C029(H02W,
 H02X,H02Y), C02B(H02,H,HA), C02E(H2,HB,HC), C02G(H02G,H02H,H02I), C02I(H02K,
 H02L,H02M), C0(H0A,H0B,H0C), C7(H7A,H7B,H7C), C12(H12A,H12B,H12C), C14(H14A,
 H14B,H14C)
;
_atom_sites_solution_hydrogens   mixed
_atom_sites_solution_primary     ?
_atom_sites_solution_secondary   ?
loop_
_atom_site_label
_atom_site_type_symbol
_atom_site_fract_x
_atom_site_fract_y
_atom_site_fract_z
_atom_site_U_iso_or_equiv
_atom_site_adp_type
_atom_site_occupancy
_atom_site_site_symmetry_order
_atom_site_calc_flag
_atom_site_refinement_flags_posn
_atom_site_refinement_flags_adp
_atom_site_refinement_flags_occupancy
_atom_site_disorder_assembly
_atom_site_disorder_group
F001 F 0.11948(7) 0.58522(6) 0.26598(4) 0.03607(19) Uani 1 1 d . . . . .
F002 F 0.25607(8) 0.51617(6) 0.37230(4) 0.0389(2) Uani 1 1 d . . . . .
F003 F 0.28360(9) 0.51944(7) 0.10121(4) 0.0410(2) Uani 1 1 d . . . . .
F004 F 0.30928(9) 0.31685(6) 0.25804(5) 0.0410(2) Uani 1 1 d . . . . .
F005 F 0.40745(10) 0.24185(7) 0.19151(6) 0.0520(3) Uani 1 1 d . . . . .
F006 F 0.08031(9) 0.39608(8) 0.07482(5) 0.0511(3) Uani 1 1 d . . . . .
F007 F 0.06466(9) 0.29172(7) 0.18103(5) 0.0469(2) Uani 1 1 d . . . . .
F008 F 0.38590(12) 0.44484(9) 0.03614(5) 0.0587(3) Uani 1 1 d . . . . .
F009 F 0.13617(11) 0.41232(8) 0.43856(6) 0.0551(3) Uani 1 1 d . . . . .
F00A F -0.06920(9) 0.61317(8) 0.19831(6) 0.0538(3) Uani 1 1 d . . . . .
F00B F 0.44645(12) 0.30297(9) 0.07907(6) 0.0638(3) Uani 1 1 d . . . . .
F00C F -0.05302(10) 0.18723(7) 0.25047(7) 0.0617(3) Uani 1 1 d . . . . .
F00D F -0.02088(12) 0.24651(8) 0.38002(7) 0.0653(4) Uani 1 1 d . . . . .
F00E F -0.10390(11) 0.42733(10) 0.00915(6) 0.0721(4) Uani 1 1 d . . . . .
F00F F -0.18520(10) 0.53496(10) 0.06883(7) 0.0726(4) Uani 1 1 d . . . . .
C00G C 0.42437(11) 0.61576(9) 0.23647(6) 0.0255(2) Uani 1 1 d . . . . .
C00H C 0.34054(11) 0.56417(9) 0.26807(6) 0.0249(2) Uani 1 1 d . . . . .
H00A H 0.308542 0.605989 0.283871 0.030 Uiso 1 1 calc R U . . .
H00B H 0.383405 0.544994 0.308273 0.030 Uiso 1 1 calc R U . . .
N00I N 0.5083(3) 0.8357(2) 0.2738(2) 0.0309(7) Uani 0.538(5) 1 d D U P A 1
C00J C 0.06947(12) 0.54618(11) 0.20134(7) 0.0336(3) Uani 1 1 d . . . . .
C00K C 0.52361(11) 0.60053(9) 0.23776(6) 0.0266(2) Uani 1 1 d . . . . .
C00L C 0.71635(12) 0.74295(9) 0.33893(7) 0.0296(3) Uani 1 1 d . . . . .
C00M C 0.70269(14) 0.70418(11) 0.39532(7) 0.0354(3) Uani 1 1 d . . . . .
H00M H 0.628838 0.665408 0.393897 0.043 Uiso 1 1 calc R U . . .
C00N C 0.28407(12) 0.41920(9) 0.18118(7) 0.0289(3) Uani 1 1 d . . . . .
C00O C 0.18156(13) 0.43516(10) 0.33844(7) 0.0329(3) Uani 1 1 d . . . . .
C00P C 0.16892(12) 0.40952(9) 0.27226(7) 0.0298(3) Uani 1 1 d . . . . .
C00Q C 0.32071(13) 0.34920(10) 0.20137(7) 0.0321(3) Uani 1 1 d . . . . .
C00R C 0.11717(12) 0.49354(10) 0.17394(7) 0.0322(3) Uani 1 1 d . . . . .
C00S C 0.31056(13) 0.44925(11) 0.12498(7) 0.0336(3) Uani 1 1 d . . . . .
C00T C 0.55846(12) 0.52771(10) 0.27041(8) 0.0319(3) Uani 1 1 d . . . . .
H00C H 0.505624 0.498295 0.294329 0.048 Uiso 1 1 calc R U . . .
H00D H 0.636503 0.553895 0.302137 0.048 Uiso 1 1 calc R U . . .
H00E H 0.556005 0.483379 0.236077 0.048 Uiso 1 1 calc R U . . .
C00U C 0.37432(14) 0.30967(11) 0.16821(9) 0.0388(3) Uani 1 1 d . . . . .
C00V C 0.51744(13) 0.76464(10) 0.25659(8) 0.0337(3) Uani 1 1 d D . . . .
C00W C 0.36382(15) 0.41202(13) 0.09004(8) 0.0418(4) Uani 1 1 d . . . . .
C00X C 0.60214(12) 0.66377(10) 0.20572(7) 0.0311(3) Uani 1 1 d . . . . .
C00Y C -0.02908(13) 0.56186(13) 0.16760(9) 0.0428(4) Uani 1 1 d . . . . .
C00Z C 0.41310(12) 0.69986(11) 0.20390(8) 0.0357(3) Uani 1 1 d . . . . .
C010 C 0.12007(14) 1.03035(11) 0.26165(8) 0.0383(3) Uani 1 1 d . . . . .
C011 C 0.05160(14) 0.45389(12) 0.10838(8) 0.0410(4) Uani 1 1 d . . . . .
C012 C 0.20797(15) 1.11365(10) 0.28275(8) 0.0386(3) Uani 1 1 d . . . . .
H012 H 0.254985 1.135485 0.255761 0.046 Uiso 1 1 calc R U . . .
C013 C 0.11959(16) 0.38188(12) 0.37471(9) 0.0413(3) Uani 1 1 d . . . . .
C014 C 0.70664(13) 0.64146(12) 0.20514(9) 0.0398(3) Uani 1 1 d . . . . .
H01A H 0.681951 0.585183 0.175044 0.060 Uiso 1 1 calc R U . . .
H01B H 0.747656 0.634788 0.250536 0.060 Uiso 1 1 calc R U . . .
H01C H 0.757559 0.690038 0.189473 0.060 Uiso 1 1 calc R U . . .
C015 C 0.39534(16) 0.34103(13) 0.11193(9) 0.0445(4) Uani 1 1 d . . . . .
C016 C 0.08660(13) 0.32428(11) 0.24561(8) 0.0372(3) Uani 1 1 d . . . . .
C017 C 0.82670(15) 0.79929(12) 0.34305(10) 0.0457(4) Uani 1 1 d . . . . .
H017 H 0.838817 0.826002 0.305131 0.055 Uiso 1 1 calc R U . . .
N018 N 0.2886(2) 0.9434(2) 0.20900(17) 0.0400(6) Uani 0.679(6) 1 d D U P B 1
C019 C 0.04050(16) 0.29878(12) 0.34529(10) 0.0465(4) Uani 1 1 d . . . . .
C01A C 0.53604(14) 0.68515(14) 0.14065(8) 0.0435(4) Uani 1 1 d . . . . .
C01B C -0.08804(15) 0.52227(15) 0.10207(10) 0.0516(5) Uani 1 1 d . . . . .
C01C C -0.01382(16) 0.84698(12) 0.09282(9) 0.0453(4) Uani 1 1 d . U . . .
C01D C 0.02419(14) 0.26930(11) 0.28015(10) 0.0445(4) Uani 1 1 d . . . . .
C01E C 0.79453(18) 0.72099(14) 0.45341(9) 0.0486(4) Uani 1 1 d . . . . .
H01E H 0.783417 0.693792 0.491337 0.058 Uiso 1 1 calc R U . . .
C01F C 0.44151(15) 0.70153(14) 0.13826(9) 0.0468(4) Uani 1 1 d . . . . .
C01G C 0.07874(17) 0.85498(13) 0.07533(10) 0.0507(4) Uani 1 1 d . U . . .
C01H C 0.30285(15) 0.71668(14) 0.19876(11) 0.0497(5) Uani 1 1 d . . . . .
H01D H 0.292434 0.717538 0.242845 0.075 Uiso 1 1 calc R U . . .
H01F H 0.237666 0.668696 0.166858 0.075 Uiso 1 1 calc R U . . .
H01G H 0.307546 0.774622 0.183267 0.075 Uiso 1 1 calc R U . . .
C01I C -0.04715(16) 0.46780(15) 0.07309(9) 0.0518(5) Uani 1 1 d . . . . .
C01J C -0.01139(16) 0.92801(12) 0.13515(9) 0.0444(4) Uani 1 1 d . . . . .
C01K C 0.22851(19) 1.16572(12) 0.34262(9) 0.0486(4) Uani 1 1 d . . . . .
H01K H 0.287515 1.223269 0.355366 0.058 Uiso 1 1 calc R U . . .
C01L C 0.09352(18) 0.78179(14) 0.03529(10) 0.0552(5) Uani 1 1 d . U . . .
H01H H 0.147851 0.758538 0.064843 0.083 Uiso 1 1 calc R U . . .
H01I H 0.122921 0.806409 -0.000360 0.083 Uiso 1 1 calc R U . . .
H01J H 0.019369 0.732995 0.015425 0.083 Uiso 1 1 calc R U . . .
C01M C 0.05325(19) 1.00111(14) 0.30320(11) 0.0557(5) Uani 1 1 d . . . . .
H01M H -0.009024 0.945337 0.289598 0.067 Uiso 1 1 calc R U . . .
B01N B 0.61523(13) 0.72420(10) 0.27220(8) 0.0277(3) Uani 1 1 d . . . . .
C01O C 0.1635(2) 1.13407(14) 0.38348(10) 0.0537(5) Uani 1 1 d . . . . .
H01O H 0.179103 1.168860 0.424969 0.064 Uiso 1 1 calc R U . . .
B01P B 0.22891(12) 0.47218(10) 0.22246(7) 0.0267(3) Uani 1 1 d . . . . .
C01Q C 0.0762(2) 1.05198(16) 0.36388(11) 0.0600(5) Uani 1 1 d . . . . .
H01Q H 0.031241 1.029902 0.391925 0.072 Uiso 1 1 calc R U . . .
C01R C 0.03892(19) 1.01495(12) 0.10737(10) 0.0518(5) Uani 1 1 d . U . . .
C01S C 0.20377(16) 0.95011(12) 0.17917(10) 0.0507(5) Uani 1 1 d D U . . .
C01T C -0.11806(17) 0.76246(13) 0.07452(11) 0.0527(5) Uani 1 1 d . U . . .
H01L H -0.108645 0.717918 0.045684 0.079 Uiso 1 1 calc R U . . .
H01N H -0.186028 0.775992 0.050612 0.079 Uiso 1 1 calc R U . . .
H01P H -0.127399 0.738401 0.115348 0.079 Uiso 1 1 calc R U . . .
C01U C 0.91826(17) 0.81680(15) 0.40113(12) 0.0621(6) Uani 1 1 d . . . . .
H01U H 0.992177 0.856063 0.403081 0.075 Uiso 1 1 calc R U . . .
C01V C 0.3126(3) 0.9472(2) 0.27963(18) 0.0378(7) Uani 0.679(6) 1 d D U P B 1
C01W C 0.2412(3) 0.8848(2) 0.30828(17) 0.0419(7) Uani 0.679(6) 1 d D U P B 1
C01X C 0.90276(19) 0.77755(16) 0.45622(11) 0.0616(6) Uani 1 1 d . . . . .
H01X H 0.965977 0.789156 0.496008 0.074 Uiso 1 1 calc R U . . .
C01Y C 0.13223(19) 1.02113(13) 0.08909(10) 0.0584(5) Uani 1 1 d . U . . .
C01Z C -0.12451(17) 0.91782(15) 0.14733(10) 0.0522(4) Uani 1 1 d . . . . .
H01R H -0.184302 0.910158 0.104376 0.078 Uiso 1 1 calc R U . . .
H01S H -0.114857 0.971667 0.175777 0.078 Uiso 1 1 calc R U . . .
H01T H -0.146791 0.865127 0.169628 0.078 Uiso 1 1 calc R U . . .
C020 C 0.17806(18) 0.94461(14) 0.10311(11) 0.0588(5) Uani 1 1 d . U . . .
C021 C 0.6072(3) 0.9014(2) 0.3239(2) 0.0351(7) Uani 0.538(5) 1 d D U P A 1
C022 C 0.1303(4) 0.8112(3) 0.2648(3) 0.0508(11) Uani 0.679(6) 1 d D U P B 1
H02Q H 0.067214 0.834208 0.255483 0.076 Uiso 0.679(6) 1 calc R U P B 1
H02R H 0.113227 0.759324 0.288576 0.076 Uiso 0.679(6) 1 calc R U P B 1
H02S H 0.139361 0.793039 0.222584 0.076 Uiso 0.679(6) 1 calc R U P B 1
C023 C 0.57743(19) 0.6820(2) 0.08150(10) 0.0671(7) Uani 1 1 d . . . . .
H02A H 0.653780 0.728026 0.091466 0.101 Uiso 1 1 calc R U . . .
H02B H 0.524175 0.693362 0.042179 0.101 Uiso 1 1 calc R U . . .
H02C H 0.581293 0.622623 0.072337 0.101 Uiso 1 1 calc R U . . .
C024 C -0.0146(3) 1.08587(14) 0.10467(12) 0.0674(6) Uani 1 1 d . U . . .
H02T H -0.094686 1.060804 0.075531 0.101 Uiso 1 1 calc R U . . .
H02U H 0.027519 1.137134 0.086849 0.101 Uiso 1 1 calc R U . . .
H02V H -0.011551 1.105769 0.149863 0.101 Uiso 1 1 calc R U . . .
C025 C 0.36209(19) 0.7196(2) 0.07713(12) 0.0731(8) Uani 1 1 d . . . . .
H02D H 0.283232 0.679633 0.070135 0.110 Uiso 1 1 calc R U . . .
H02E H 0.384105 0.708762 0.037933 0.110 Uiso 1 1 calc R U . . .
H02F H 0.367199 0.782242 0.083506 0.110 Uiso 1 1 calc R U . . .
C026 C 0.4150(2) 1.0127(2) 0.32095(18) 0.0408(7) Uani 0.679(6) 1 d D U P B 1
B027 B 0.10344(18) 0.97142(12) 0.19576(10) 0.0423(4) Uani 1 1 d . . . . .
C028 C 0.3687(4) 0.9581(3) 0.41920(19) 0.0563(9) Uani 0.679(6) 1 d D U P B 1
H028 H 0.386991 0.962988 0.466489 0.068 Uiso 0.679(6) 1 calc R U P B 1
C029 C 0.2842(2) 0.95280(19) 0.08304(14) 0.0844(9) Uani 1 1 d . U . . .
H02W H 0.264835 0.950283 0.034356 0.127 Uiso 1 1 calc R U . . .
H02X H 0.310217 0.903225 0.096852 0.127 Uiso 1 1 calc R U . . .
H02Y H 0.345432 1.010123 0.105099 0.127 Uiso 1 1 calc R U . . .
C02A C 0.2711(3) 0.8925(3) 0.37828(18) 0.0542(9) Uani 0.679(6) 1 d D U P B 1
H02Z H 0.222571 0.851174 0.397735 0.065 Uiso 0.679(6) 1 calc R U P B 1
C02B C 0.4901(3) 1.0796(2) 0.2907(2) 0.0520(8) Uani 0.679(6) 1 d D U P B 1
H02 H 0.495743 1.049059 0.251423 0.078 Uiso 0.679(6) 1 calc R U P B 1
H H 0.566645 1.107870 0.323720 0.078 Uiso 0.679(6) 1 calc R U P B 1
HA H 0.457031 1.125693 0.277049 0.078 Uiso 0.679(6) 1 calc R U P B 1
C02C C 0.4413(3) 1.0179(2) 0.39038(17) 0.0517(8) Uani 0.679(6) 1 d D U P B 1
H1 H 0.509731 1.062936 0.418629 0.062 Uiso 0.679(6) 1 calc R U P B 1
C02D C 0.6850(3) 0.9659(2) 0.3011(3) 0.0435(8) Uani 0.538(5) 1 d D U P A 1
C02E C 0.1931(3) 1.09839(16) 0.05906(13) 0.0828(9) Uani 1 1 d . U . . .
H2 H 0.271718 1.128749 0.089193 0.124 Uiso 1 1 calc R U . . .
HB H 0.152514 1.140940 0.052703 0.124 Uiso 1 1 calc R U . . .
HC H 0.194665 1.075857 0.015696 0.124 Uiso 1 1 calc R U . . .
C02F C 0.6212(4) 0.8971(3) 0.3900(3) 0.0471(10) Uani 0.538(5) 1 d D U P A 1
C02G C 0.5468(7) 0.8309(6) 0.4245(5) 0.076(2) Uani 0.538(5) 1 d D U P A 1
H02G H 0.472198 0.838071 0.414299 0.114 Uiso 0.538(5) 1 calc R U P A 1
H02H H 0.585324 0.843500 0.473058 0.114 Uiso 0.538(5) 1 calc R U P A 1
H02I H 0.535629 0.769241 0.408025 0.114 Uiso 0.538(5) 1 calc R U P A 1
C02H C 0.7983(4) 1.0208(3) 0.4179(3) 0.0547(11) Uani 0.538(5) 1 d D U P A 1
H02J H 0.866705 1.060107 0.450450 0.066 Uiso 0.538(5) 1 calc R U P A 1
C02I C 0.6641(5) 0.9666(3) 0.2280(3) 0.0592(12) Uani 0.538(5) 1 d D U P A 1
H02K H 0.665942 0.910894 0.207950 0.089 Uiso 0.538(5) 1 calc R U P A 1
H02L H 0.723711 1.018116 0.220932 0.089 Uiso 0.538(5) 1 calc R U P A 1
H02M H 0.588867 0.971083 0.207040 0.089 Uiso 0.538(5) 1 calc R U P A 1
C02J C 0.7813(4) 1.0282(3) 0.3492(3) 0.0572(11) Uani 0.538(5) 1 d D U P A 1
H02N H 0.834620 1.074829 0.336046 0.069 Uiso 0.538(5) 1 calc R U P A 1
C02K C 0.7215(5) 0.9607(4) 0.4378(3) 0.0684(13) Uani 0.538(5) 1 d D U P A 1
H02O H 0.733167 0.959782 0.484304 0.082 Uiso 0.538(5) 1 calc R U P A 1
N0 N 0.2963(4) 0.9220(3) 0.2286(2) 0.0224(9) Uani 0.321(6) 1 d D U P B 2
C1 C 0.3046(5) 0.9242(4) 0.2975(3) 0.0272(11) Uani 0.321(6) 1 d D U P B 2
C2 C 0.2259(6) 0.8581(5) 0.3188(3) 0.0357(14) Uani 0.321(6) 1 d D U P B 2
C0 C 0.1226(9) 0.7858(6) 0.2712(5) 0.0428(19) Uani 0.321(6) 1 d D U P B 2
H0A H 0.060647 0.809369 0.254810 0.064 Uiso 0.321(6) 1 calc R U P B 2
H0B H 0.097378 0.734747 0.294537 0.064 Uiso 0.321(6) 1 calc R U P B 2
H0C H 0.142204 0.766105 0.233358 0.064 Uiso 0.321(6) 1 calc R U P B 2
C3 C 0.3973(5) 0.9933(4) 0.3438(3) 0.0350(13) Uani 0.321(6) 1 d D U P B 2
C4 C 0.3270(6) 0.9245(5) 0.4319(3) 0.0520(17) Uani 0.321(6) 1 d D U P B 2
H4 H 0.335206 0.925022 0.478123 0.062 Uiso 0.321(6) 1 calc R U P B 2
C5 C 0.2397(6) 0.8582(5) 0.3857(3) 0.0455(15) Uani 0.321(6) 1 d D U P B 2
H5 H 0.187841 0.811728 0.399923 0.055 Uiso 0.321(6) 1 calc R U P B 2
C6 C 0.4045(6) 0.9916(5) 0.4112(3) 0.0374(13) Uani 0.321(6) 1 d D U P B 2
H6 H 0.464556 1.037885 0.444030 0.045 Uiso 0.321(6) 1 calc R U P B 2
C7 C 0.4762(6) 1.0647(5) 0.3208(4) 0.0475(16) Uani 0.321(6) 1 d D U P B 2
H7A H 0.479415 1.041403 0.278133 0.071 Uiso 0.321(6) 1 calc R U P B 2
H7B H 0.552861 1.085058 0.354243 0.071 Uiso 0.321(6) 1 calc R U P B 2
H7C H 0.448952 1.115152 0.314728 0.071 Uiso 0.321(6) 1 calc R U P B 2
N00J N 0.5247(3) 0.8390(2) 0.2979(2) 0.0258(7) Uani 0.462(5) 1 d D U P A 2
H00J H 0.461199 0.850800 0.289823 0.031 Uiso 0.462(5) 1 calc R U P A 2
C8 C 0.6216(3) 0.8986(3) 0.3515(3) 0.0313(8) Uani 0.462(5) 1 d D U P A 2
C9 C 0.7056(4) 0.9645(3) 0.3353(3) 0.0441(10) Uani 0.462(5) 1 d D U P A 2
C10 C 0.6226(5) 0.8860(4) 0.4157(3) 0.0503(12) Uani 0.462(5) 1 d D U P A 2
C11 C 0.7960(6) 1.0062(5) 0.4547(4) 0.0801(18) Uani 0.462(5) 1 d D U P A 2
H11 H 0.859743 1.042107 0.491654 0.096 Uiso 0.462(5) 1 calc R U P A 2
C12 C 0.7023(6) 0.9730(4) 0.2657(4) 0.0633(14) Uani 0.462(5) 1 d D U P A 2
H12A H 0.714969 0.921862 0.246633 0.095 Uiso 0.462(5) 1 calc R U P A 2
H12B H 0.762360 1.028936 0.264816 0.095 Uiso 0.462(5) 1 calc R U P A 2
H12C H 0.627241 0.973997 0.239396 0.095 Uiso 0.462(5) 1 calc R U P A 2
C13 C 0.7970(5) 1.0256(4) 0.3884(4) 0.0555(13) Uani 0.462(5) 1 d D U P A 2
H13 H 0.854482 1.075460 0.381157 0.067 Uiso 0.462(5) 1 calc R U P A 2
C02L C 0.7119(6) 0.9412(5) 0.4682(4) 0.0774(18) Uani 0.462(5) 1 d D U P A 2
H02P H 0.714789 0.934102 0.513039 0.093 Uiso 0.462(5) 1 calc R U P A 2
C14 C 0.5158(8) 0.8110(7) 0.4167(6) 0.074(2) Uani 0.462(5) 1 d D U P A 2
H14A H 0.447813 0.824254 0.392388 0.111 Uiso 0.462(5) 1 calc R U P A 2
H14B H 0.518032 0.805942 0.463128 0.111 Uiso 0.462(5) 1 calc R U P A 2
H14C H 0.512496 0.754220 0.395135 0.111 Uiso 0.462(5) 1 calc R U P A 2
H00I H 0.441(5) 0.849(4) 0.254(3) 0.089 Uiso 0.538(5) 1 d . U P A 1

loop_
_atom_site_aniso_label
_atom_site_aniso_U_11
_atom_site_aniso_U_22
_atom_site_aniso_U_33
_atom_site_aniso_U_23
_atom_site_aniso_U_13
_atom_site_aniso_U_12
F001 0.0298(4) 0.0483(5) 0.0312(4) -0.0025(4) 0.0089(3) 0.0169(4)
F002 0.0455(5) 0.0389(5) 0.0265(4) -0.0007(3) 0.0130(4) 0.0071(4)
F003 0.0481(5) 0.0549(6) 0.0268(4) 0.0072(4) 0.0121(4) 0.0270(5)
F004 0.0470(5) 0.0365(5) 0.0481(5) 0.0117(4) 0.0240(4) 0.0177(4)
F005 0.0618(7) 0.0379(5) 0.0683(7) 0.0038(5) 0.0286(6) 0.0268(5)
F006 0.0425(5) 0.0640(7) 0.0343(5) -0.0200(5) -0.0038(4) 0.0202(5)
F007 0.0393(5) 0.0407(5) 0.0477(5) -0.0143(4) 0.0150(4) -0.0011(4)
F008 0.0771(8) 0.0873(9) 0.0326(5) 0.0103(5) 0.0298(5) 0.0450(7)
F009 0.0746(8) 0.0593(7) 0.0435(6) 0.0158(5) 0.0355(6) 0.0239(6)
F00A 0.0329(5) 0.0658(7) 0.0660(7) -0.0020(6) 0.0108(5) 0.0276(5)
F00B 0.0830(9) 0.0758(8) 0.0586(7) 0.0003(6) 0.0400(7) 0.0472(7)
F00C 0.0478(6) 0.0372(5) 0.0909(9) -0.0028(6) 0.0337(6) -0.0050(5)
F00D 0.0701(8) 0.0539(7) 0.0871(9) 0.0254(6) 0.0551(7) 0.0136(6)
F00E 0.0537(7) 0.0947(10) 0.0420(6) -0.0195(6) -0.0215(5) 0.0294(7)
F00F 0.0396(6) 0.0890(10) 0.0739(8) -0.0023(7) -0.0154(6) 0.0348(6)
C00G 0.0220(5) 0.0302(6) 0.0221(5) 0.0021(4) 0.0047(4) 0.0091(5)
C00H 0.0227(5) 0.0287(6) 0.0225(5) 0.0021(4) 0.0064(4) 0.0089(5)
N00I 0.0293(12) 0.0300(11) 0.0353(14) 0.0070(11) 0.0130(11) 0.0104(9)
C00J 0.0222(6) 0.0426(8) 0.0318(7) -0.0008(6) 0.0046(5) 0.0107(5)
C00K 0.0222(5) 0.0302(6) 0.0251(5) -0.0001(5) 0.0054(4) 0.0090(5)
C00L 0.0285(6) 0.0255(6) 0.0326(6) -0.0005(5) 0.0095(5) 0.0075(5)
C00M 0.0383(8) 0.0365(7) 0.0314(7) 0.0007(6) 0.0109(6) 0.0139(6)
C00N 0.0260(6) 0.0308(6) 0.0258(6) -0.0039(5) 0.0065(5) 0.0073(5)
C00O 0.0323(7) 0.0333(7) 0.0330(7) 0.0033(5) 0.0128(6) 0.0100(5)
C00P 0.0254(6) 0.0302(6) 0.0334(6) 0.0002(5) 0.0108(5) 0.0088(5)
C00Q 0.0307(7) 0.0283(6) 0.0343(7) -0.0028(5) 0.0113(5) 0.0068(5)
C00R 0.0240(6) 0.0392(7) 0.0282(6) -0.0030(5) 0.0037(5) 0.0097(5)
C00S 0.0331(7) 0.0425(8) 0.0236(6) -0.0028(5) 0.0058(5) 0.0151(6)
C00T 0.0259(6) 0.0295(6) 0.0377(7) -0.0002(5) 0.0053(5) 0.0113(5)
C00U 0.0396(8) 0.0325(7) 0.0444(8) -0.0053(6) 0.0134(7) 0.0143(6)
C00V 0.0310(7) 0.0286(6) 0.0530(9) 0.0183(6) 0.0253(6) 0.0133(5)
C00W 0.0450(9) 0.0536(10) 0.0282(7) -0.0032(6) 0.0138(6) 0.0188(7)
C00X 0.0246(6) 0.0421(7) 0.0291(6) 0.0051(5) 0.0115(5) 0.0125(5)
C00Y 0.0263(7) 0.0520(9) 0.0481(9) -0.0011(7) 0.0070(6) 0.0168(7)
C00Z 0.0265(6) 0.0452(8) 0.0439(8) 0.0221(7) 0.0151(6) 0.0185(6)
C010 0.0407(8) 0.0335(7) 0.0415(8) -0.0040(6) 0.0215(7) 0.0080(6)
C011 0.0320(7) 0.0517(9) 0.0313(7) -0.0086(6) -0.0007(6) 0.0159(7)
C012 0.0461(9) 0.0315(7) 0.0376(8) 0.0003(6) 0.0166(7) 0.0110(6)
C013 0.0474(9) 0.0443(9) 0.0418(8) 0.0114(7) 0.0253(7) 0.0182(7)
C014 0.0292(7) 0.0541(9) 0.0409(8) 0.0005(7) 0.0152(6) 0.0183(7)
C015 0.0465(9) 0.0515(10) 0.0398(8) -0.0092(7) 0.0165(7) 0.0223(8)
C016 0.0302(7) 0.0345(7) 0.0444(8) -0.0033(6) 0.0150(6) 0.0066(6)
C017 0.0330(8) 0.0400(8) 0.0537(10) 0.0022(7) 0.0129(7) 0.0011(6)
N018 0.0398(11) 0.0367(11) 0.0400(12) -0.0059(9) 0.0173(10) 0.0063(9)
C019 0.0457(9) 0.0411(9) 0.0641(11) 0.0163(8) 0.0352(9) 0.0138(7)
C01A 0.0324(7) 0.0692(11) 0.0299(7) 0.0164(7) 0.0135(6) 0.0156(7)
C01B 0.0285(7) 0.0627(12) 0.0534(10) 0.0003(9) -0.0049(7) 0.0201(8)
C01C 0.0439(8) 0.0364(7) 0.0453(8) -0.0080(6) 0.0197(7) -0.0019(6)
C01D 0.0333(8) 0.0330(7) 0.0658(11) 0.0007(7) 0.0229(8) 0.0047(6)
C01E 0.0555(11) 0.0547(10) 0.0313(7) -0.0026(7) 0.0040(7) 0.0239(9)
C01F 0.0333(8) 0.0700(12) 0.0399(8) 0.0298(8) 0.0133(7) 0.0186(8)
C01G 0.0492(9) 0.0432(8) 0.0487(9) -0.0173(7) 0.0233(7) -0.0016(7)
C01H 0.0326(8) 0.0602(11) 0.0742(13) 0.0400(10) 0.0253(8) 0.0291(8)
C01I 0.0375(9) 0.0658(12) 0.0369(8) -0.0090(8) -0.0082(7) 0.0186(8)
C01J 0.0449(9) 0.0380(8) 0.0444(9) -0.0073(7) 0.0259(7) -0.0015(7)
C01K 0.0632(12) 0.0332(8) 0.0421(9) -0.0051(7) 0.0116(8) 0.0138(8)
C01L 0.0505(10) 0.0542(10) 0.0502(10) -0.0200(8) 0.0136(8) 0.0104(8)
C01M 0.0579(11) 0.0507(10) 0.0561(11) -0.0089(8) 0.0371(10) 0.0017(9)
B01N 0.0250(6) 0.0281(7) 0.0332(7) 0.0073(5) 0.0136(6) 0.0095(5)
C01O 0.0739(13) 0.0547(11) 0.0387(9) -0.0059(8) 0.0199(9) 0.0306(10)
B01P 0.0227(6) 0.0300(7) 0.0244(6) -0.0024(5) 0.0059(5) 0.0080(5)
C01Q 0.0693(13) 0.0694(13) 0.0511(11) -0.0032(9) 0.0383(10) 0.0217(11)
C01R 0.0644(10) 0.0384(8) 0.0441(8) -0.0087(6) 0.0286(8) -0.0007(7)
C01S 0.0399(8) 0.0425(8) 0.0574(9) -0.0240(7) 0.0274(7) -0.0081(6)
C01T 0.0458(9) 0.0404(9) 0.0556(10) -0.0041(8) 0.0180(8) -0.0055(7)
C01U 0.0329(9) 0.0591(12) 0.0687(14) -0.0098(10) 0.0035(9) -0.0027(8)
C01V 0.0365(11) 0.0334(12) 0.0458(13) 0.0004(10) 0.0133(10) 0.0159(9)
C01W 0.0420(14) 0.0378(13) 0.0510(14) 0.0054(11) 0.0156(11) 0.0202(11)
C01X 0.0474(11) 0.0664(13) 0.0486(11) -0.0151(9) -0.0095(9) 0.0165(10)
C01Y 0.0652(11) 0.0430(8) 0.0493(9) -0.0174(7) 0.0337(8) -0.0137(7)
C01Z 0.0470(10) 0.0592(11) 0.0503(10) 0.0007(8) 0.0255(8) 0.0109(8)
C020 0.0515(9) 0.0524(9) 0.0589(10) -0.0252(8) 0.0362(8) -0.0114(7)
C021 0.0357(13) 0.0326(12) 0.0415(15) 0.0030(12) 0.0144(12) 0.0164(10)
C022 0.0447(17) 0.0422(19) 0.071(2) 0.0067(17) 0.0268(15) 0.0148(15)
C023 0.0488(11) 0.124(2) 0.0333(9) 0.0236(11) 0.0214(8) 0.0292(12)
C024 0.0992(17) 0.0428(10) 0.0557(11) -0.0043(8) 0.0357(12) 0.0112(10)
C025 0.0440(10) 0.119(2) 0.0591(13) 0.0547(14) 0.0128(9) 0.0323(12)
C026 0.0370(12) 0.0344(12) 0.0498(13) 0.0040(10) 0.0078(10) 0.0169(9)
B027 0.0452(10) 0.0312(8) 0.0467(10) -0.0078(7) 0.0281(8) -0.0014(7)
C028 0.0558(16) 0.0550(16) 0.0545(15) 0.0181(12) 0.0057(12) 0.0249(13)
C029 0.0648(13) 0.0862(16) 0.0845(15) -0.0387(13) 0.0541(13) -0.0164(11)
C02A 0.0518(15) 0.0528(15) 0.0617(15) 0.0170(12) 0.0140(11) 0.0264(12)
C02B 0.0364(13) 0.0402(14) 0.065(2) 0.0013(13) 0.0064(13) 0.0047(11)
C02C 0.0474(14) 0.0486(13) 0.0512(14) 0.0087(11) -0.0020(11) 0.0228(11)
C02D 0.0460(15) 0.0345(13) 0.0509(17) 0.0051(12) 0.0184(13) 0.0129(11)
C02E 0.0990(18) 0.0566(12) 0.0643(13) -0.0158(10) 0.0503(13) -0.0270(12)
C02F 0.0509(16) 0.0464(15) 0.0522(18) 0.0050(14) 0.0192(14) 0.0256(12)
C02G 0.074(4) 0.073(3) 0.097(4) -0.006(3) 0.033(3) 0.043(3)
C02H 0.0576(17) 0.0475(16) 0.0553(18) 0.0036(14) 0.0177(15) 0.0150(13)
C02I 0.061(2) 0.052(2) 0.071(3) 0.0204(19) 0.041(2) 0.0113(17)
C02J 0.0546(17) 0.0442(15) 0.0688(19) 0.0020(13) 0.0221(14) 0.0114(12)
C02K 0.070(2) 0.066(2) 0.075(2) -0.0010(15) 0.0260(16) 0.0296(15)
N0 0.0218(14) 0.0235(15) 0.0196(15) 0.0001(11) 0.0080(11) 0.0045(11)
C1 0.0305(18) 0.0290(18) 0.0237(17) -0.0002(13) 0.0089(13) 0.0131(14)
C2 0.0354(19) 0.040(2) 0.038(2) 0.0047(15) 0.0175(15) 0.0167(16)
C0 0.044(3) 0.045(4) 0.045(3) 0.011(3) 0.023(2) 0.014(3)
C3 0.0344(18) 0.0357(19) 0.0346(19) 0.0000(14) 0.0065(15) 0.0168(14)
C4 0.053(2) 0.054(2) 0.051(2) 0.0044(16) 0.0161(16) 0.0236(17)
C5 0.045(2) 0.049(2) 0.048(2) 0.0047(15) 0.0142(15) 0.0238(17)
C6 0.0364(19) 0.039(2) 0.0345(19) 0.0033(15) 0.0066(14) 0.0147(15)
C7 0.042(3) 0.043(3) 0.054(3) 0.001(2) 0.010(2) 0.016(2)
N00J 0.0213(11) 0.0250(11) 0.0297(14) 0.0025(11) 0.0056(11) 0.0089(9)
C8 0.0296(13) 0.0288(13) 0.0320(16) -0.0019(12) 0.0047(12) 0.0112(10)
C9 0.0388(15) 0.0349(15) 0.0553(18) 0.0014(13) 0.0124(13) 0.0119(12)
C10 0.0576(19) 0.0488(18) 0.0518(19) 0.0018(14) 0.0161(15) 0.0302(15)
C11 0.079(2) 0.076(2) 0.083(2) 0.0015(17) 0.0187(17) 0.0323(18)
C12 0.065(3) 0.049(2) 0.079(3) 0.013(2) 0.034(3) 0.0144(19)
C13 0.0531(19) 0.0489(18) 0.059(2) 0.0102(17) 0.0159(16) 0.0134(14)
C02L 0.084(2) 0.075(2) 0.077(2) 0.0022(17) 0.0220(17) 0.0383(18)
C14 0.071(4) 0.076(4) 0.086(4) 0.001(3) 0.028(3) 0.037(3)

_geom_special_details            
;
 All esds (except the esd in the dihedral angle between two l.s. planes)
 are estimated using the full covariance matrix.  The cell esds are taken
 into account individually in the estimation of esds in distances, angles
 and torsion angles; correlations between esds in cell parameters are only
 used when they are defined by crystal symmetry.  An approximate (isotropic)
 treatment of cell esds is used for estimating esds involving l.s. planes.
;
loop_
_geom_bond_atom_site_label_1
_geom_bond_atom_site_label_2
_geom_bond_distance
_geom_bond_site_symmetry_2
_geom_bond_publ_flag
F001 C00J 1.3505(17) . ?
F002 C00O 1.3499(17) . ?
F003 C00S 1.3506(19) . ?
F004 C00Q 1.3488(18) . ?
F005 C00U 1.349(2) . ?
F006 C011 1.3523(19) . ?
F007 C016 1.3540(19) . ?
F008 C00W 1.338(2) . ?
F009 C013 1.346(2) . ?
F00A C00Y 1.345(2) . ?
F00B C015 1.3432(18) . ?
F00C C01D 1.350(2) . ?
F00D C019 1.3510(19) . ?
F00E C01I 1.350(2) . ?
F00F C01B 1.3417(19) . ?
C00G C00H 1.4822(18) . ?
C00G C00K 1.3883(18) . ?
C00G C00Z 1.559(2) . ?
C00H H00A 0.9900 . ?
C00H H00B 0.9900 . ?
C00H B01P 1.693(2) . ?
N00I C00V 1.230(4) . ?
N00I C021 1.452(5) . ?
N00I H00I 0.95(6) . ?
C00J C00R 1.396(2) . ?
C00J C00Y 1.383(2) . ?
C00K C00T 1.501(2) . ?
C00K C00X 1.517(2) . ?
C00K B01N 1.918(2) . ?
C00L C00M 1.392(2) . ?
C00L C017 1.400(2) . ?
C00L B01N 1.561(2) . ?
C00M H00M 0.9500 . ?
C00M C01E 1.384(2) . ?
C00N C00Q 1.387(2) . ?
C00N C00S 1.390(2) . ?
C00N B01P 1.646(2) . ?
C00O C00P 1.388(2) . ?
C00O C013 1.386(2) . ?
C00P C016 1.395(2) . ?
C00P B01P 1.662(2) . ?
C00Q C00U 1.387(2) . ?
C00R C011 1.390(2) . ?
C00R B01P 1.664(2) . ?
C00S C00W 1.387(2) . ?
C00T H00C 0.9800 . ?
C00T H00D 0.9800 . ?
C00T H00E 0.9800 . ?
C00U C015 1.372(3) . ?
C00V C00Z 1.503(2) . ?
C00V B01N 1.570(2) . ?
C00V N00J 1.406(4) . ?
C00W C015 1.377(3) . ?
C00X C014 1.523(2) . ?
C00X C01A 1.510(2) . ?
C00X B01N 1.606(2) . ?
C00Y C01B 1.377(3) . ?
C00Z C01F 1.536(2) . ?
C00Z C01H 1.524(2) . ?
C010 C012 1.390(2) . ?
C010 C01M 1.400(2) . ?
C010 B027 1.568(2) . ?
C011 C01I 1.380(2) . ?
C012 H012 0.9500 . ?
C012 C01K 1.392(2) . ?
C013 C019 1.367(3) . ?
C014 H01A 0.9800 . ?
C014 H01B 0.9800 . ?
C014 H01C 0.9800 . ?
C016 C01D 1.375(2) . ?
C017 H017 0.9500 . ?
C017 C01U 1.381(3) . ?
N018 C01S 1.144(4) . ?
N018 C01V 1.426(4) . ?
C019 C01D 1.369(3) . ?
C01A C01F 1.331(3) . ?
C01A C023 1.505(2) . ?
C01B C01I 1.369(3) . ?
C01C C01G 1.334(3) . ?
C01C C01J 1.530(2) . ?
C01C C01T 1.504(2) . ?
C01E H01E 0.9500 . ?
C01E C01X 1.387(3) . ?
C01F C025 1.504(2) . ?
C01G C01L 1.512(3) . ?
C01G C020 1.530(2) . ?
C01H H01D 0.9800 . ?
C01H H01F 0.9800 . ?
C01H H01G 0.9800 . ?
C01J C01R 1.544(3) . ?
C01J C01Z 1.531(3) . ?
C01J B027 1.578(3) . ?
C01K H01K 0.9500 . ?
C01K C01O 1.378(3) . ?
C01L H01H 0.9800 . ?
C01L H01I 0.9800 . ?
C01L H01J 0.9800 . ?
C01M H01M 0.9500 . ?
C01M C01Q 1.389(3) . ?
C01O H01O 0.9500 . ?
C01O C01Q 1.373(3) . ?
C01Q H01Q 0.9500 . ?
C01R C01Y 1.358(3) . ?
C01R C024 1.508(3) . ?
C01R B027 2.057(3) . ?
C01S C020 1.534(3) . ?
C01S B027 1.584(3) . ?
C01S N0 1.549(5) . ?
C01T H01L 0.9800 . ?
C01T H01N 0.9800 . ?
C01T H01P 0.9800 . ?
C01U H01U 0.9500 . ?
C01U C01X 1.376(4) . ?
C01V C01W 1.411(5) . ?
C01V C026 1.404(4) . ?
C01W C022 1.528(5) . ?
C01W C02A 1.403(5) . ?
C01X H01X 0.9500 . ?
C01Y C020 1.529(4) . ?
C01Y C02E 1.503(3) . ?
C01Z H01R 0.9800 . ?
C01Z H01S 0.9800 . ?
C01Z H01T 0.9800 . ?
C020 C029 1.533(3) . ?
C021 C02D 1.398(5) . ?
C021 C02F 1.362(6) . ?
C022 H02Q 0.9800 . ?
C022 H02R 0.9800 . ?
C022 H02S 0.9800 . ?
C023 H02A 0.9800 . ?
C023 H02B 0.9800 . ?
C023 H02C 0.9800 . ?
C024 H02T 0.9800 . ?
C024 H02U 0.9800 . ?
C024 H02V 0.9800 . ?
C025 H02D 0.9800 . ?
C025 H02E 0.9800 . ?
C025 H02F 0.9800 . ?
C026 C02B 1.495(5) . ?
C026 C02C 1.397(5) . ?
C028 H028 0.9500 . ?
C028 C02A 1.369(5) . ?
C028 C02C 1.402(5) . ?
C029 H02W 0.9800 . ?
C029 H02X 0.9800 . ?
C029 H02Y 0.9800 . ?
C02A H02Z 0.9500 . ?
C02B H02 0.9800 . ?
C02B H 0.9800 . ?
C02B HA 0.9800 . ?
C02C H1 0.9500 . ?
C02D C02I 1.488(6) . ?
C02D C02J 1.398(6) . ?
C02E H2 0.9800 . ?
C02E HB 0.9800 . ?
C02E HC 0.9800 . ?
C02F C02G 1.544(9) . ?
C02F C02K 1.427(7) . ?
C02G H02G 0.9800 . ?
C02G H02H 0.9800 . ?
C02G H02I 0.9800 . ?
C02H H02J 0.9500 . ?
C02H C02J 1.416(7) . ?
C02H C02K 1.322(7) . ?
C02I H02K 0.9800 . ?
C02I H02L 0.9800 . ?
C02I H02M 0.9800 . ?
C02J H02N 0.9500 . ?
C02K H02O 0.9500 . ?
N0 C1 1.427(6) . ?
C1 C2 1.401(8) . ?
C1 C3 1.408(7) . ?
C2 C0 1.501(10) . ?
C2 C5 1.372(8) . ?
C0 H0A 0.9800 . ?
C0 H0B 0.9800 . ?
C0 H0C 0.9800 . ?
C3 C6 1.400(8) . ?
C3 C7 1.467(9) . ?
C4 H4 0.9500 . ?
C4 C5 1.358(9) . ?
C4 C6 1.394(9) . ?
C5 H5 0.9500 . ?
C6 H6 0.9500 . ?
C7 H7A 0.9800 . ?
C7 H7B 0.9800 . ?
C7 H7C 0.9800 . ?
N00J H00J 0.8800 . ?
N00J C8 1.440(5) . ?
C8 C9 1.382(6) . ?
C8 C10 1.375(6) . ?
C9 C12 1.469(7) . ?
C9 C13 1.415(7) . ?
C10 C02L 1.362(8) . ?
C10 C14 1.516(9) . ?
C11 H11 0.9500 . ?
C11 C13 1.447(9) . ?
C11 C02L 1.348(10) . ?
C12 H12A 0.9800 . ?
C12 H12B 0.9800 . ?
C12 H12C 0.9800 . ?
C13 H13 0.9500 . ?
C02L H02P 0.9500 . ?
C14 H14A 0.9800 . ?
C14 H14B 0.9800 . ?
C14 H14C 0.9800 . ?

loop_
_geom_angle_atom_site_label_1
_geom_angle_atom_site_label_2
_geom_angle_atom_site_label_3
_geom_angle
_geom_angle_site_symmetry_1
_geom_angle_site_symmetry_3
_geom_angle_publ_flag
C00H C00G C00Z 121.36(11) . . ?
C00K C00G C00H 124.89(12) . . ?
C00K C00G C00Z 113.51(12) . . ?
C00G C00H H00A 107.6 . . ?
C00G C00H H00B 107.6 . . ?
C00G C00H B01P 119.05(11) . . ?
H00A C00H H00B 107.0 . . ?
B01P C00H H00A 107.6 . . ?
B01P C00H H00B 107.6 . . ?
C00V N00I C021 117.3(3) . . ?
C00V N00I H00I 122(3) . . ?
C021 N00I H00I 120(3) . . ?
F001 C00J C00R 119.79(12) . . ?
F001 C00J C00Y 115.05(14) . . ?
C00Y C00J C00R 125.15(14) . . ?
C00G C00K C00T 123.96(12) . . ?
C00G C00K C00X 117.14(12) . . ?
C00G C00K B01N 91.38(10) . . ?
C00T C00K C00X 118.88(12) . . ?
C00T C00K B01N 119.99(10) . . ?
C00X C00K B01N 54.26(8) . . ?
C00M C00L C017 117.48(15) . . ?
C00M C00L B01N 122.73(13) . . ?
C017 C00L B01N 119.77(14) . . ?
C00L C00M H00M 119.3 . . ?
C01E C00M C00L 121.34(16) . . ?
C01E C00M H00M 119.3 . . ?
C00Q C00N C00S 113.07(13) . . ?
C00Q C00N B01P 125.46(13) . . ?
C00S C00N B01P 121.07(13) . . ?
F002 C00O C00P 121.40(13) . . ?
F002 C00O C013 114.75(13) . . ?
C013 C00O C00P 123.85(15) . . ?
C00O C00P C016 112.94(13) . . ?
C00O C00P B01P 127.30(12) . . ?
C016 C00P B01P 119.38(13) . . ?
F004 C00Q C00N 120.43(13) . . ?
F004 C00Q C00U 115.06(14) . . ?
C00N C00Q C00U 124.46(14) . . ?
C00J C00R B01P 119.96(12) . . ?
C011 C00R C00J 112.52(13) . . ?
C011 C00R B01P 126.85(13) . . ?
F003 C00S C00N 119.46(13) . . ?
F003 C00S C00W 115.92(14) . . ?
C00W C00S C00N 124.63(15) . . ?
C00K C00T H00C 109.5 . . ?
C00K C00T H00D 109.5 . . ?
C00K C00T H00E 109.5 . . ?
H00C C00T H00D 109.5 . . ?
H00C C00T H00E 109.5 . . ?
H00D C00T H00E 109.5 . . ?
F005 C00U C00Q 120.51(15) . . ?
F005 C00U C015 119.95(14) . . ?
C015 C00U C00Q 119.53(15) . . ?
N00I C00V C00Z 114.9(2) . . ?
N00I C00V B01N 136.2(2) . . ?
C00Z C00V B01N 108.80(13) . . ?
N00J C00V C00Z 127.90(19) . . ?
N00J C00V B01N 121.8(2) . . ?
F008 C00W C00S 120.85(16) . . ?
F008 C00W C015 119.95(15) . . ?
C015 C00W C00S 119.19(15) . . ?
C00K C00X C014 115.20(13) . . ?
C00K C00X B01N 75.69(10) . . ?
C014 C00X B01N 116.29(12) . . ?
C01A C00X C00K 112.06(12) . . ?
C01A C00X C014 115.95(13) . . ?
C01A C00X B01N 115.33(13) . . ?
F00A C00Y C00J 121.00(15) . . ?
F00A C00Y C01B 119.86(15) . . ?
C01B C00Y C00J 119.12(16) . . ?
C00V C00Z C00G 93.96(11) . . ?
C00V C00Z C01F 106.68(13) . . ?
C00V C00Z C01H 113.94(15) . . ?
C01F C00Z C00G 110.92(14) . . ?
C01H C00Z C00G 115.19(12) . . ?
C01H C00Z C01F 114.18(14) . . ?
C012 C010 C01M 117.17(15) . . ?
C012 C010 B027 119.89(14) . . ?
C01M C010 B027 122.86(15) . . ?
F006 C011 C00R 121.15(14) . . ?
F006 C011 C01I 114.86(14) . . ?
C01I C011 C00R 123.98(16) . . ?
C010 C012 H012 119.3 . . ?
C010 C012 C01K 121.33(16) . . ?
C01K C012 H012 119.3 . . ?
F009 C013 C00O 120.08(16) . . ?
F009 C013 C019 119.98(15) . . ?
C019 C013 C00O 119.93(16) . . ?
C00X C014 H01A 109.5 . . ?
C00X C014 H01B 109.5 . . ?
C00X C014 H01C 109.5 . . ?
H01A C014 H01B 109.5 . . ?
H01A C014 H01C 109.5 . . ?
H01B C014 H01C 109.5 . . ?
F00B C015 C00U 120.14(17) . . ?
F00B C015 C00W 120.79(17) . . ?
C00U C015 C00W 119.07(14) . . ?
F007 C016 C00P 118.90(14) . . ?
F007 C016 C01D 116.25(14) . . ?
C01D C016 C00P 124.84(15) . . ?
C00L C017 H017 119.4 . . ?
C01U C017 C00L 121.29(19) . . ?
C01U C017 H017 119.4 . . ?
C01S N018 C01V 116.6(3) . . ?
F00D C019 C013 120.44(17) . . ?
F00D C019 C01D 120.43(17) . . ?
C013 C019 C01D 119.13(15) . . ?
C01F C01A C00X 117.85(14) . . ?
C01F C01A C023 123.92(16) . . ?
C023 C01A C00X 118.15(16) . . ?
F00F C01B C00Y 120.14(18) . . ?
F00F C01B C01I 121.46(17) . . ?
C01I C01B C00Y 118.37(15) . . ?
C01G C01C C01J 117.55(15) . . ?
C01G C01C C01T 123.52(17) . . ?
C01T C01C C01J 118.91(16) . . ?
F00C C01D C016 120.80(17) . . ?
F00C C01D C019 119.91(16) . . ?
C019 C01D C016 119.29(15) . . ?
C00M C01E H01E 120.0 . . ?
C00M C01E C01X 119.94(19) . . ?
C01X C01E H01E 120.0 . . ?
C01A C01F C00Z 115.72(14) . . ?
C01A C01F C025 125.28(18) . . ?
C025 C01F C00Z 119.00(17) . . ?
C01C C01G C01L 125.23(17) . . ?
C01C C01G C020 114.91(15) . . ?
C01L C01G C020 119.74(17) . . ?
C00Z C01H H01D 109.5 . . ?
C00Z C01H H01F 109.5 . . ?
C00Z C01H H01G 109.5 . . ?
H01D C01H H01F 109.5 . . ?
H01D C01H H01G 109.5 . . ?
H01F C01H H01G 109.5 . . ?
F00E C01I C011 119.55(18) . . ?
F00E C01I C01B 119.64(16) . . ?
C01B C01I C011 120.80(16) . . ?
C01C C01J C01R 110.00(14) . . ?
C01C C01J C01Z 114.80(15) . . ?
C01C C01J B027 113.22(17) . . ?
C01R C01J B027 82.42(14) . . ?
C01Z C01J C01R 113.92(18) . . ?
C01Z C01J B027 118.13(14) . . ?
C012 C01K H01K 119.9 . . ?
C01O C01K C012 120.23(18) . . ?
C01O C01K H01K 119.9 . . ?
C01G C01L H01H 109.5 . . ?
C01G C01L H01I 109.5 . . ?
C01G C01L H01J 109.5 . . ?
H01H C01L H01I 109.5 . . ?
H01H C01L H01J 109.5 . . ?
H01I C01L H01J 109.5 . . ?
C010 C01M H01M 119.3 . . ?
C01Q C01M C010 121.35(18) . . ?
C01Q C01M H01M 119.3 . . ?
C00L B01N C00K 116.45(11) . . ?
C00L B01N C00V 127.33(13) . . ?
C00L B01N C00X 123.29(12) . . ?
C00V B01N C00K 99.04(11) . . ?
C00V B01N C00X 109.23(12) . . ?
C00X B01N C00K 50.05(8) . . ?
C01K C01O H01O 120.2 . . ?
C01Q C01O C01K 119.63(16) . . ?
C01Q C01O H01O 120.2 . . ?
C00N B01P C00H 105.06(10) . . ?
C00N B01P C00P 112.37(11) . . ?
C00N B01P C00R 113.92(11) . . ?
C00P B01P C00H 110.50(10) . . ?
C00P B01P C00R 100.44(11) . . ?
C00R B01P C00H 114.74(11) . . ?
C01M C01Q H01Q 119.9 . . ?
C01O C01Q C01M 120.23(18) . . ?
C01O C01Q H01Q 119.9 . . ?
C01J C01R B027 49.51(11) . . ?
C01Y C01R C01J 115.2(2) . . ?
C01Y C01R C024 125.64(19) . . ?
C01Y C01R B027 92.05(18) . . ?
C024 C01R C01J 119.13(18) . . ?
C024 C01R B027 121.81(14) . . ?
N018 C01S C020 116.1(2) . . ?
N018 C01S B027 136.6(2) . . ?
C020 C01S B027 107.13(19) . . ?
C020 C01S N0 126.3(2) . . ?
N0 C01S B027 125.6(2) . . ?
C01C C01T H01L 109.5 . . ?
C01C C01T H01N 109.5 . . ?
C01C C01T H01P 109.5 . . ?
H01L C01T H01N 109.5 . . ?
H01L C01T H01P 109.5 . . ?
H01N C01T H01P 109.5 . . ?
C017 C01U H01U 119.9 . . ?
C01X C01U C017 120.20(19) . . ?
C01X C01U H01U 119.9 . . ?
C01W C01V N018 122.4(3) . . ?
C026 C01V N018 117.5(3) . . ?
C026 C01V C01W 120.0(3) . . ?
C01V C01W C022 121.5(3) . . ?
C02A C01W C01V 119.0(3) . . ?
C02A C01W C022 119.5(4) . . ?
C01E C01X H01X 120.1 . . ?
C01U C01X C01E 119.75(18) . . ?
C01U C01X H01X 120.1 . . ?
C01R C01Y C020 115.97(18) . . ?
C01R C01Y C02E 124.3(2) . . ?
C02E C01Y C020 119.6(2) . . ?
C01J C01Z H01R 109.5 . . ?
C01J C01Z H01S 109.5 . . ?
C01J C01Z H01T 109.5 . . ?
H01R C01Z H01S 109.5 . . ?
H01R C01Z H01T 109.5 . . ?
H01S C01Z H01T 109.5 . . ?
C01G C020 C01S 103.61(16) . . ?
C01G C020 C029 114.44(16) . . ?
C01Y C020 C01G 108.93(19) . . ?
C01Y C020 C01S 100.95(15) . . ?
C01Y C020 C029 115.6(2) . . ?
C029 C020 C01S 111.9(2) . . ?
C02D C021 N00I 117.6(4) . . ?
C02F C021 N00I 119.4(3) . . ?
C02F C021 C02D 123.1(4) . . ?
C01W C022 H02Q 109.5 . . ?
C01W C022 H02R 109.5 . . ?
C01W C022 H02S 109.5 . . ?
H02Q C022 H02R 109.5 . . ?
H02Q C022 H02S 109.5 . . ?
H02R C022 H02S 109.5 . . ?
C01A C023 H02A 109.5 . . ?
C01A C023 H02B 109.5 . . ?
C01A C023 H02C 109.5 . . ?
H02A C023 H02B 109.5 . . ?
H02A C023 H02C 109.5 . . ?
H02B C023 H02C 109.5 . . ?
C01R C024 H02T 109.5 . . ?
C01R C024 H02U 109.5 . . ?
C01R C024 H02V 109.5 . . ?
H02T C024 H02U 109.5 . . ?
H02T C024 H02V 109.5 . . ?
H02U C024 H02V 109.5 . . ?
C01F C025 H02D 109.5 . . ?
C01F C025 H02E 109.5 . . ?
C01F C025 H02F 109.5 . . ?
H02D C025 H02E 109.5 . . ?
H02D C025 H02F 109.5 . . ?
H02E C025 H02F 109.5 . . ?
C01V C026 C02B 120.1(3) . . ?
C02C C026 C01V 118.9(3) . . ?
C02C C026 C02B 120.9(3) . . ?
C010 B027 C01J 126.43(16) . . ?
C010 B027 C01R 116.22(15) . . ?
C010 B027 C01S 123.96(17) . . ?
C01J B027 C01R 48.06(11) . . ?
C01J B027 C01S 109.57(14) . . ?
C01S B027 C01R 98.15(14) . . ?
C02A C028 H028 120.4 . . ?
C02A C028 C02C 119.1(3) . . ?
C02C C028 H028 120.4 . . ?
C020 C029 H02W 109.5 . . ?
C020 C029 H02X 109.5 . . ?
C020 C029 H02Y 109.5 . . ?
H02W C029 H02X 109.5 . . ?
H02W C029 H02Y 109.5 . . ?
H02X C029 H02Y 109.5 . . ?
C01W C02A H02Z 119.2 . . ?
C028 C02A C01W 121.6(4) . . ?
C028 C02A H02Z 119.2 . . ?
C026 C02B H02 109.5 . . ?
C026 C02B H 109.5 . . ?
C026 C02B HA 109.5 . . ?
H02 C02B H 109.5 . . ?
H02 C02B HA 109.5 . . ?
H C02B HA 109.5 . . ?
C026 C02C C028 121.3(3) . . ?
C026 C02C H1 119.3 . . ?
C028 C02C H1 119.3 . . ?
C021 C02D C02I 120.1(4) . . ?
C02J C02D C021 117.7(4) . . ?
C02J C02D C02I 122.2(4) . . ?
C01Y C02E H2 109.5 . . ?
C01Y C02E HB 109.5 . . ?
C01Y C02E HC 109.5 . . ?
H2 C02E HB 109.5 . . ?
H2 C02E HC 109.5 . . ?
HB C02E HC 109.5 . . ?
C021 C02F C02G 130.6(5) . . ?
C021 C02F C02K 117.8(5) . . ?
C02K C02F C02G 111.5(6) . . ?
C02F C02G H02G 109.5 . . ?
C02F C02G H02H 109.5 . . ?
C02F C02G H02I 109.5 . . ?
H02G C02G H02H 109.5 . . ?
H02G C02G H02I 109.5 . . ?
H02H C02G H02I 109.5 . . ?
C02J C02H H02J 119.1 . . ?
C02K C02H H02J 119.1 . . ?
C02K C02H C02J 121.7(5) . . ?
C02D C02I H02K 109.5 . . ?
C02D C02I H02L 109.5 . . ?
C02D C02I H02M 109.5 . . ?
H02K C02I H02L 109.5 . . ?
H02K C02I H02M 109.5 . . ?
H02L C02I H02M 109.5 . . ?
C02D C02J C02H 119.0(4) . . ?
C02D C02J H02N 120.5 . . ?
C02H C02J H02N 120.5 . . ?
C02F C02K H02O 119.7 . . ?
C02H C02K C02F 120.5(6) . . ?
C02H C02K H02O 119.7 . . ?
C1 N0 C01S 120.0(4) . . ?
C2 C1 N0 121.2(5) . . ?
C2 C1 C3 121.1(5) . . ?
C3 C1 N0 117.6(5) . . ?
C1 C2 C0 123.1(6) . . ?
C5 C2 C1 120.3(6) . . ?
C5 C2 C0 116.6(7) . . ?
C2 C0 H0A 109.5 . . ?
C2 C0 H0B 109.5 . . ?
C2 C0 H0C 109.5 . . ?
H0A C0 H0B 109.5 . . ?
H0A C0 H0C 109.5 . . ?
H0B C0 H0C 109.5 . . ?
C1 C3 C7 120.7(6) . . ?
C6 C3 C1 115.9(6) . . ?
C6 C3 C7 123.3(6) . . ?
C5 C4 H4 120.1 . . ?
C5 C4 C6 119.8(7) . . ?
C6 C4 H4 120.1 . . ?
C2 C5 H5 119.8 . . ?
C4 C5 C2 120.4(7) . . ?
C4 C5 H5 119.8 . . ?
C3 C6 H6 118.8 . . ?
C4 C6 C3 122.5(6) . . ?
C4 C6 H6 118.8 . . ?
C3 C7 H7A 109.5 . . ?
C3 C7 H7B 109.5 . . ?
C3 C7 H7C 109.5 . . ?
H7A C7 H7B 109.5 . . ?
H7A C7 H7C 109.5 . . ?
H7B C7 H7C 109.5 . . ?
C00V N00J H00J 115.5 . . ?
C00V N00J C8 129.0(3) . . ?
C8 N00J H00J 115.5 . . ?
C9 C8 N00J 118.5(4) . . ?
C10 C8 N00J 116.8(4) . . ?
C10 C8 C9 124.7(4) . . ?
C8 C9 C12 122.5(4) . . ?
C8 C9 C13 117.8(5) . . ?
C13 C9 C12 119.7(5) . . ?
C8 C10 C14 111.9(6) . . ?
C02L C10 C8 119.1(6) . . ?
C02L C10 C14 129.0(7) . . ?
C13 C11 H11 117.4 . . ?
C02L C11 H11 117.4 . . ?
C02L C11 C13 125.2(7) . . ?
C9 C12 H12A 109.5 . . ?
C9 C12 H12B 109.5 . . ?
C9 C12 H12C 109.5 . . ?
H12A C12 H12B 109.5 . . ?
H12A C12 H12C 109.5 . . ?
H12B C12 H12C 109.5 . . ?
C9 C13 C11 114.7(5) . . ?
C9 C13 H13 122.6 . . ?
C11 C13 H13 122.6 . . ?
C10 C02L H02P 120.9 . . ?
C11 C02L C10 118.2(7) . . ?
C11 C02L H02P 120.9 . . ?
C10 C14 H14A 109.5 . . ?
C10 C14 H14B 109.5 . . ?
C10 C14 H14C 109.5 . . ?
H14A C14 H14B 109.5 . . ?
H14A C14 H14C 109.5 . . ?
H14B C14 H14C 109.5 . . ?

loop_
_geom_torsion_atom_site_label_1
_geom_torsion_atom_site_label_2
_geom_torsion_atom_site_label_3
_geom_torsion_atom_site_label_4
_geom_torsion
_geom_torsion_site_symmetry_1
_geom_torsion_site_symmetry_2
_geom_torsion_site_symmetry_3
_geom_torsion_site_symmetry_4
_geom_torsion_publ_flag
F001 C00J C00R C011 176.27(15) . . . . ?
F001 C00J C00R B01P 5.0(2) . . . . ?
F001 C00J C00Y F00A 0.5(2) . . . . ?
F001 C00J C00Y C01B -177.87(17) . . . . ?
F002 C00O C00P C016 -178.94(14) . . . . ?
F002 C00O C00P B01P -6.1(2) . . . . ?
F002 C00O C013 F009 0.0(2) . . . . ?
F002 C00O C013 C019 179.22(16) . . . . ?
F003 C00S C00W F008 -0.2(2) . . . . ?
F003 C00S C00W C015 179.08(15) . . . . ?
F004 C00Q C00U F005 2.2(2) . . . . ?
F004 C00Q C00U C015 -176.67(15) . . . . ?
F005 C00U C015 F00B 1.6(3) . . . . ?
F005 C00U C015 C00W -178.15(16) . . . . ?
F006 C011 C01I F00E -2.5(3) . . . . ?
F006 C011 C01I C01B 177.66(19) . . . . ?
F007 C016 C01D F00C 0.9(2) . . . . ?
F007 C016 C01D C019 -178.75(16) . . . . ?
F008 C00W C015 F00B -1.2(3) . . . . ?
F008 C00W C015 C00U 178.51(16) . . . . ?
F009 C013 C019 F00D -0.4(3) . . . . ?
F009 C013 C019 C01D 179.46(17) . . . . ?
F00A C00Y C01B F00F 0.1(3) . . . . ?
F00A C00Y C01B C01I -177.63(19) . . . . ?
F00D C019 C01D F00C -0.5(3) . . . . ?
F00D C019 C01D C016 179.10(17) . . . . ?
F00F C01B C01I F00E 1.5(3) . . . . ?
F00F C01B C01I C011 -178.6(2) . . . . ?
C00G C00H B01P C00N 42.40(15) . . . . ?
C00G C00H B01P C00P 163.83(11) . . . . ?
C00G C00H B01P C00R -83.50(15) . . . . ?
C00G C00K C00X C014 -176.95(13) . . . . ?
C00G C00K C00X C01A -41.51(18) . . . . ?
C00G C00K C00X B01N 70.39(13) . . . . ?
C00G C00Z C01F C01A -46.5(2) . . . . ?
C00G C00Z C01F C025 132.7(2) . . . . ?
C00H C00G C00K C00T 1.4(2) . . . . ?
C00H C00G C00K C00X -176.77(12) . . . . ?
C00H C00G C00K B01N -126.87(13) . . . . ?
C00H C00G C00Z C00V 110.94(13) . . . . ?
C00H C00G C00Z C01F -139.52(13) . . . . ?
C00H C00G C00Z C01H -7.9(2) . . . . ?
N00I C00V C00Z C00G -140.5(2) . . . . ?
N00I C00V C00Z C01F 106.2(2) . . . . ?
N00I C00V C00Z C01H -20.7(3) . . . . ?
N00I C00V B01N C00K 165.2(3) . . . . ?
N00I C00V B01N C00L 31.7(3) . . . . ?
N00I C00V B01N C00X -144.1(3) . . . . ?
N00I C021 C02D C02I 1.1(5) . . . . ?
N00I C021 C02D C02J -178.8(4) . . . . ?
N00I C021 C02F C02G -0.1(8) . . . . ?
N00I C021 C02F C02K 177.7(4) . . . . ?
C00J C00R C011 F006 -175.93(16) . . . . ?
C00J C00R C011 C01I 2.6(3) . . . . ?
C00J C00R B01P C00H -52.21(18) . . . . ?
C00J C00R B01P C00N -173.37(13) . . . . ?
C00J C00R B01P C00P 66.29(16) . . . . ?
C00J C00Y C01B F00F 178.55(18) . . . . ?
C00J C00Y C01B C01I 0.8(3) . . . . ?
C00K C00G C00H B01P -90.89(16) . . . . ?
C00K C00G C00Z C00V -63.70(14) . . . . ?
C00K C00G C00Z C01F 45.84(17) . . . . ?
C00K C00G C00Z C01H 177.47(15) . . . . ?
C00K C00X C01A C01F 42.3(2) . . . . ?
C00K C00X C01A C023 -134.61(19) . . . . ?
C00K C00X B01N C00L 98.34(14) . . . . ?
C00K C00X B01N C00V -85.69(12) . . . . ?
C00L C00M C01E C01X 0.1(3) . . . . ?
C00L C017 C01U C01X 1.1(3) . . . . ?
C00M C00L C017 C01U -0.9(3) . . . . ?
C00M C00L B01N C00K -49.77(18) . . . . ?
C00M C00L B01N C00V 77.11(19) . . . . ?
C00M C00L B01N C00X -107.68(17) . . . . ?
C00M C01E C01X C01U 0.1(3) . . . . ?
C00N C00Q C00U F005 179.85(14) . . . . ?
C00N C00Q C00U C015 0.9(2) . . . . ?
C00N C00S C00W F008 179.73(15) . . . . ?
C00N C00S C00W C015 -1.0(3) . . . . ?
C00O C00P C016 F007 179.03(14) . . . . ?
C00O C00P C016 C01D -0.8(2) . . . . ?
C00O C00P B01P C00H 16.98(19) . . . . ?
C00O C00P B01P C00N 133.98(15) . . . . ?
C00O C00P B01P C00R -104.58(16) . . . . ?
C00O C013 C019 F00D -179.59(16) . . . . ?
C00O C013 C019 C01D 0.3(3) . . . . ?
C00P C00O C013 F009 -179.22(15) . . . . ?
C00P C00O C013 C019 0.0(3) . . . . ?
C00P C016 C01D F00C -179.28(16) . . . . ?
C00P C016 C01D C019 1.1(3) . . . . ?
C00Q C00N C00S F003 -177.61(13) . . . . ?
C00Q C00N C00S C00W 2.5(2) . . . . ?
C00Q C00N B01P C00H 95.31(15) . . . . ?
C00Q C00N B01P C00P -24.89(18) . . . . ?
C00Q C00N B01P C00R -138.28(14) . . . . ?
C00Q C00U C015 F00B -179.53(16) . . . . ?
C00Q C00U C015 C00W 0.8(3) . . . . ?
C00R C00J C00Y F00A 179.55(16) . . . . ?
C00R C00J C00Y C01B 1.2(3) . . . . ?
C00R C011 C01I F00E 178.90(19) . . . . ?
C00R C011 C01I C01B -0.9(3) . . . . ?
C00S C00N C00Q F004 175.03(13) . . . . ?
C00S C00N C00Q C00U -2.5(2) . . . . ?
C00S C00N B01P C00H -76.96(15) . . . . ?
C00S C00N B01P C00P 162.84(12) . . . . ?
C00S C00N B01P C00R 49.45(18) . . . . ?
C00S C00W C015 F00B 179.58(16) . . . . ?
C00S C00W C015 C00U -0.7(3) . . . . ?
C00T C00K C00X C014 4.81(18) . . . . ?
C00T C00K C00X C01A 140.25(14) . . . . ?
C00T C00K C00X B01N -107.84(13) . . . . ?
C00V N00I C021 C02D 91.9(4) . . . . ?
C00V N00I C021 C02F -87.0(4) . . . . ?
C00V C00Z C01F C01A 54.6(2) . . . . ?
C00V C00Z C01F C025 -126.3(2) . . . . ?
C00V N00J C8 C9 77.6(5) . . . . ?
C00V N00J C8 C10 -103.1(5) . . . . ?
C00X C01A C01F C00Z 2.1(3) . . . . ?
C00X C01A C01F C025 -177.0(2) . . . . ?
C00Y C00J C00R C011 -2.7(2) . . . . ?
C00Y C00J C00R B01P -173.97(16) . . . . ?
C00Y C01B C01I F00E 179.3(2) . . . . ?
C00Y C01B C01I C011 -0.9(3) . . . . ?
C00Z C00G C00H B01P 95.10(15) . . . . ?
C00Z C00G C00K C00T 175.80(13) . . . . ?
C00Z C00G C00K C00X -2.34(17) . . . . ?
C00Z C00G C00K B01N 47.55(13) . . . . ?
C00Z C00V B01N C00K -19.51(13) . . . . ?
C00Z C00V B01N C00L -153.03(14) . . . . ?
C00Z C00V B01N C00X 31.22(15) . . . . ?
C00Z C00V N00J C8 175.6(3) . . . . ?
C010 C012 C01K C01O 2.0(3) . . . . ?
C010 C01M C01Q C01O 2.0(4) . . . . ?
C011 C00R B01P C00H 137.90(16) . . . . ?
C011 C00R B01P C00N 16.7(2) . . . . ?
C011 C00R B01P C00P -103.60(17) . . . . ?
C012 C010 C01M C01Q -1.9(3) . . . . ?
C012 C010 B027 C01J -128.06(19) . . . . ?
C012 C010 B027 C01R -72.3(2) . . . . ?
C012 C010 B027 C01S 49.2(3) . . . . ?
C012 C01K C01O C01Q -1.9(3) . . . . ?
C013 C00O C00P C016 0.3(2) . . . . ?
C013 C00O C00P B01P 173.16(15) . . . . ?
C013 C019 C01D F00C 179.60(17) . . . . ?
C013 C019 C01D C016 -0.8(3) . . . . ?
C014 C00X C01A C01F 177.39(18) . . . . ?
C014 C00X C01A C023 0.5(3) . . . . ?
C014 C00X B01N C00K -111.35(15) . . . . ?
C014 C00X B01N C00L -13.0(2) . . . . ?
C014 C00X B01N C00V 162.96(13) . . . . ?
C016 C00P B01P C00H -170.55(13) . . . . ?
C016 C00P B01P C00N -53.55(17) . . . . ?
C016 C00P B01P C00R 67.90(15) . . . . ?
C017 C00L C00M C01E 0.3(2) . . . . ?
C017 C00L B01N C00K 128.77(14) . . . . ?
C017 C00L B01N C00V -104.35(18) . . . . ?
C017 C00L B01N C00X 70.86(19) . . . . ?
C017 C01U C01X C01E -0.6(4) . . . . ?
N018 C01S C020 C01G 110.5(2) . . . . ?
N018 C01S C020 C01Y -136.7(2) . . . . ?
N018 C01S C020 C029 -13.3(3) . . . . ?
N018 C01S B027 C010 28.5(4) . . . . ?
N018 C01S B027 C01J -153.9(3) . . . . ?
N018 C01S B027 C01R 157.9(3) . . . . ?
N018 C01V C01W C022 -2.6(5) . . . . ?
N018 C01V C01W C02A 179.4(3) . . . . ?
N018 C01V C026 C02B 4.5(4) . . . . ?
N018 C01V C026 C02C -179.7(3) . . . . ?
C01A C00X B01N C00K 107.94(14) . . . . ?
C01A C00X B01N C00L -153.72(13) . . . . ?
C01A C00X B01N C00V 22.25(17) . . . . ?
C01C C01G C020 C01S 57.5(3) . . . . ?
C01C C01G C020 C01Y -49.3(2) . . . . ?
C01C C01G C020 C029 179.6(2) . . . . ?
C01C C01J C01R C01Y -42.5(2) . . . . ?
C01C C01J C01R C024 139.46(19) . . . . ?
C01C C01J C01R B027 -112.01(18) . . . . ?
C01C C01J B027 C010 -157.13(17) . . . . ?
C01C C01J B027 C01R 108.57(16) . . . . ?
C01C C01J B027 C01S 25.3(2) . . . . ?
C01G C01C C01J C01R 43.9(3) . . . . ?
C01G C01C C01J C01Z 174.0(2) . . . . ?
C01G C01C C01J B027 -46.3(2) . . . . ?
C01H C00Z C01F C01A -178.61(18) . . . . ?
C01H C00Z C01F C025 0.5(3) . . . . ?
C01J C01C C01G C01L 178.4(2) . . . . ?
C01J C01C C01G C020 2.4(3) . . . . ?
C01J C01R C01Y C020 -4.0(2) . . . . ?
C01J C01R C01Y C02E 178.20(19) . . . . ?
C01K C01O C01Q C01M -0.1(4) . . . . ?
C01L C01G C020 C01S -118.6(2) . . . . ?
C01L C01G C020 C01Y 134.5(2) . . . . ?
C01L C01G C020 C029 3.5(3) . . . . ?
C01M C010 C012 C01K -0.1(3) . . . . ?
C01M C010 B027 C01J 55.3(3) . . . . ?
C01M C010 B027 C01R 111.1(2) . . . . ?
C01M C010 B027 C01S -127.4(2) . . . . ?
B01N C00K C00X C014 112.66(14) . . . . ?
B01N C00K C00X C01A -111.91(15) . . . . ?
B01N C00L C00M C01E 178.89(15) . . . . ?
B01N C00L C017 C01U -179.52(18) . . . . ?
B01N C00V C00Z C00G 43.08(13) . . . . ?
B01N C00V C00Z C01F -70.16(15) . . . . ?
B01N C00V C00Z C01H 162.92(12) . . . . ?
B01N C00V N00J C8 11.0(5) . . . . ?
B01N C00X C01A C01F -41.8(2) . . . . ?
B01N C00X C01A C023 141.32(19) . . . . ?
B01P C00N C00Q F004 2.2(2) . . . . ?
B01P C00N C00Q C00U -175.26(14) . . . . ?
B01P C00N C00S F003 -4.5(2) . . . . ?
B01P C00N C00S C00W 175.67(14) . . . . ?
B01P C00P C016 F007 5.5(2) . . . . ?
B01P C00P C016 C01D -174.32(15) . . . . ?
B01P C00R C011 F006 -5.4(3) . . . . ?
B01P C00R C011 C01I 173.10(18) . . . . ?
C01R C01J B027 C010 94.30(19) . . . . ?
C01R C01J B027 C01S -83.28(17) . . . . ?
C01R C01Y C020 C01G 50.2(2) . . . . ?
C01R C01Y C020 C01S -58.4(2) . . . . ?
C01R C01Y C020 C029 -179.31(18) . . . . ?
C01S N018 C01V C01W 60.4(4) . . . . ?
C01S N018 C01V C026 -123.4(3) . . . . ?
C01S N0 C1 C2 75.9(7) . . . . ?
C01S N0 C1 C3 -106.7(5) . . . . ?
C01T C01C C01G C01L -0.2(4) . . . . ?
C01T C01C C01G C020 -176.1(2) . . . . ?
C01T C01C C01J C01R -137.47(19) . . . . ?
C01T C01C C01J C01Z -7.4(3) . . . . ?
C01T C01C C01J B027 132.33(18) . . . . ?
C01V N018 C01S C020 -179.2(2) . . . . ?
C01V N018 C01S B027 6.5(4) . . . . ?
C01V C01W C02A C028 -1.0(5) . . . . ?
C01V C026 C02C C028 1.3(5) . . . . ?
C01W C01V C026 C02B -179.2(3) . . . . ?
C01W C01V C026 C02C -3.5(4) . . . . ?
C01Z C01J C01R C01Y -173.00(17) . . . . ?
C01Z C01J C01R C024 8.9(2) . . . . ?
C01Z C01J C01R B027 117.47(17) . . . . ?
C01Z C01J B027 C010 -18.8(3) . . . . ?
C01Z C01J B027 C01R -113.1(2) . . . . ?
C01Z C01J B027 C01S 163.60(17) . . . . ?
C020 C01S B027 C010 -146.23(17) . . . . ?
C020 C01S B027 C01J 31.4(2) . . . . ?
C020 C01S B027 C01R -16.85(15) . . . . ?
C020 C01S N0 C1 -175.1(3) . . . . ?
C021 N00I C00V C00Z -179.1(2) . . . . ?
C021 N00I C00V B01N -4.0(5) . . . . ?
C021 C02D C02J C02H 2.9(6) . . . . ?
C021 C02F C02K C02H -0.8(7) . . . . ?
C022 C01W C02A C028 -179.0(4) . . . . ?
C023 C01A C01F C00Z 178.8(2) . . . . ?
C023 C01A C01F C025 -0.2(4) . . . . ?
C024 C01R C01Y C020 173.91(19) . . . . ?
C024 C01R C01Y C02E -3.9(3) . . . . ?
C026 C01V C01W C022 -178.7(3) . . . . ?
C026 C01V C01W C02A 3.3(5) . . . . ?
B027 C010 C012 C01K -176.88(18) . . . . ?
B027 C010 C01M C01Q 174.8(2) . . . . ?
B027 C01J C01R C01Y 69.54(18) . . . . ?
B027 C01J C01R C024 -108.52(19) . . . . ?
B027 C01R C01Y C020 41.47(17) . . . . ?
B027 C01R C01Y C02E -136.3(2) . . . . ?
B027 C01S C020 C01G -73.5(2) . . . . ?
B027 C01S C020 C01Y 39.24(17) . . . . ?
B027 C01S C020 C029 162.69(18) . . . . ?
B027 C01S N0 C1 -7.9(5) . . . . ?
C02A C028 C02C C026 1.0(5) . . . . ?
C02B C026 C02C C028 177.0(3) . . . . ?
C02C C028 C02A C01W -1.1(5) . . . . ?
C02D C021 C02F C02G -178.9(6) . . . . ?
C02D C021 C02F C02K -1.2(6) . . . . ?
C02E C01Y C020 C01G -131.85(19) . . . . ?
C02E C01Y C020 C01S 119.50(19) . . . . ?
C02E C01Y C020 C029 -1.4(3) . . . . ?
C02F C021 C02D C02I 180.0(4) . . . . ?
C02F C021 C02D C02J 0.0(6) . . . . ?
C02G C02F C02K C02H 177.4(5) . . . . ?
C02I C02D C02J C02H -177.0(4) . . . . ?
C02J C02H C02K C02F 3.9(8) . . . . ?
C02K C02H C02J C02D -4.9(7) . . . . ?
N0 C01S C020 C01G 95.6(3) . . . . ?
N0 C01S C020 C01Y -151.6(3) . . . . ?
N0 C01S C020 C029 -28.2(3) . . . . ?
N0 C01S B027 C010 44.6(3) . . . . ?
N0 C01S B027 C01J -137.8(3) . . . . ?
N0 C01S B027 C01R 173.9(2) . . . . ?
N0 C1 C2 C0 -5.7(11) . . . . ?
N0 C1 C2 C5 175.7(6) . . . . ?
N0 C1 C3 C6 -178.0(5) . . . . ?
N0 C1 C3 C7 5.4(8) . . . . ?
C1 C2 C5 C4 2.6(10) . . . . ?
C1 C3 C6 C4 1.7(9) . . . . ?
C2 C1 C3 C6 -0.5(9) . . . . ?
C2 C1 C3 C7 -177.2(6) . . . . ?
C0 C2 C5 C4 -176.0(8) . . . . ?
C3 C1 C2 C0 176.9(8) . . . . ?
C3 C1 C2 C5 -1.6(10) . . . . ?
C5 C4 C6 C3 -0.8(10) . . . . ?
C6 C4 C5 C2 -1.4(10) . . . . ?
C7 C3 C6 C4 178.3(6) . . . . ?
N00J C00V C00Z C00G -123.1(2) . . . . ?
N00J C00V C00Z C01F 123.6(3) . . . . ?
N00J C00V C00Z C01H -3.3(3) . . . . ?
N00J C00V B01N C00K 147.7(2) . . . . ?
N00J C00V B01N C00L 14.2(3) . . . . ?
N00J C00V B01N C00X -161.6(2) . . . . ?
N00J C8 C9 C12 -2.9(7) . . . . ?
N00J C8 C9 C13 176.6(4) . . . . ?
N00J C8 C10 C02L -179.4(5) . . . . ?
N00J C8 C10 C14 -1.7(8) . . . . ?
C8 C9 C13 C11 5.2(7) . . . . ?
C8 C10 C02L C11 -0.1(9) . . . . ?
C9 C8 C10 C02L -0.2(8) . . . . ?
C9 C8 C10 C14 177.5(6) . . . . ?
C10 C8 C9 C12 177.9(5) . . . . ?
C10 C8 C9 C13 -2.6(7) . . . . ?
C12 C9 C13 C11 -175.3(5) . . . . ?
C13 C11 C02L C10 3.3(10) . . . . ?
C02L C11 C13 C9 -5.9(10) . . . . ?
C14 C10 C02L C11 -177.3(8) . . . . ?

_smtbx_masks_special_details     ?
loop_
_smtbx_masks_void_nr
_smtbx_masks_void_average_x
_smtbx_masks_void_average_y
_smtbx_masks_void_average_z
_smtbx_masks_void_volume
_smtbx_masks_void_count_electrons
_smtbx_masks_void_content
1 -0.867 -0.617 -0.617 1107.5 247.8 ?

_shelx_res_file                  
;
TITL mo_G8_23012_0m_a.res in P-1
    4and5.res
    created by SHELXL-2019/1 at 20:22:59 on 15-Oct-2023
REM Old TITL mo_G8_23012_0m in P-1
REM SHELXT solution in P-1: R1 0.293, Rweak 0.029, Alpha 0.078
REM <I/s> 0.000 for 0 systematic absences, Orientation as input
REM Formula found by SHELXT: C73 B F15 N7
CELL 0.71073 13.0626 15.9419 21.1198 92.077 107.094 109.231
ZERR 2 0.0032 0.0033 0.0049 0.008 0.008 0.007
LATT 1
SFAC C H B F N
UNIT 144 128 6 30 4
SADI N018 C01S N0 C01S
SADI N00I C00V N00J C00V
SADI N018 C01V N0 C1
SADI N00I C021 N00J C8
SADI C01V C01W C1 C2
SADI 0.04 N00I C02D N00J C9
SADI C01V C026 C1 C3
SADI 0.04 N00I C02F N00J C10
SADI C01W C022 C2 C0
ISOR 0.002 0.004 C021 C02D C02F C02G C02H C02I C02J C02K C8 C9 C10 C11 C12 =
 C13 C02L C14 N00I N00J
SADI C01W C02A C2 C5
SADI C026 C02B C3 C7
SADI C026 C02C C3 C6
SADI C028 C02A C4 C5
SADI C028 C02C C4 C6
SADI 0.04 N018 C01W N0 C2
SADI 0.04 N018 C026 N0 C3
SADI 0.04 C01S C01V C01S C1
SADI 0.04 C01V C022 C1 C0
SADI 0.04 C01V C02A C1 C5
SADI 0.04 C01V C02B C1 C7
SADI 0.04 C01V C02C C1 C6
SADI 0.04 C01W C026 C2 C3
SADI 0.04 C01W C028 C2 C4
SADI 0.04 C022 C02A C0 C5
SADI 0.04 C026 C028 C3 C4
SADI 0.04 C02A C02C C5 C6
SADI 0.04 C02B C02C C7 C6
SADI C021 C02D C8 C9
SADI C021 C02F C8 C10
SADI C02D C02I C9 C12
SADI C02D C02J C9 C13
SADI C02F C02G C10 C14
SADI C02F C02K C10 C02L
SADI C02H C02J C11 C13
SADI C02H C02K C11 C02L
SADI 0.04 C00V C021 C00V C8
SADI 0.04 C021 C02G C8 C14
SADI 0.04 C021 C02I C8 C12
SADI 0.04 C021 C02J C8 C13
SADI 0.04 C021 C02K C8 C02L
SADI 0.04 C02D C02F C9 C10
SADI 0.04 C02D C02H C9 C11
SADI 0.04 C02F C02H C10 C11
SADI 0.04 C02G C02K C14 C02L
SADI 0.04 C02I C02J C12 C13
SADI 0.04 C02J C02K C13 C02L
ISOR 0.002 0.004 N018 C01C C01G C01L C01S C01T C01V C01W C020 C022 C026 =
 C028 C029 C02A C02B C02C N0 C1 C2 C0 C3 C4 C5 C6 C7 C02E C01Y C024 C01R

L.S. 10
PLAN  29
SIZE 0.12 0.24 0.032
TEMP -173.15
CONF
BOND
LIST 6
MORE -1
BOND $H
ABIN
fmap 2
acta
OMIT -5 1 2
OMIT -3 2 3
REM <olex2.extras>
REM <HklSrc "%.\\4and5.hkl">
REM </olex2.extras>

WGHT    0.072000    2.087800
FVAR       0.29950   0.67894   0.53811
F001  4    0.119483    0.585217    0.265978    11.00000    0.02978    0.04825 =
         0.03116   -0.00250    0.00892    0.01685
F002  4    0.256066    0.516170    0.372295    11.00000    0.04552    0.03890 =
         0.02654   -0.00071    0.01300    0.00713
F003  4    0.283603    0.519437    0.101213    11.00000    0.04810    0.05490 =
         0.02683    0.00720    0.01206    0.02705
F004  4    0.309277    0.316847    0.258035    11.00000    0.04704    0.03654 =
         0.04809    0.01172    0.02404    0.01771
F005  4    0.407450    0.241847    0.191514    11.00000    0.06175    0.03794 =
         0.06830    0.00376    0.02864    0.02683
F006  4    0.080306    0.396085    0.074824    11.00000    0.04248    0.06397 =
         0.03435   -0.01999   -0.00385    0.02016
F007  4    0.064663    0.291717    0.181027    11.00000    0.03926    0.04066 =
         0.04767   -0.01425    0.01498   -0.00106
F008  4    0.385904    0.444843    0.036135    11.00000    0.07709    0.08726 =
         0.03264    0.01029    0.02983    0.04499
F009  4    0.136166    0.412322    0.438556    11.00000    0.07457    0.05925 =
         0.04347    0.01580    0.03549    0.02389
F00A  4   -0.069203    0.613173    0.198305    11.00000    0.03289    0.06579 =
         0.06599   -0.00202    0.01079    0.02765
F00B  4    0.446454    0.302966    0.079072    11.00000    0.08305    0.07576 =
         0.05864    0.00025    0.04001    0.04716
F00C  4   -0.053022    0.187227    0.250470    11.00000    0.04784    0.03723 =
         0.09091   -0.00277    0.03374   -0.00500
F00D  4   -0.020880    0.246508    0.380022    11.00000    0.07006    0.05393 =
         0.08708    0.02539    0.05507    0.01362
F00E  4   -0.103905    0.427334    0.009148    11.00000    0.05368    0.09471 =
         0.04195   -0.01955   -0.02155    0.02936
F00F  4   -0.185199    0.534965    0.068825    11.00000    0.03961    0.08905 =
         0.07387   -0.00233   -0.01544    0.03484
C00G  1    0.424370    0.615763    0.236471    11.00000    0.02200    0.03023 =
         0.02211    0.00214    0.00466    0.00906
C00H  1    0.340539    0.564168    0.268065    11.00000    0.02270    0.02868 =
         0.02246    0.00207    0.00641    0.00888
AFIX  23
H00A  2    0.308542    0.605989    0.283871    11.00000   -1.20000
H00B  2    0.383405    0.544994    0.308273    11.00000   -1.20000
AFIX   0
PART 1
N00I  5    0.508300    0.835683    0.273799    31.00000    0.02933    0.03001 =
         0.03526    0.00701    0.01303    0.01037
PART 0
C00J  1    0.069471    0.546178    0.201341    11.00000    0.02222    0.04261 =
         0.03178   -0.00078    0.00461    0.01072
C00K  1    0.523608    0.600529    0.237756    11.00000    0.02221    0.03022 =
         0.02512   -0.00007    0.00537    0.00898
C00L  1    0.716352    0.742950    0.338930    11.00000    0.02845    0.02548 =
         0.03262   -0.00050    0.00948    0.00745
C00M  1    0.702693    0.704184    0.395320    11.00000    0.03828    0.03645 =
         0.03137    0.00071    0.01094    0.01387
AFIX  43
H00M  2    0.628838    0.665408    0.393897    11.00000   -1.20000
AFIX   0
C00N  1    0.284068    0.419202    0.181185    11.00000    0.02598    0.03084 =
         0.02578   -0.00386    0.00654    0.00726
C00O  1    0.181560    0.435161    0.338444    11.00000    0.03234    0.03334 =
         0.03299    0.00331    0.01279    0.01004
C00P  1    0.168923    0.409517    0.272262    11.00000    0.02542    0.03015 =
         0.03342    0.00022    0.01080    0.00875
C00Q  1    0.320715    0.349196    0.201375    11.00000    0.03074    0.02826 =
         0.03432   -0.00278    0.01131    0.00677
C00R  1    0.117171    0.493539    0.173939    11.00000    0.02395    0.03924 =
         0.02821   -0.00302    0.00373    0.00971
C00S  1    0.310556    0.449251    0.124980    11.00000    0.03306    0.04254 =
         0.02358   -0.00285    0.00581    0.01510
C00T  1    0.558458    0.527708    0.270407    11.00000    0.02588    0.02946 =
         0.03770   -0.00016    0.00526    0.01134
AFIX 137
H00C  2    0.505624    0.498295    0.294329    11.00000   -1.50000
H00D  2    0.636503    0.553895    0.302137    11.00000   -1.50000
H00E  2    0.556005    0.483379    0.236077    11.00000   -1.50000
AFIX   0
C00U  1    0.374323    0.309672    0.168211    11.00000    0.03956    0.03253 =
         0.04443   -0.00527    0.01343    0.01435
C00V  1    0.517439    0.764637    0.256588    11.00000    0.03096    0.02857 =
         0.05295    0.01832    0.02533    0.01328
C00W  1    0.363823    0.412018    0.090044    11.00000    0.04502    0.05363 =
         0.02821   -0.00317    0.01384    0.01879
C00X  1    0.602137    0.663767    0.205724    11.00000    0.02462    0.04208 =
         0.02912    0.00511    0.01151    0.01250
C00Y  1   -0.029078    0.561863    0.167602    11.00000    0.02634    0.05198 =
         0.04813   -0.00112    0.00699    0.01684
C00Z  1    0.413102    0.699865    0.203901    11.00000    0.02646    0.04519 =
         0.04391    0.02205    0.01512    0.01854

C010  1    0.120066    1.030351    0.261650    11.00000    0.04068    0.03354 =
         0.04148   -0.00398    0.02146    0.00798
C011  1    0.051604    0.453895    0.108383    11.00000    0.03200    0.05173 =
         0.03130   -0.00855   -0.00070    0.01587
C012  1    0.207973    1.113650    0.282749    11.00000    0.04613    0.03153 =
         0.03761    0.00032    0.01660    0.01104
AFIX  43
H012  2    0.254985    1.135485    0.255761    11.00000   -1.20000
AFIX   0

C013  1    0.119585    0.381881    0.374706    11.00000    0.04739    0.04426 =
         0.04184    0.01144    0.02533    0.01822
C014  1    0.706640    0.641455    0.205142    11.00000    0.02924    0.05409 =
         0.04094    0.00053    0.01522    0.01827
AFIX 137
H01A  2    0.681951    0.585183    0.175044    11.00000   -1.50000
H01B  2    0.747656    0.634788    0.250536    11.00000   -1.50000
H01C  2    0.757559    0.690038    0.189473    11.00000   -1.50000
AFIX   0
C015  1    0.395344    0.341030    0.111932    11.00000    0.04646    0.05151 =
         0.03979   -0.00924    0.01650    0.02225
C016  1    0.086604    0.324282    0.245615    11.00000    0.03016    0.03450 =
         0.04439   -0.00330    0.01497    0.00662
C017  1    0.826700    0.799292    0.343048    11.00000    0.03300    0.03996 =
         0.05370    0.00216    0.01295    0.00107
AFIX  43
H017  2    0.838817    0.826002    0.305131    11.00000   -1.20000
AFIX   0

PART 1
N018  5    0.288613    0.943387    0.209005    21.00000    0.03977    0.03668 =
         0.03995   -0.00589    0.01730    0.00627

PART 0
C019  1    0.040505    0.298775    0.345294    11.00000    0.04574    0.04108 =
         0.06409    0.01635    0.03519    0.01381
C01A  1    0.536039    0.685148    0.140646    11.00000    0.03242    0.06922 =
         0.02988    0.01639    0.01348    0.01562
C01B  1   -0.088040    0.522272    0.102069    11.00000    0.02847    0.06275 =
         0.05343    0.00031   -0.00490    0.02011

C01C  1   -0.013824    0.846980    0.092824    11.00000    0.04394    0.03638 =
         0.04530   -0.00795    0.01965   -0.00189
C01D  1    0.024188    0.269299    0.280150    11.00000    0.03328    0.03299 =
         0.06580    0.00070    0.02286    0.00473
C01E  1    0.794525    0.720985    0.453414    11.00000    0.05548    0.05472 =
         0.03127   -0.00264    0.00398    0.02389
AFIX  43
H01E  2    0.783417    0.693792    0.491337    11.00000   -1.20000
AFIX   0
C01F  1    0.441514    0.701526    0.138264    11.00000    0.03334    0.06997 =
         0.03994    0.02982    0.01333    0.01856

C01G  1    0.078736    0.854975    0.075328    11.00000    0.04916    0.04318 =
         0.04866   -0.01732    0.02331   -0.00163
C01H  1    0.302849    0.716681    0.198759    11.00000    0.03265    0.06022 =
         0.07418    0.03997    0.02528    0.02910
AFIX 137
H01D  2    0.292434    0.717538    0.242845    11.00000   -1.50000
H01F  2    0.237666    0.668696    0.166858    11.00000   -1.50000
H01G  2    0.307546    0.774622    0.183267    11.00000   -1.50000
AFIX   0
C01I  1   -0.047146    0.467804    0.073093    11.00000    0.03749    0.06576 =
         0.03693   -0.00898   -0.00819    0.01860

C01J  1   -0.011387    0.928010    0.135155    11.00000    0.04494    0.03801 =
         0.04444   -0.00726    0.02595   -0.00146
C01K  1    0.228510    1.165722    0.342624    11.00000    0.06319    0.03318 =
         0.04207   -0.00514    0.01158    0.01381
AFIX  43
H01K  2    0.287515    1.223269    0.355366    11.00000   -1.20000
AFIX   0
C01L  1    0.093520    0.781791    0.035286    11.00000    0.05053    0.05420 =
         0.05025   -0.02004    0.01360    0.01039
AFIX 137
H01H  2    0.147851    0.758538    0.064843    11.00000   -1.50000
H01I  2    0.122921    0.806409   -0.000360    11.00000   -1.50000
H01J  2    0.019369    0.732995    0.015425    11.00000   -1.50000
AFIX   0
C01M  1    0.053254    1.001111    0.303197    11.00000    0.05786    0.05072 =
         0.05611   -0.00891    0.03711    0.00170
AFIX  43
H01M  2   -0.009024    0.945337    0.289598    11.00000   -1.20000
AFIX   0

B01N  3    0.615229    0.724197    0.272202    11.00000    0.02504    0.02806 =
         0.03322    0.00734    0.01362    0.00951
C01O  1    0.163535    1.134073    0.383478    11.00000    0.07394    0.05473 =
         0.03873   -0.00594    0.01988    0.03060
AFIX  43
H01O  2    0.179103    1.168860    0.424969    11.00000   -1.20000
AFIX   0

B01P  3    0.228908    0.472184    0.222455    11.00000    0.02275    0.03002 =
         0.02442   -0.00240    0.00592    0.00800
C01Q  1    0.076167    1.051979    0.363879    11.00000    0.06934    0.06943 =
         0.05111   -0.00319    0.03831    0.02173
AFIX  43
H01Q  2    0.031241    1.029902    0.391925    11.00000   -1.20000
AFIX   0
C01R  1    0.038921    1.014949    0.107374    11.00000    0.06444    0.03843 =
         0.04406   -0.00865    0.02863   -0.00075
C01S  1    0.203768    0.950107    0.179173    11.00000    0.03988    0.04250 =
         0.05740   -0.02398    0.02743   -0.00809
C01T  1   -0.118057    0.762457    0.074522    11.00000    0.04582    0.04038 =
         0.05560   -0.00413    0.01803   -0.00550
AFIX 137
H01L  2   -0.108645    0.717918    0.045684    11.00000   -1.50000
H01N  2   -0.186028    0.775992    0.050612    11.00000   -1.50000
H01P  2   -0.127399    0.738401    0.115348    11.00000   -1.50000
AFIX   0

C01U  1    0.918256    0.816800    0.401132    11.00000    0.03293    0.05908 =
         0.06867   -0.00978    0.00353   -0.00274
AFIX  43
H01U  2    0.992177    0.856063    0.403081    11.00000   -1.20000
AFIX   0

PART 1
C01V  1    0.312574    0.947156    0.279634    21.00000    0.03648    0.03343 =
         0.04583    0.00041    0.01327    0.01592
C01W  1    0.241154    0.884770    0.308276    21.00000    0.04199    0.03784 =
         0.05098    0.00542    0.01561    0.02023

PART 0
C01X  1    0.902761    0.777547    0.456215    11.00000    0.04736    0.06642 =
         0.04859   -0.01513   -0.00950    0.01654
AFIX  43
H01X  2    0.965977    0.789156    0.496008    11.00000   -1.20000
AFIX   0

C01Y  1    0.132227    1.021128    0.089092    11.00000    0.06524    0.04299 =
         0.04930   -0.01744    0.03366   -0.01371
C01Z  1   -0.124515    0.917824    0.147330    11.00000    0.04699    0.05919 =
         0.05026    0.00073    0.02555    0.01085
AFIX 137
H01R  2   -0.184302    0.910158    0.104376    11.00000   -1.50000
H01S  2   -0.114857    0.971667    0.175777    11.00000   -1.50000
H01T  2   -0.146791    0.865127    0.169628    11.00000   -1.50000
AFIX   0
C020  1    0.178062    0.944614    0.103109    11.00000    0.05154    0.05236 =
         0.05888   -0.02525    0.03623   -0.01144

PART 1
C021  1    0.607171    0.901433    0.323860    31.00000    0.03575    0.03261 =
         0.04149    0.00303    0.01442    0.01637

C022  1    0.130297    0.811241    0.264834    21.00000    0.04467    0.04221 =
         0.07054    0.00671    0.02683    0.01484
AFIX 137
H02Q  2    0.067214    0.834208    0.255483    21.00000   -1.50000
H02R  2    0.113227    0.759324    0.288576    21.00000   -1.50000
H02S  2    0.139361    0.793039    0.222584    21.00000   -1.50000
AFIX   0

PART 0
C023  1    0.577433    0.682017    0.081497    11.00000    0.04878    0.12448 =
         0.03333    0.02359    0.02140    0.02925
AFIX 137
H02A  2    0.653780    0.728026    0.091466    11.00000   -1.50000
H02B  2    0.524175    0.693362    0.042179    11.00000   -1.50000
H02C  2    0.581293    0.622623    0.072337    11.00000   -1.50000
AFIX   0

C024  1   -0.014636    1.085870    0.104668    11.00000    0.09917    0.04278 =
         0.05566   -0.00430    0.03570    0.01119
AFIX 137
H02T  2   -0.094686    1.060804    0.075531    11.00000   -1.50000
H02U  2    0.027519    1.137134    0.086849    11.00000   -1.50000
H02V  2   -0.011551    1.105769    0.149863    11.00000   -1.50000
AFIX   0

C025  1    0.362092    0.719617    0.077133    11.00000    0.04400    0.11940 =
         0.05913    0.05466    0.01279    0.03232
AFIX 137
H02D  2    0.283232    0.679633    0.070135    11.00000   -1.50000
H02E  2    0.384105    0.708762    0.037933    11.00000   -1.50000
H02F  2    0.367199    0.782242    0.083506    11.00000   -1.50000
AFIX   0

PART 1
C026  1    0.415041    1.012743    0.320947    21.00000    0.03701    0.03437 =
         0.04982    0.00403    0.00781    0.01688
PART 0
B027  3    0.103445    0.971418    0.195762    11.00000    0.04519    0.03121 =
         0.04673   -0.00781    0.02808   -0.00143
PART 1
C028  1    0.368715    0.958084    0.419198    21.00000    0.05576    0.05496 =
         0.05447    0.01809    0.00565    0.02491
AFIX  43
H028  2    0.386991    0.962988    0.466489    21.00000   -1.20000
AFIX   0
PART 0
C029  1    0.284206    0.952799    0.083045    11.00000    0.06479    0.08623 =
         0.08450   -0.03868    0.05408   -0.01639
AFIX 137
H02W  2    0.264835    0.950283    0.034356    11.00000   -1.50000
H02X  2    0.310217    0.903225    0.096852    11.00000   -1.50000
H02Y  2    0.345432    1.010123    0.105099    11.00000   -1.50000
AFIX   0
PART 1
C02A  1    0.271136    0.892470    0.378276    21.00000    0.05182    0.05278 =
         0.06171    0.01704    0.01402    0.02638
AFIX  43
H02Z  2    0.222571    0.851174    0.397735    21.00000   -1.20000
AFIX   0
C02B  1    0.490077    1.079599    0.290678    21.00000    0.03639    0.04019 =
         0.06497    0.00129    0.00644    0.00466
AFIX 137
H02   2    0.495743    1.049059    0.251423    21.00000   -1.50000
H     2    0.566645    1.107870    0.323720    21.00000   -1.50000
HA    2    0.457031    1.125693    0.277049    21.00000   -1.50000
AFIX   0
C02C  1    0.441309    1.017941    0.390377    21.00000    0.04742    0.04863 =
         0.05123    0.00871   -0.00200    0.02275
AFIX  43
H1    2    0.509731    1.062936    0.418629    21.00000   -1.20000
AFIX   0

C02D  1    0.685000    0.965879    0.301114    31.00000    0.04596    0.03446 =
         0.05089    0.00509    0.01840    0.01293
PART 0
C02E  1    0.193075    1.098390    0.059058    11.00000    0.09897    0.05658 =
         0.06431   -0.01578    0.05029   -0.02699
AFIX 137
H2    2    0.271718    1.128749    0.089193    11.00000   -1.50000
HB    2    0.152514    1.140940    0.052703    11.00000   -1.50000
HC    2    0.194665    1.075857    0.015696    11.00000   -1.50000
AFIX   0

PART 1
C02F  1    0.621231    0.897074    0.390026    31.00000    0.05089    0.04637 =
         0.05217    0.00502    0.01915    0.02564
C02G  1    0.546799    0.830932    0.424500    31.00000    0.07356    0.07301 =
         0.09677   -0.00565    0.03269    0.04329
AFIX 137
H02G  2    0.472198    0.838071    0.414299    31.00000   -1.50000
H02H  2    0.585324    0.843500    0.473058    31.00000   -1.50000
H02I  2    0.535629    0.769241    0.408025    31.00000   -1.50000
AFIX   0
C02H  1    0.798321    1.020812    0.417876    31.00000    0.05758    0.04746 =
         0.05531    0.00361    0.01769    0.01495
AFIX  43
H02J  2    0.866705    1.060107    0.450450    31.00000   -1.20000
AFIX   0
C02I  1    0.664097    0.966550    0.228024    31.00000    0.06118    0.05233 =
         0.07135    0.02045    0.04067    0.01129
AFIX 137
H02K  2    0.665942    0.910894    0.207950    31.00000   -1.50000
H02L  2    0.723711    1.018116    0.220932    31.00000   -1.50000
H02M  2    0.588867    0.971083    0.207040    31.00000   -1.50000
AFIX   0
C02J  1    0.781328    1.028199    0.349216    31.00000    0.05461    0.04415 =
         0.06880    0.00195    0.02208    0.01141
AFIX  43
H02N  2    0.834620    1.074829    0.336046    31.00000   -1.20000
AFIX   0
C02K  1    0.721515    0.960674    0.437801    31.00000    0.07004    0.06552 =
         0.07469   -0.00101    0.02602    0.02957
AFIX  43
H02O  2    0.733167    0.959782    0.484304    31.00000   -1.20000
AFIX   0

PART 2
N0    5    0.296315    0.921953    0.228555   -21.00000    0.02176    0.02354 =
         0.01959    0.00013    0.00797    0.00451
C1    1    0.304563    0.924239    0.297513   -21.00000    0.03051    0.02901 =
         0.02373   -0.00016    0.00892    0.01310
C2    1    0.225897    0.858079    0.318795   -21.00000    0.03543    0.03987 =
         0.03828    0.00472    0.01747    0.01671
C0    1    0.122566    0.785804    0.271250   -21.00000    0.04364    0.04505 =
         0.04479    0.01098    0.02324    0.01392
AFIX 137
H0A   2    0.060647    0.809369    0.254810   -21.00000   -1.50000
H0B   2    0.097378    0.734747    0.294537   -21.00000   -1.50000
H0C   2    0.142204    0.766105    0.233358   -21.00000   -1.50000
AFIX   0
C3    1    0.397318    0.993318    0.343809   -21.00000    0.03441    0.03573 =
         0.03457    0.00003    0.00647    0.01678
C4    1    0.327002    0.924451    0.431882   -21.00000    0.05332    0.05418 =
         0.05114    0.00444    0.01614    0.02364
AFIX  43
H4    2    0.335206    0.925022    0.478123   -21.00000   -1.20000
AFIX   0
C5    1    0.239691    0.858233    0.385748   -21.00000    0.04463    0.04918 =
         0.04773    0.00468    0.01424    0.02382
AFIX  43
H5    2    0.187841    0.811728    0.399923   -21.00000   -1.20000
AFIX   0
C6    1    0.404549    0.991579    0.411191   -21.00000    0.03641    0.03882 =
         0.03449    0.00328    0.00661    0.01467
AFIX  43
H6    2    0.464556    1.037885    0.444030   -21.00000   -1.20000
AFIX   0
C7    1    0.476183    1.064655    0.320820   -21.00000    0.04213    0.04256 =
         0.05442    0.00093    0.01009    0.01639
AFIX 137
H7A   2    0.479415    1.041403    0.278133   -21.00000   -1.50000
H7B   2    0.552861    1.085058    0.354243   -21.00000   -1.50000
H7C   2    0.448952    1.115152    0.314728   -21.00000   -1.50000
AFIX   0

N00J  5    0.524713    0.839032    0.297866   -31.00000    0.02129    0.02496 =
         0.02971    0.00248    0.00558    0.00894
AFIX  43
H00J  2    0.461199    0.850800    0.289823   -31.00000   -1.20000
AFIX   0
C8    1    0.621622    0.898642    0.351468   -31.00000    0.02955    0.02884 =
         0.03204   -0.00191    0.00471    0.01118
C9    1    0.705615    0.964458    0.335261   -31.00000    0.03876    0.03493 =
         0.05526    0.00138    0.01239    0.01193
C10   1    0.622601    0.886022    0.415687   -31.00000    0.05764    0.04876 =
         0.05176    0.00176    0.01608    0.03018
C11   1    0.795989    1.006171    0.454680   -31.00000    0.07935    0.07554 =
         0.08301    0.00145    0.01874    0.03232
AFIX  43
H11   2    0.859743    1.042107    0.491654   -31.00000   -1.20000
AFIX   0
C12   1    0.702268    0.973026    0.265744   -31.00000    0.06491    0.04893 =
         0.07879    0.01306    0.03360    0.01437
AFIX 137
H12A  2    0.714969    0.921862    0.246633   -31.00000   -1.50000
H12B  2    0.762360    1.028936    0.264816   -31.00000   -1.50000
H12C  2    0.627241    0.973997    0.239396   -31.00000   -1.50000
AFIX   0
C13   1    0.796989    1.025590    0.388400   -31.00000    0.05311    0.04892 =
         0.05941    0.01018    0.01587    0.01345
AFIX  43
H13   2    0.854482    1.075460    0.381157   -31.00000   -1.20000
AFIX   0
C02L  1    0.711891    0.941217    0.468153   -31.00000    0.08430    0.07510 =
         0.07701    0.00220    0.02203    0.03833
AFIX  43
H02P  2    0.714789    0.934102    0.513039   -31.00000   -1.20000
AFIX   0
C14   1    0.515798    0.810979    0.416671   -31.00000    0.07109    0.07585 =
         0.08588    0.00063    0.02840    0.03744
AFIX 137
H14A  2    0.447813    0.824254    0.392388   -31.00000   -1.50000
H14B  2    0.518032    0.805942    0.463128   -31.00000   -1.50000
H14C  2    0.512496    0.754220    0.395135   -31.00000   -1.50000
AFIX   0
PART 1
H00I  2    0.441314    0.848943    0.254197    31.00000   -1.20000
HKLF 4


REM  mo_G8_23012_0m_a.res in P-1
REM wR2 = 0.1897, GooF = S = 1.020, Restrained GooF = 1.113 for all data
REM R1 = 0.0713 for 20017 Fo > 4sig(Fo) and 0.0920 for all 27270 data
REM 1015 parameters refined using 328 restraints

END

WGHT      0.0720      2.0878

REM Highest difference peak  0.411,  deepest hole -0.347,  1-sigma level  0.056
Q1    1   0.3118  0.9401  0.1025  11.00000  0.05    0.41
Q2    1   0.7648  0.9729  0.4713  11.00000  0.05    0.40
Q3    1   0.2403  1.0940  0.0757  11.00000  0.05    0.39
Q4    1   0.0237  0.8553  0.0705  11.00000  0.05    0.38
Q5    1   0.1655  1.0085  0.1045  11.00000  0.05    0.38
Q6    1   0.2025  0.9294  0.1219  11.00000  0.05    0.37
Q7    1   0.0994  1.0328  0.0830  11.00000  0.05    0.36
Q8    1   0.1595  1.1114  0.0491  11.00000  0.05    0.33
Q9    1   0.7635  1.0312  0.3208  11.00000  0.05    0.31
Q10   1   0.1635  0.9625  0.0902  11.00000  0.05    0.31
Q11   1   0.7389  0.7288  0.4273  11.00000  0.05    0.31
Q12   1   0.0158  0.5465  0.1883  11.00000  0.05    0.31
Q13   1   0.2829  0.9856  0.0718  11.00000  0.05    0.30
Q14   1   0.6768  0.9161  0.4801  11.00000  0.05    0.30
Q15   1   0.2246  0.9312  0.1977  11.00000  0.05    0.30
Q16   1   0.1250  0.3674  0.2629  11.00000  0.05    0.30
Q17   1   0.2932  0.5199  0.2413  11.00000  0.05    0.30
Q18   1   0.2603  0.4359  0.2063  11.00000  0.05    0.29
Q19   1   0.1169  1.0017  0.2327  11.00000  0.05    0.29
Q20   1   0.4370  0.7062  0.1704  11.00000  0.05    0.29
Q21   1   0.5632  0.7453  0.2555  11.00000  0.05    0.29
Q22   1   0.4199  0.6578  0.2194  11.00000  0.05    0.29
Q23   1   0.4750  0.6718  0.1426  11.00000  0.05    0.28
Q24   1   0.5695  0.6253  0.2152  11.00000  0.05    0.28
Q25   1   0.5560  0.8244  0.4510  11.00000  0.05    0.27
Q26   1   0.0970  0.5344  0.1847  11.00000  0.05    0.27
Q27   1  -0.0612  0.9285  0.1386  11.00000  0.05    0.27
Q28   1   0.1728  0.4856  0.1978  11.00000  0.05    0.26
Q29   1   0.0729  0.2927  0.2713  11.00000  0.05    0.26
;
_shelx_res_checksum              16542
_shelx_fab_file                  
;
-19 3 7 0.1651 0.0008
-19 3 8 -1.0764 -0.0005
-19 3 9 0.5257 0.0003
-19 3 10 -1.1160 0.0035
-19 3 11 0.1208 0.0015
-19 3 12 -0.2127 -0.0005
-19 3 13 0.0785 -0.0025
-19 4 5 -0.2487 -0.0008
-19 4 6 -0.3659 0.0001
-19 4 7 0.3144 -0.0000
-19 4 8 0.4715 0.0018
-19 4 9 -0.3678 0.0003
-19 4 10 0.5658 -0.0008
-19 4 11 0.7305 -0.0016
-19 4 12 -0.4454 -0.0004
-19 4 13 0.5619 0.0018
-19 4 14 -0.4580 -0.0008
-19 5 4 0.2517 -0.0041
-19 5 5 -0.0411 0.0003
-19 5 6 1.3990 0.0004
-19 5 7 0.0712 0.0012
-19 5 8 0.3131 -0.0012
-19 5 9 0.8667 -0.0011
-19 5 10 0.3349 0.0010
-19 5 11 -0.6022 0.0016
-19 5 12 0.7352 0.0006
-19 5 13 -0.1478 0.0006
-19 5 14 0.4196 0.0011
-19 5 15 0.1901 0.0009
-19 6 3 0.1964 -0.0032
-19 6 4 -0.2247 0.0029
-19 6 5 0.7862 0.0016
-19 6 6 0.0607 0.0003
-19 6 7 0.6259 -0.0012
-19 6 8 0.6768 -0.0018
-19 6 9 -0.4963 0.0012
-19 6 10 -0.0612 0.0008
-19 6 11 0.0957 -0.0014
-19 6 12 0.2628 0.0000
-19 6 13 0.0044 -0.0010
-19 6 14 0.6380 -0.0002
-19 6 15 0.0823 0.0005
-19 7 3 -0.8186 0.0047
-19 7 4 0.3700 -0.0004
-19 7 5 0.2151 0.0001
-19 7 6 0.5086 -0.0024
-19 7 7 -0.2054 -0.0029
-19 7 8 -0.1694 -0.0000
-19 7 9 -0.2066 0.0003
-19 7 10 0.2588 -0.0009
-19 7 11 -0.0281 -0.0000
-19 7 12 -0.3096 -0.0001
-19 7 13 0.5500 0.0010
-19 7 14 0.3976 0.0019
-19 7 15 -0.5696 -0.0002
-19 8 3 0.4032 -0.0025
-19 8 4 -0.2299 0.0015
-19 8 5 -0.0188 -0.0040
-19 8 6 -0.8472 -0.0005
-19 8 7 -0.0547 0.0011
-19 8 8 -0.2063 0.0025
-19 8 9 0.7169 0.0005
-19 8 10 -0.9721 -0.0012
-19 8 11 -0.0031 0.0016
-19 8 12 0.4015 0.0001
-19 8 13 0.0136 0.0006
-19 8 14 -0.1124 -0.0025
-19 8 15 1.3599 0.0016
-19 9 3 -0.4143 0.0013
-19 9 4 -0.4625 -0.0031
-19 9 5 -0.9919 0.0025
-19 9 6 -0.3372 0.0030
-19 9 7 0.2281 0.0022
-19 9 8 0.1249 -0.0016
-19 9 9 -0.9649 -0.0022
-19 9 10 0.6051 0.0018
-19 9 11 0.0413 -0.0016
-19 9 12 0.0049 0.0004
-19 9 13 0.5898 -0.0014
-19 9 14 0.4082 -0.0014
-19 9 15 -0.7118 -0.0023
-19 10 3 -0.5508 -0.0007
-19 10 4 -0.7336 0.0006
-19 10 5 0.0001 0.0021
-19 10 6 0.1136 -0.0019
-19 10 7 0.1205 -0.0024
-19 10 8 -0.4816 -0.0012
-19 10 9 0.2349 0.0016
-19 10 10 -0.0273 -0.0010
-19 10 11 0.1566 0.0006
-19 10 12 0.5281 -0.0020
-19 10 13 -0.1114 -0.0026
-19 10 14 -0.2460 0.0017
-19 11 4 0.5121 0.0007
-19 11 5 -0.0037 -0.0019
-19 11 6 0.4636 -0.0005
-19 11 7 -0.6857 0.0003
-19 11 8 -0.3091 0.0019
-19 11 9 0.2436 0.0004
-19 11 10 -0.3510 -0.0006
-19 11 11 0.5388 -0.0008
-19 11 12 0.1529 0.0003
-19 11 13 -0.3747 0.0046
-19 12 5 0.1230 0.0005
-19 12 6 -0.4478 0.0004
-19 12 7 -0.2873 0.0012
-19 12 8 0.2714 0.0015
-19 12 9 -0.5440 -0.0001
-19 12 10 0.5001 0.0020
-19 12 11 -0.1136 0.0008
-18 -1 7 0.9064 -0.0000
-18 -1 8 0.6400 -0.0020
-18 -1 9 -0.4966 0.0006
-18 -1 10 0.3754 0.0017
-18 -1 11 0.3871 -0.0008
-18 -1 12 -0.7060 0.0011
-18 -1 13 1.2308 -0.0039
-18 0 4 0.9442 -0.0038
-18 0 5 -1.1291 0.0022
-18 0 6 0.9190 0.0002
-18 0 7 -0.2954 -0.0024
-18 0 8 0.2306 0.0031
-18 0 9 0.5395 0.0021
-18 0 10 -0.1269 -0.0013
-18 0 11 0.3349 -0.0001
-18 0 12 0.2827 -0.0019
-18 0 13 -0.6297 0.0050
-18 0 14 -1.1028 -0.0010
-18 0 15 0.4329 -0.0021
-18 0 16 -0.0534 0.0032
-18 1 2 -0.6042 -0.0056
-18 1 3 0.2138 0.0032
-18 1 4 -0.8235 0.0022
-18 1 5 0.3934 -0.0030
-18 1 6 -0.0085 0.0008
-18 1 7 0.5717 0.0029
-18 1 8 -0.2425 -0.0009
-18 1 9 0.0032 -0.0003
-18 1 10 0.4196 0.0000
-18 1 11 0.0247 -0.0000
-18 1 12 -0.6049 0.0003
-18 1 13 0.4580 -0.0015
-18 1 14 0.0877 -0.0012
-18 1 15 0.3314 0.0042
-18 1 16 -0.0289 -0.0048
-18 1 17 0.8000 0.0000
-18 2 1 -0.0877 -0.0020
-18 2 2 -0.0196 0.0031
-18 2 3 -0.0549 -0.0036
-18 2 4 0.2670 -0.0004
-18 2 5 0.7395 0.0033
-18 2 6 -0.0409 -0.0016
-18 2 7 -0.1781 -0.0018
-18 2 8 0.3015 0.0001
-18 2 9 0.0394 -0.0005
-18 2 10 0.6281 -0.0006
-18 2 11 -0.4088 -0.0017
-18 2 12 1.7629 0.0000
-18 2 13 -0.7036 0.0008
-18 2 14 0.6274 0.0004
-18 2 15 0.0535 -0.0030
-18 2 16 -0.5779 0.0017
-18 2 17 0.5947 0.0007
-18 2 18 -0.5905 -0.0024
-18 3 1 -0.2549 -0.0005
-18 3 2 0.2077 0.0005
-18 3 3 0.2756 0.0033
-18 3 4 0.8936 0.0006
-18 3 5 -0.4204 -0.0027
-18 3 6 0.9789 -0.0013
-18 3 7 -0.3772 -0.0007
-18 3 8 0.0864 0.0001
-18 3 9 0.0570 -0.0000
-18 3 10 -0.2718 -0.0001
-18 3 11 0.8510 0.0015
-18 3 12 -0.5192 0.0012
-18 3 13 0.3832 -0.0007
-18 3 14 0.2853 -0.0002
-18 3 15 -1.0918 0.0014
-18 3 16 0.4764 -0.0015
-18 3 17 0.3476 -0.0005
-18 3 18 -0.5028 0.0015
-18 3 19 -0.4540 -0.0013
-18 4 1 -0.3533 0.0054
-18 4 2 0.8223 -0.0018
-18 4 3 0.1615 0.0011
-18 4 4 -0.1092 -0.0007
-18 4 5 0.9140 -0.0007
-18 4 6 -1.4203 0.0007
-18 4 7 0.0126 0.0003
-18 4 8 -0.3760 -0.0001
-18 4 9 -0.3163 0.0010
-18 4 10 0.3694 0.0005
-18 4 11 0.0813 -0.0004
-18 4 12 0.2561 -0.0006
-18 4 13 -0.2280 -0.0003
-18 4 14 -0.5175 -0.0010
-18 4 15 0.1138 -0.0022
-18 4 16 1.3350 0.0008
-18 4 17 -1.6284 -0.0025
-18 4 18 0.4510 0.0004
-18 4 19 -0.0169 0.0050
-18 5 1 1.5007 -0.0041
-18 5 2 -0.8779 0.0041
-18 5 3 0.6098 -0.0002
-18 5 4 -0.3178 0.0003
-18 5 5 -0.9114 0.0001
-18 5 6 -0.2197 -0.0011
-18 5 7 -0.1577 0.0006
-18 5 8 -0.3568 0.0014
-18 5 9 0.9054 -0.0016
-18 5 10 -0.1512 -0.0016
-18 5 11 0.2696 0.0006
-18 5 12 -1.1492 -0.0005
-18 5 13 0.0243 -0.0006
-18 5 14 -0.0668 0.0009
-18 5 15 0.3550 0.0002
-18 5 16 -0.5313 -0.0022
-18 5 17 0.9004 0.0026
-18 5 18 0.1598 0.0029
-18 5 19 1.1190 -0.0039
-18 5 20 -0.4837 0.0025
-18 6 1 -0.9436 0.0025
-18 6 2 1.2483 -0.0011
-18 6 3 -0.5359 -0.0011
-18 6 4 0.4369 -0.0011
-18 6 5 -1.1325 0.0009
-18 6 6 -0.1759 0.0024
-18 6 7 -0.1061 0.0009
-18 6 8 0.2284 -0.0015
-18 6 9 0.0217 0.0000
-18 6 10 -0.1107 0.0011
-18 6 11 -1.1094 -0.0007
-18 6 12 0.3590 0.0016
-18 6 13 -0.1898 0.0004
-18 6 14 -0.8974 -0.0013
-18 6 15 1.3132 -0.0006
-18 6 16 -0.2213 0.0000
-18 6 17 0.3955 -0.0009
-18 6 18 1.1077 -0.0013
-18 6 19 -1.5533 -0.0002
-18 6 20 0.0107 -0.0012
-18 7 1 1.2781 -0.0020
-18 7 2 0.0017 -0.0007
-18 7 3 0.4456 0.0021
-18 7 4 -1.4863 0.0015
-18 7 5 0.4028 0.0017
-18 7 6 -0.3388 -0.0013
-18 7 7 -0.0900 0.0010
-18 7 8 0.2694 -0.0007
-18 7 9 -0.8284 -0.0008
-18 7 10 -0.2128 0.0005
-18 7 11 0.7378 0.0014
-18 7 12 -0.6722 -0.0023
-18 7 13 -0.5549 0.0001
-18 7 14 1.2819 0.0005
-18 7 15 -1.3313 -0.0017
-18 7 16 0.4699 0.0007
-18 7 17 -0.2757 -0.0007
-18 7 18 -0.8940 -0.0023
-18 7 19 -0.3541 0.0010
-18 7 20 -0.6179 0.0030
-18 8 1 0.1456 0.0040
-18 8 2 0.0122 0.0020
-18 8 3 -0.0583 -0.0005
-18 8 4 0.9087 -0.0004
-18 8 5 -0.2473 -0.0020
-18 8 6 0.9186 0.0005
-18 8 7 -0.7701 -0.0043
-18 8 8 -0.4834 0.0010
-18 8 9 0.3315 0.0019
-18 8 10 0.3216 -0.0002
-18 8 11 -0.8352 -0.0007
-18 8 12 0.1997 0.0017
-18 8 13 0.1076 0.0000
-18 8 14 -0.7903 0.0002
-18 8 15 0.5864 0.0017
-18 8 16 -0.6485 -0.0007
-18 8 17 0.6551 0.0003
-18 8 18 -1.2706 0.0028
-18 8 19 -0.0362 -0.0011
-18 9 1 0.0758 -0.0026
-18 9 2 1.1508 0.0009
-18 9 3 0.3833 -0.0033
-18 9 4 0.8356 0.0003
-18 9 5 0.5846 -0.0036
-18 9 6 -0.8624 -0.0010
-18 9 7 -0.0885 0.0035
-18 9 8 0.0848 0.0004
-18 9 9 -0.3370 0.0003
-18 9 10 -0.2334 0.0016
-18 9 11 -0.2393 -0.0009
-18 9 12 -0.0576 0.0012
-18 9 13 0.1826 0.0016
-18 9 14 0.3877 0.0006
-18 9 15 -0.0019 0.0008
-18 9 16 0.6962 0.0024
-18 9 17 -1.5063 0.0004
-18 9 18 -0.0778 -0.0043
-18 9 19 -0.1391 0.0016
-18 10 1 0.9676 0.0014
-18 10 2 -0.3851 -0.0030
-18 10 3 1.3869 0.0036
-18 10 4 -0.5733 -0.0019
-18 10 5 0.1249 0.0038
-18 10 6 -0.5492 -0.0002
-18 10 7 0.3942 0.0001
-18 10 8 0.0824 0.0008
-18 10 9 -0.0308 -0.0005
-18 10 10 -0.4948 -0.0016
-18 10 11 0.2913 0.0028
-18 10 12 -0.4811 -0.0006
-18 10 13 0.2559 -0.0003
-18 10 14 -0.0004 -0.0011
-18 10 15 0.3759 0.0009
-18 10 16 -1.2014 -0.0028
-18 10 17 0.5331 -0.0034
-18 10 18 0.0751 0.0009
-18 11 1 -0.3162 0.0024
-18 11 2 0.9059 0.0031
-18 11 3 -0.4265 0.0007
-18 11 4 0.0154 -0.0012
-18 11 5 0.0855 -0.0020
-18 11 6 0.4088 0.0017
-18 11 7 0.9031 -0.0009
-18 11 8 -0.4774 -0.0022
-18 11 9 0.3116 0.0004
-18 11 10 -0.2647 0.0001
-18 11 11 -0.7201 -0.0021
-18 11 12 0.5076 -0.0008
-18 11 13 -0.4692 -0.0034
-18 11 14 0.2336 0.0016
-18 11 15 -0.7466 -0.0015
-18 11 16 0.8122 -0.0022
-18 11 17 -0.1601 0.0041
-18 11 18 0.3457 0.0036
-18 12 1 0.0935 -0.0038
-18 12 2 0.2925 -0.0008
-18 12 3 -0.7999 -0.0040
-18 12 4 0.4843 0.0005
-18 12 5 -0.3402 0.0024
-18 12 6 1.0796 -0.0020
-18 12 7 -0.8595 -0.0018
-18 12 8 1.1215 -0.0005
-18 12 9 -0.5501 -0.0012
-18 12 10 0.2220 -0.0003
-18 12 11 -0.2702 0.0011
-18 12 12 -0.3130 -0.0011
-18 12 13 -0.5952 0.0042
-18 12 14 -0.2118 -0.0006
-18 12 15 -0.3207 -0.0030
-18 12 16 0.4633 0.0074
-18 12 17 0.0661 0.0009
-18 13 1 -0.0270 0.0039
-18 13 2 -1.2431 -0.0027
-18 13 3 -0.2868 -0.0001
-18 13 4 0.1237 0.0021
-18 13 5 0.3400 -0.0033
-18 13 6 -0.4984 -0.0018
-18 13 7 1.6010 -0.0009
-18 13 8 -0.6488 0.0014
-18 13 9 0.0867 0.0022
-18 13 10 -0.5818 0.0025
-18 13 11 0.2685 0.0006
-18 13 12 -0.8012 0.0019
-18 13 13 0.3363 -0.0030
-18 13 14 -0.3919 -0.0036
-18 13 15 1.1599 0.0049
-18 13 16 -0.3202 -0.0024
-18 14 1 -0.4721 -0.0051
-18 14 2 -0.3762 -0.0013
-18 14 3 0.7684 0.0014
-18 14 4 -0.1455 -0.0028
-18 14 5 0.1651 -0.0001
-18 14 6 1.2561 -0.0002
-18 14 7 -1.1447 0.0023
-18 14 8 -0.1934 0.0017
-18 14 9 0.5225 -0.0005
-18 14 10 -0.1829 -0.0002
-18 14 11 0.0932 -0.0031
-18 14 12 0.0436 -0.0030
-18 14 13 0.2872 -0.0015
-18 14 14 0.5841 0.0032
-18 15 2 0.3123 0.0020
-18 15 3 0.1157 0.0001
-18 15 4 -0.0199 -0.0003
-18 15 5 0.4216 -0.0005
-18 15 6 -0.8376 0.0000
-18 15 7 0.1228 -0.0006
-18 15 8 0.6329 -0.0011
-18 15 9 -0.8999 -0.0011
-18 15 10 0.1844 -0.0039
-18 15 11 -0.5541 0.0007
-18 15 12 0.3385 0.0010
-17 -4 8 0.0439 -0.0003
-17 -4 9 0.6461 0.0024
-17 -4 10 -0.6605 0.0002
-17 -4 11 0.3427 -0.0018
-17 -4 12 0.3780 -0.0029
-17 -4 13 -0.6245 0.0040
-17 -3 4 -0.3364 -0.0010
-17 -3 5 0.2643 -0.0008
-17 -3 6 0.0810 0.0006
-17 -3 7 0.0386 0.0017
-17 -3 8 0.7466 -0.0001
-17 -3 9 -0.5971 0.0001
-17 -3 10 0.8865 -0.0023
-17 -3 11 -0.0814 -0.0004
-17 -3 12 -1.0985 0.0032
-17 -3 13 0.1989 -0.0012
-17 -3 14 -0.1747 -0.0006
-17 -3 15 -0.6908 0.0017
-17 -3 16 0.6221 0.0006
-17 -2 1 0.3396 -0.0091
-17 -2 2 -1.0531 0.0045
-17 -2 3 -0.6616 -0.0007
-17 -2 4 1.2545 -0.0016
-17 -2 5 -1.7616 0.0010
-17 -2 6 0.6760 0.0018
-17 -2 7 -0.5669 -0.0007
-17 -2 8 -0.5065 0.0017
-17 -2 9 0.3788 -0.0014
-17 -2 10 -0.0414 0.0008
-17 -2 11 -0.9544 0.0002
-17 -2 12 0.5235 -0.0005
-17 -2 13 -0.6125 -0.0002
-17 -2 14 -0.4126 0.0011
-17 -2 15 0.3985 -0.0025
-17 -2 16 0.7702 -0.0011
-17 -2 17 -0.5158 0.0026
-17 -2 18 0.1806 -0.0002
-17 -1 1 0.1853 0.0120
-17 -1 2 -0.6989 -0.0064
-17 -1 3 1.0977 0.0016
-17 -1 4 -2.3905 0.0028
-17 -1 5 0.9696 0.0000
-17 -1 6 -1.4278 -0.0007
-17 -1 7 -0.1516 0.0012
-17 -1 8 0.0438 -0.0009
-17 -1 9 -0.0516 -0.0000
-17 -1 10 -0.6163 -0.0008
-17 -1 11 0.3873 0.0009
-17 -1 12 -0.1867 -0.0003
-17 -1 13 0.0090 -0.0028
-17 -1 14 1.3622 -0.0016
-17 -1 15 0.1874 0.0024
-17 -1 16 -0.5618 0.0006
-17 -1 17 0.1356 -0.0007
-17 -1 18 -0.1717 0.0003
-17 -1 19 -0.1968 0.0001
-17 -1 20 -0.2778 -0.0013
-17 0 1 -1.1301 -0.0070
-17 0 2 0.6966 0.0054
-17 0 3 -0.9697 -0.0011
-17 0 4 0.4866 -0.0019
-17 0 5 -0.4483 -0.0000
-17 0 6 -0.0450 0.0004
-17 0 7 -0.0305 -0.0002
-17 0 8 -0.1502 -0.0000
-17 0 9 -0.1231 0.0000
-17 0 10 0.0173 0.0004
-17 0 11 0.3729 -0.0008
-17 0 12 0.4958 -0.0021
-17 0 13 1.1742 0.0014
-17 0 14 -0.9960 0.0010
-17 0 15 0.1128 -0.0020
-17 0 16 -0.5964 0.0004
-17 0 17 -0.5801 -0.0000
-17 0 18 -0.6694 0.0006
-17 0 19 -0.0798 0.0014
-17 0 20 0.2498 0.0005
-17 1 1 0.5032 -0.0024
-17 1 2 0.0617 -0.0016
-17 1 3 0.1172 0.0018
-17 1 4 0.1974 0.0002
-17 1 5 -0.4674 0.0001
-17 1 6 -0.0213 0.0017
-17 1 7 0.3351 -0.0001
-17 1 8 0.0996 0.0000
-17 1 9 0.0632 -0.0004
-17 1 10 0.1457 0.0006
-17 1 11 0.0957 -0.0005
-17 1 12 -0.4607 0.0012
-17 1 13 -1.1032 -0.0017
-17 1 14 0.6766 0.0010
-17 1 15 -1.1018 0.0002
-17 1 16 0.0912 0.0007
-17 1 17 -0.4397 0.0005
-17 1 18 -0.0081 0.0025
-17 1 19 0.0886 -0.0033
-17 1 20 0.4690 -0.0036
-17 1 21 -0.0988 0.0001
-17 2 1 0.4458 0.0086
-17 2 2 0.0913 -0.0007
-17 2 3 0.0019 -0.0029
-17 2 4 -0.5819 0.0021
-17 2 5 0.1137 0.0021
-17 2 6 0.3935 -0.0001
-17 2 7 0.1323 0.0010
-17 2 8 0.2377 -0.0008
-17 2 9 -0.1655 -0.0010
-17 2 10 -0.4044 -0.0007
-17 2 11 -0.7739 -0.0002
-17 2 12 -0.8130 -0.0009
-17 2 13 1.0470 0.0021
-17 2 14 -1.1137 -0.0008
-17 2 15 0.9666 -0.0003
-17 2 16 0.0741 0.0010
-17 2 17 -0.6906 -0.0010
-17 2 18 0.3159 -0.0029
-17 2 19 0.2840 -0.0016
-17 2 20 -0.4284 0.0027
-17 2 21 -0.0903 -0.0003
-17 2 22 -0.1860 0.0010
-17 3 1 0.3815 -0.0099
-17 3 2 -0.3382 0.0004
-17 3 3 -0.2672 0.0032
-17 3 4 -0.1425 -0.0003
-17 3 5 -0.2466 0.0015
-17 3 6 0.4309 -0.0009
-17 3 7 0.3116 -0.0027
-17 3 8 -0.0873 -0.0014
-17 3 9 -0.2015 0.0008
-17 3 10 -0.4971 -0.0008
-17 3 11 -0.6715 0.0000
-17 3 12 0.5671 0.0004
-17 3 13 -0.7257 -0.0006
-17 3 14 0.8753 -0.0000
-17 3 15 0.0186 0.0017
-17 3 16 -1.7396 -0.0017
-17 3 17 1.0018 0.0017
-17 3 18 0.1293 -0.0001
-17 3 19 -0.4989 -0.0006
-17 3 20 0.0098 0.0012
-17 3 21 0.0871 -0.0002
-17 3 22 0.2867 -0.0010
-17 4 1 -0.6950 0.0049
-17 4 2 0.0229 -0.0007
-17 4 3 -0.5376 -0.0002
-17 4 4 -0.2868 0.0002
-17 4 5 0.7795 -0.0032
-17 4 6 0.0017 0.0008
-17 4 7 -0.2655 0.0015
-17 4 8 -0.1327 0.0008
-17 4 9 -1.0049 0.0001
-17 4 10 -0.1354 0.0009
-17 4 11 -0.0535 -0.0008
-17 4 12 0.6590 -0.0001
-17 4 13 0.5063 0.0009
-17 4 14 -0.5543 0.0000
-17 4 15 -0.9857 -0.0000
-17 4 16 0.6695 0.0018
-17 4 17 -0.1143 -0.0024
-17 4 18 -0.5858 -0.0014
-17 4 19 -0.3302 0.0018
-17 4 20 -0.1441 -0.0018
-17 4 21 0.4036 -0.0003
-17 4 22 -0.3810 0.0010
-17 5 1 -0.1819 -0.0027
-17 5 2 -0.3012 0.0023
-17 5 3 -0.0968 -0.0026
-17 5 4 0.5085 0.0026
-17 5 5 -0.1085 0.0018
-17 5 6 0.0178 -0.0004
-17 5 7 -0.4997 -0.0007
-17 5 8 -0.7249 0.0020
-17 5 9 0.4887 -0.0001
-17 5 10 0.1029 -0.0016
-17 5 11 1.5016 0.0007
-17 5 12 0.3646 -0.0007
-17 5 13 -0.8540 -0.0009
-17 5 14 0.5521 0.0002
-17 5 15 -0.9849 0.0005
-17 5 16 -0.1852 -0.0015
-17 5 17 -0.6145 0.0018
-17 5 18 -1.2487 -0.0004
-17 5 19 0.6110 0.0006
-17 5 20 0.4830 0.0003
-17 5 21 -0.2682 -0.0008
-17 5 22 -1.2126 0.0004
-17 6 1 -0.0013 0.0028
-17 6 2 -0.5087 -0.0001
-17 6 3 0.4791 0.0036
-17 6 4 0.4533 -0.0039
-17 6 5 0.4682 -0.0003
-17 6 6 -0.4512 0.0012
-17 6 7 0.3385 0.0011
-17 6 8 0.2651 -0.0023
-17 6 9 0.2536 0.0002
-17 6 10 1.0506 0.0005
-17 6 11 -0.0669 -0.0020
-17 6 12 -0.6418 0.0011
-17 6 13 0.8940 0.0001
-17 6 14 -1.5485 0.0010
-17 6 15 0.1065 0.0009
-17 6 16 -0.3933 0.0014
-17 6 17 -0.6126 -0.0006
-17 6 18 1.1346 0.0023
-17 6 19 0.6360 -0.0013
-17 6 20 -0.3903 -0.0023
-17 6 21 -0.1980 0.0020
-17 6 22 -0.3478 0.0015
-17 7 1 -0.5502 0.0032
-17 7 2 0.6322 -0.0057
-17 7 3 -0.0530 0.0008
-17 7 4 0.2839 0.0031
-17 7 5 -0.1649 0.0018
-17 7 6 0.3407 -0.0027
-17 7 7 0.1730 -0.0003
-17 7 8 0.3566 0.0005
-17 7 9 0.1964 -0.0012
-17 7 10 -0.5271 -0.0006
-17 7 11 -0.1442 0.0022
-17 7 12 0.2806 -0.0004
-17 7 13 -0.8707 0.0009
-17 7 14 0.2003 0.0007
-17 7 15 -0.0357 -0.0003
-17 7 16 0.5545 0.0006
-17 7 17 0.0848 0.0004
-17 7 18 0.9702 -0.0020
-17 7 19 -0.6618 -0.0004
-17 7 20 0.6110 0.0003
-17 7 21 -0.9420 -0.0017
-17 7 22 0.3844 -0.0019
-17 8 1 -0.0339 -0.0091
-17 8 2 -1.0798 0.0099
-17 8 3 -0.0068 -0.0005
-17 8 4 -0.4950 0.0000
-17 8 5 0.2068 -0.0006
-17 8 6 0.4255 0.0016
-17 8 7 0.6507 -0.0021
-17 8 8 -0.3011 0.0005
-17 8 9 0.1144 0.0002
-17 8 10 -0.1380 0.0002
-17 8 11 -0.0600 0.0001
-17 8 12 -0.3569 0.0005
-17 8 13 -0.4131 -0.0006
-17 8 14 0.0272 -0.0005
-17 8 15 0.3098 -0.0003
-17 8 16 -0.3798 -0.0014
-17 8 17 0.6883 -0.0004
-17 8 18 0.0939 0.0015
-17 8 19 0.4159 -0.0011
-17 8 20 -0.3364 0.0007
-17 8 21 0.1369 0.0029
-17 8 22 0.0816 0.0009
-17 9 1 -0.8563 0.0087
-17 9 2 -0.1123 -0.0048
-17 9 3 -0.4919 0.0025
-17 9 4 0.3042 0.0014
-17 9 5 0.2007 -0.0025
-17 9 6 0.9241 0.0003
-17 9 7 -0.2512 0.0022
-17 9 8 0.4922 -0.0019
-17 9 9 -0.3109 -0.0001
-17 9 10 0.1568 0.0016
-17 9 11 -0.3546 -0.0006
-17 9 12 -0.5911 -0.0009
-17 9 13 0.3243 0.0001
-17 9 14 -0.1684 -0.0010
-17 9 15 0.0189 -0.0012
-17 9 16 0.2400 0.0021
-17 9 17 0.8447 0.0009
-17 9 18 -0.3138 0.0015
-17 9 19 0.2380 0.0025
-17 9 20 -0.5900 0.0013
-17 9 21 0.1591 -0.0035
-17 9 22 0.0153 0.0008
-17 10 1 -0.1512 -0.0044
-17 10 2 -0.0842 0.0019
-17 10 3 -0.4174 -0.0048
-17 10 4 0.3588 -0.0013
-17 10 5 -0.0629 0.0040
-17 10 6 -0.0661 -0.0012
-17 10 7 -0.3805 -0.0012
-17 10 8 0.1213 0.0021
-17 10 9 -0.0325 0.0002
-17 10 10 0.2644 -0.0002
-17 10 11 0.2450 -0.0001
-17 10 12 0.4478 0.0004
-17 10 13 -0.2606 0.0001
-17 10 14 0.1906 -0.0000
-17 10 15 -0.1082 0.0017
-17 10 16 0.1364 -0.0001
-17 10 17 -0.4530 0.0020
-17 10 18 0.1161 -0.0021
-17 10 19 -0.7326 -0.0023
-17 10 20 0.3956 -0.0000
-17 10 21 -0.6404 -0.0001
-17 11 1 -0.0935 -0.0021
-17 11 2 -1.0067 -0.0017
-17 11 3 0.3933 0.0037
-17 11 4 -1.0270 0.0003
-17 11 5 0.4266 -0.0021
-17 11 6 -0.8287 0.0016
-17 11 7 0.2754 0.0007
-17 11 8 -0.1327 -0.0003
-17 11 9 0.6666 0.0012
-17 11 10 0.1731 -0.0003
-17 11 11 0.2957 -0.0005
-17 11 12 0.0510 0.0014
-17 11 13 0.7108 -0.0013
-17 11 14 -0.4120 -0.0001
-17 11 15 0.4356 0.0003
-17 11 16 -0.1140 -0.0025
-17 11 17 0.0392 -0.0041
-17 11 18 -0.1309 -0.0012
-17 11 19 0.8353 0.0012
-17 11 20 -1.0727 -0.0026
-17 12 1 -0.7200 0.0055
-17 12 2 0.3941 -0.0022
-17 12 3 0.2659 -0.0008
-17 12 4 0.3260 0.0017
-17 12 5 -0.3276 0.0000
-17 12 6 -0.1943 0.0000
-17 12 7 -0.1735 0.0018
-17 12 8 -0.4530 -0.0008
-17 12 9 0.3010 -0.0011
-17 12 10 0.4426 -0.0013
-17 12 11 0.6353 0.0009
-17 12 12 0.9320 -0.0028
-17 12 13 -0.1821 0.0013
-17 12 14 0.9082 0.0001
-17 12 15 -0.6699 -0.0026
-17 12 16 0.1471 -0.0002
-17 12 17 0.1959 -0.0007
-17 12 18 0.5305 -0.0003
-17 12 19 -1.0048 0.0019
-17 12 20 0.7210 0.0046
-17 13 1 0.7950 -0.0055
-17 13 2 0.8937 0.0067
-17 13 3 -0.4370 0.0024
-17 13 4 -0.2142 -0.0013
-17 13 5 -0.4140 0.0018
-17 13 6 -0.6402 0.0008
-17 13 7 -0.5339 -0.0035
-17 13 8 1.3433 -0.0003
-17 13 9 -0.3571 -0.0006
-17 13 10 0.7767 -0.0002
-17 13 11 -0.2296 0.0000
-17 13 12 -0.0378 0.0028
-17 13 13 -0.1574 -0.0001
-17 13 14 -0.7152 0.0012
-17 13 15 0.2210 -0.0002
-17 13 16 0.0830 -0.0015
-17 13 17 0.3426 0.0022
-17 13 18 -0.5932 0.0024
-17 13 19 0.3535 0.0002
-17 14 1 0.1476 0.0085
-17 14 2 -0.3264 -0.0011
-17 14 3 -0.4699 -0.0015
-17 14 4 0.3354 0.0004
-17 14 5 -0.2789 -0.0010
-17 14 6 0.5059 -0.0021
-17 14 7 0.9874 0.0020
-17 14 8 -0.9977 -0.0003
-17 14 9 0.5865 0.0005
-17 14 10 -0.7113 0.0036
-17 14 11 0.1928 0.0003
-17 14 12 -0.2415 -0.0001
-17 14 13 -0.4055 0.0000
-17 14 14 0.1714 -0.0017
-17 14 15 -0.0184 -0.0010
-17 14 16 0.3340 0.0026
-17 14 17 -0.3534 -0.0005
-17 15 1 0.3075 -0.0022
-17 15 2 0.0469 -0.0022
-17 15 3 0.8077 -0.0003
-17 15 4 0.5021 -0.0001
-17 15 5 -0.0027 0.0021
-17 15 6 0.1267 0.0011
-17 15 7 0.0888 -0.0016
-17 15 8 0.3510 0.0028
-17 15 9 0.5363 0.0022
-17 15 10 0.4889 -0.0030
-17 15 11 0.0711 0.0006
-17 15 12 -0.8920 -0.0013
-17 15 13 0.2029 -0.0015
-17 15 14 -0.4938 -0.0016
-17 15 15 0.0811 0.0006
-17 15 16 0.0144 0.0015
-17 16 1 0.1610 -0.0016
-17 16 2 -0.0848 -0.0009
-17 16 3 0.6512 0.0019
-17 16 4 -1.2858 0.0021
-17 16 5 0.5593 -0.0020
-17 16 6 0.9915 0.0001
-17 16 7 0.0674 0.0029
-17 16 8 0.9129 -0.0013
-17 16 9 0.6253 -0.0011
-17 16 10 -0.7585 0.0017
-17 16 11 -0.3340 -0.0015
-17 16 12 -0.1519 -0.0036
-17 16 13 -0.6179 -0.0008
-17 16 14 0.1352 -0.0014
-17 17 1 -0.6073 -0.0021
-17 17 2 0.4025 0.0032
-17 17 3 -1.4398 -0.0002
-17 17 4 1.2680 0.0013
-17 17 5 0.3799 0.0013
-17 17 6 -0.3808 0.0002
-17 17 7 0.1222 -0.0006
-17 17 8 0.8273 0.0007
-17 17 9 -1.5178 -0.0016
-17 17 10 0.8221 -0.0021
-17 17 11 -0.5756 -0.0040
-16 -6 6 -0.1076 -0.0011
-16 -6 7 -0.6578 0.0008
-16 -6 8 -0.5386 -0.0016
-16 -6 9 -0.1606 0.0009
-16 -6 10 0.2313 0.0035
-16 -6 11 -0.0614 -0.0002
-16 -6 12 -0.0112 -0.0006
-16 -6 13 0.4543 0.0002
-16 -6 14 -0.8446 0.0017
-16 -5 2 1.4212 -0.0009
-16 -5 3 0.1852 -0.0037
-16 -5 4 0.0875 0.0000
-16 -5 5 -1.2049 0.0002
-16 -5 6 -0.5032 0.0029
-16 -5 7 -1.1608 0.0002
-16 -5 8 0.3278 0.0003
-16 -5 9 -0.5486 0.0004
-16 -5 10 0.4098 -0.0022
-16 -5 11 0.0181 0.0009
-16 -5 12 -0.0312 0.0011
-16 -5 13 -0.2810 0.0007
-16 -5 14 0.3675 0.0000
-16 -5 15 0.0330 0.0006
-16 -5 16 0.0443 0.0025
-16 -5 17 0.1805 0.0005
-16 -4 1 1.0598 -0.0046
-16 -4 2 -0.5121 -0.0011
-16 -4 3 0.2798 0.0038
-16 -4 4 -1.0942 0.0008
-16 -4 5 0.3245 0.0016
-16 -4 6 -1.1951 -0.0016
-16 -4 7 -0.2885 -0.0017
-16 -4 8 -0.8715 -0.0006
-16 -4 9 -0.0803 0.0009
-16 -4 10 -0.4804 0.0020
-16 -4 11 0.3467 0.0014
-16 -4 12 0.9286 -0.0014
-16 -4 13 0.3645 0.0001
-16 -4 14 -0.1619 0.0015
-16 -4 15 0.2777 0.0005
-16 -4 16 -0.5970 -0.0004
-16 -4 17 -0.4599 -0.0002
-16 -4 18 0.4163 0.0034
-16 -4 19 0.0164 -0.0028
-16 -3 1 -0.0925 0.0079
-16 -3 2 0.3738 0.0014
-16 -3 3 0.4621 -0.0030
-16 -3 4 -0.1151 0.0016
-16 -3 5 -0.6583 -0.0019
-16 -3 6 -0.7761 0.0010
-16 -3 7 -0.5162 -0.0007
-16 -3 8 -0.9398 0.0016
-16 -3 9 0.1975 0.0007
-16 -3 10 0.4038 0.0002
-16 -3 11 1.1090 -0.0016
-16 -3 12 0.0686 0.0012
-16 -3 13 0.0855 0.0006
-16 -3 14 0.0118 -0.0013
-16 -3 15 -0.3538 0.0003
-16 -3 16 -0.2794 0.0016
-16 -3 17 0.0425 0.0000
-16 -3 18 0.5742 -0.0002
-16 -3 19 -0.4686 -0.0003
-16 -3 20 0.2528 0.0003
-16 -3 21 0.2911 0.0002
-16 -2 1 -0.1851 -0.0091
-16 -2 2 1.1379 0.0012
-16 -2 3 -0.6676 0.0028
-16 -2 4 0.2355 0.0005
-16 -2 5 -0.0263 0.0011
-16 -2 6 -0.1874 -0.0024
-16 -2 7 0.0597 0.0011
-16 -2 8 0.4565 0.0005
-16 -2 9 -0.2460 -0.0005
-16 -2 10 0.9225 0.0009
-16 -2 11 -0.2156 0.0009
-16 -2 12 -0.0895 -0.0004
-16 -2 13 -0.0346 0.0016
-16 -2 14 -0.4175 0.0006
-16 -2 15 -0.3876 -0.0010
-16 -2 16 0.0170 -0.0012
-16 -2 17 0.9167 0.0001
-16 -2 18 -1.2179 -0.0004
-16 -2 19 0.7157 0.0006
-16 -2 20 0.2053 0.0023
-16 -2 21 0.3231 0.0001
-16 -2 22 -0.5437 0.0001
-16 -1 1 1.1223 0.0090
-16 -1 2 -0.0959 -0.0022
-16 -1 3 0.3253 0.0033
-16 -1 4 0.8908 -0.0020
-16 -1 5 -0.0996 0.0005
-16 -1 6 0.9777 0.0010
-16 -1 7 -0.5207 0.0009
-16 -1 8 0.1442 -0.0012
-16 -1 9 0.2870 0.0016
-16 -1 10 -0.0573 -0.0007
-16 -1 11 -0.7170 0.0014
-16 -1 12 -0.3038 0.0019
-16 -1 13 -0.8751 -0.0014
-16 -1 14 0.1371 -0.0017
-16 -1 15 0.6146 0.0016
-16 -1 16 0.2365 -0.0008
-16 -1 17 -0.0616 0.0015
-16 -1 18 0.6312 0.0005
-16 -1 19 -0.1531 0.0012
-16 -1 20 0.2178 -0.0016
-16 -1 21 -0.1082 0.0000
-16 -1 22 0.0992 0.0013
-16 -1 23 -0.0244 -0.0011
-16 0 1 0.0160 -0.0031
-16 0 2 -0.2111 0.0056
-16 0 3 0.8670 -0.0046
-16 0 4 -0.3737 0.0019
-16 0 5 0.6984 -0.0004
-16 0 6 -0.6447 -0.0002
-16 0 7 0.4309 -0.0014
-16 0 8 -0.1788 0.0021
-16 0 9 0.1155 -0.0004
-16 0 10 -0.8092 0.0008
-16 0 11 -0.4131 -0.0013
-16 0 12 0.1779 -0.0002
-16 0 13 0.4394 0.0008
-16 0 14 0.6662 0.0007
-16 0 15 -0.1785 -0.0002
-16 0 16 1.3249 0.0009
-16 0 17 -0.2227 -0.0002
-16 0 18 0.2114 -0.0028
-16 0 19 0.2284 0.0003
-16 0 20 -0.1951 0.0009
-16 0 21 -0.0402 0.0017
-16 0 22 -0.0113 -0.0009
-16 0 23 0.2190 0.0018
-16 1 1 -0.7188 -0.0014
-16 1 2 0.2110 -0.0052
-16 1 3 -0.6337 0.0014
-16 1 4 0.7219 -0.0009
-16 1 5 -0.3911 -0.0012
-16 1 6 -0.0471 0.0014
-16 1 7 -0.1187 0.0012
-16 1 8 -0.5325 -0.0010
-16 1 9 0.5087 -0.0006
-16 1 10 -0.2943 -0.0003
-16 1 11 1.6102 0.0015
-16 1 12 0.0024 -0.0005
-16 1 13 -0.0637 -0.0018
-16 1 14 0.2765 0.0010
-16 1 15 0.4476 -0.0005
-16 1 16 0.0139 -0.0004
-16 1 17 0.1733 -0.0009
-16 1 18 0.4925 0.0028
-16 1 19 -0.4239 0.0016
-16 1 20 0.3710 -0.0007
-16 1 21 0.2314 -0.0005
-16 1 22 -0.0311 -0.0012
-16 1 23 0.2302 -0.0014
-16 1 24 -0.6376 -0.0004
-16 2 1 -0.5133 0.0049
-16 2 2 -0.3653 -0.0004
-16 2 3 0.7934 -0.0004
-16 2 4 -0.3771 0.0011
-16 2 5 0.1264 0.0010
-16 2 6 -0.4454 -0.0014
-16 2 7 -0.6300 0.0019
-16 2 8 1.4252 0.0007
-16 2 9 -0.6858 0.0013
-16 2 10 2.0943 -0.0008
-16 2 11 -0.6654 -0.0007
-16 2 12 -0.0570 -0.0003
-16 2 13 0.6320 0.0011
-16 2 14 -0.3789 -0.0010
-16 2 15 0.6822 0.0012
-16 2 16 0.5169 0.0007
-16 2 17 0.7523 0.0003
-16 2 18 -0.2797 0.0001
-16 2 19 0.7282 -0.0012
-16 2 20 0.4009 -0.0017
-16 2 21 -0.7805 -0.0004
-16 2 22 0.2500 0.0002
-16 2 23 -0.5375 0.0021
-16 2 24 1.4075 -0.0031
-16 3 1 0.0854 -0.0078
-16 3 2 0.5385 0.0044
-16 3 3 -0.0294 0.0021
-16 3 4 0.7416 -0.0026
-16 3 5 -1.0310 0.0037
-16 3 6 0.2873 0.0020
-16 3 7 0.9441 -0.0022
-16 3 8 -0.6491 -0.0001
-16 3 9 1.8248 -0.0019
-16 3 10 -0.9826 0.0020
-16 3 11 0.8011 0.0007
-16 3 12 -0.2539 0.0000
-16 3 13 -0.0250 -0.0008
-16 3 14 0.6768 0.0014
-16 3 15 1.0965 -0.0024
-16 3 16 0.0713 -0.0006
-16 3 17 -0.0889 0.0006
-16 3 18 0.5874 -0.0003
-16 3 19 0.1165 -0.0015
-16 3 20 -0.7825 0.0016
-16 3 21 0.2391 0.0005
-16 3 22 0.1085 0.0003
-16 3 23 1.3996 -0.0041
-16 3 24 0.4923 0.0043
-16 4 1 0.7179 0.0084
-16 4 2 -0.1504 -0.0027
-16 4 3 0.8302 -0.0001
-16 4 4 -1.1479 0.0037
-16 4 5 0.9475 -0.0067
-16 4 6 0.4189 -0.0010
-16 4 7 -0.1876 -0.0001
-16 4 8 1.1186 -0.0007
-16 4 9 -1.0556 0.0018
-16 4 10 0.1440 0.0003
-16 4 11 -1.2832 -0.0003
-16 4 12 -0.0625 0.0001
-16 4 13 0.4623 -0.0001
-16 4 14 0.7238 -0.0015
-16 4 15 0.0689 0.0012
-16 4 16 0.2598 0.0002
-16 4 17 0.4434 -0.0008
-16 4 18 0.5381 0.0004
-16 4 19 -0.0935 -0.0001
-16 4 20 -0.0564 -0.0001
-16 4 21 0.5180 -0.0009
-16 4 22 1.2989 -0.0006
-16 4 23 0.7060 0.0015
-16 4 24 0.4912 -0.0031
-16 5 1 -0.6518 -0.0037
-16 5 2 0.6275 -0.0002
-16 5 3 -0.9473 -0.0059
-16 5 4 0.5901 -0.0018
-16 5 5 -0.0846 0.0042
-16 5 6 0.1362 -0.0011
-16 5 7 0.1375 0.0001
-16 5 8 -0.9625 0.0008
-16 5 9 -0.8386 -0.0003
-16 5 10 -0.6986 -0.0003
-16 5 11 -0.6284 -0.0001
-16 5 12 0.6968 -0.0005
-16 5 13 0.4049 0.0014
-16 5 14 0.5939 -0.0008
-16 5 15 0.4312 -0.0007
-16 5 16 0.5615 0.0001
-16 5 17 0.8015 0.0001
-16 5 18 -0.2952 -0.0017
-16 5 19 -0.4614 0.0012
-16 5 20 0.6968 0.0002
-16 5 21 1.0968 -0.0008
-16 5 22 0.5120 -0.0022
-16 5 23 0.8292 -0.0007
-16 5 24 0.0298 -0.0000
-16 6 1 0.4206 -0.0077
-16 6 2 -0.7604 -0.0010
-16 6 3 0.2783 0.0062
-16 6 4 -0.4307 -0.0024
-16 6 5 0.5109 -0.0017
-16 6 6 -0.6114 0.0022
-16 6 7 -0.1879 0.0005
-16 6 8 -0.5293 -0.0006
-16 6 9 0.2579 -0.0002
-16 6 10 -0.2772 -0.0004
-16 6 11 0.8161 -0.0006
-16 6 12 0.3014 0.0012
-16 6 13 0.3898 -0.0021
-16 6 14 0.2887 0.0013
-16 6 15 0.3975 -0.0001
-16 6 16 -0.2273 -0.0009
-16 6 17 -0.2046 0.0001
-16 6 18 -0.5086 0.0018
-16 6 19 0.8871 -0.0013
-16 6 20 0.5534 -0.0004
-16 6 21 0.5219 -0.0006
-16 6 22 0.5975 0.0009
-16 6 23 -0.5783 -0.0018
-16 6 24 1.3057 -0.0026
-16 7 1 -0.2398 0.0086
-16 7 2 0.8239 -0.0046
-16 7 3 -0.1980 -0.0052
-16 7 4 0.6530 0.0030
-16 7 5 -0.7754 0.0036
-16 7 6 0.2089 -0.0012
-16 7 7 -0.3392 0.0013
-16 7 8 0.7687 -0.0009
-16 7 9 0.3045 -0.0006
-16 7 10 0.4614 -0.0010
-16 7 11 0.2676 0.0007
-16 7 12 0.3079 -0.0011
-16 7 13 0.0289 0.0012
-16 7 14 0.2171 -0.0014
-16 7 15 -0.7142 0.0010
-16 7 16 0.2179 0.0005
-16 7 17 -0.0448 0.0002
-16 7 18 0.6060 -0.0017
-16 7 19 0.1207 0.0024
-16 7 20 0.2775 0.0000
-16 7 21 -0.1046 -0.0013
-16 7 22 -0.0048 -0.0012
-16 7 23 0.4418 -0.0013
-16 7 24 -1.3813 0.0028
-16 8 1 0.9752 -0.0099
-16 8 2 0.0703 0.0053
-16 8 3 0.2865 0.0016
-16 8 4 -0.6671 -0.0007
-16 8 5 0.0182 -0.0016
-16 8 6 -0.5905 0.0009
-16 8 7 0.7742 -0.0038
-16 8 8 -0.1201 -0.0001
-16 8 9 0.5446 0.0005
-16 8 10 0.1120 -0.0002
-16 8 11 0.6971 -0.0002
-16 8 12 0.1299 -0.0002
-16 8 13 0.2463 -0.0000
-16 8 14 -0.4500 0.0016
-16 8 15 0.0923 -0.0006
-16 8 16 0.5200 -0.0006
-16 8 17 -0.4190 -0.0004
-16 8 18 -0.1282 0.0012
-16 8 19 -0.2041 -0.0022
-16 8 20 -0.3007 -0.0018
-16 8 21 0.5730 0.0021
-16 8 22 -1.3703 0.0002
-16 8 23 -0.1097 0.0013
-16 8 24 0.0749 0.0007
-16 9 1 0.1237 0.0063
-16 9 2 0.1047 -0.0063
-16 9 3 -0.0666 0.0013
-16 9 4 -0.0609 -0.0001
-16 9 5 -0.4332 -0.0028
-16 9 6 0.3017 -0.0019
-16 9 7 -0.2877 0.0020
-16 9 8 0.5343 0.0000
-16 9 9 -0.1146 -0.0003
-16 9 10 0.7754 0.0002
-16 9 11 -0.2091 -0.0007
-16 9 12 -0.1451 0.0006
-16 9 13 -0.1729 0.0001
-16 9 14 0.1371 -0.0002
-16 9 15 0.2666 -0.0006
-16 9 16 -0.4451 -0.0000
-16 9 17 -0.1514 -0.0011
-16 9 18 -0.1796 -0.0016
-16 9 19 0.0339 0.0011
-16 9 20 0.6843 0.0012
-16 9 21 -1.1576 0.0005
-16 9 22 1.4075 0.0002
-16 9 23 -0.8126 0.0009
-16 10 1 0.3095 0.0004
-16 10 2 0.5119 0.0065
-16 10 3 0.0134 -0.0034
-16 10 4 0.5081 -0.0005
-16 10 5 -0.2848 0.0025
-16 10 6 -0.0475 -0.0011
-16 10 7 0.2075 -0.0010
-16 10 8 -0.1764 0.0019
-16 10 9 -0.1292 -0.0021
-16 10 10 -0.7611 -0.0001
-16 10 11 -0.0593 0.0005
-16 10 12 0.1207 -0.0002
-16 10 13 0.0184 0.0008
-16 10 14 0.1809 -0.0003
-16 10 15 0.1657 0.0001
-16 10 16 -0.4089 -0.0001
-16 10 17 -0.1004 0.0011
-16 10 18 0.2972 0.0005
-16 10 19 0.3254 -0.0008
-16 10 20 0.0229 0.0019
-16 10 21 1.1604 -0.0024
-16 10 22 -0.9767 -0.0021
-16 10 23 0.0197 -0.0002
-16 11 1 0.7571 -0.0039
-16 11 2 0.2672 -0.0027
-16 11 3 0.5662 0.0056
-16 11 4 -1.0676 -0.0015
-16 11 5 0.0454 -0.0024
-16 11 6 0.2304 0.0027
-16 11 7 -0.2846 0.0007
-16 11 8 -0.3019 -0.0029
-16 11 9 -0.2102 0.0017
-16 11 10 0.0659 -0.0000
-16 11 11 -0.3010 -0.0002
-16 11 12 -0.6310 0.0010
-16 11 13 0.2137 -0.0004
-16 11 14 -0.5497 0.0010
-16 11 15 -0.2802 0.0014
-16 11 16 -0.1700 0.0007
-16 11 17 0.2600 -0.0011
-16 11 18 -0.0171 0.0026
-16 11 19 0.5626 -0.0010
-16 11 20 0.5676 -0.0043
-16 11 21 -0.6822 -0.0006
-16 11 22 0.3843 0.0002
-16 12 1 -0.2132 0.0067
-16 12 2 -0.4284 -0.0001
-16 12 3 -1.2308 -0.0045
-16 12 4 0.6246 0.0028
-16 12 5 0.1249 0.0021
-16 12 6 0.5359 -0.0015
-16 12 7 0.1570 0.0002
-16 12 8 -0.0016 0.0005
-16 12 9 -0.5234 -0.0005
-16 12 10 -0.5742 -0.0000
-16 12 11 -0.7330 0.0011
-16 12 12 0.2000 0.0000
-16 12 13 -0.3734 0.0013
-16 12 14 0.3296 -0.0005
-16 12 15 -0.0169 -0.0010
-16 12 16 0.1930 0.0007
-16 12 17 -0.0821 0.0017
-16 12 18 0.5386 -0.0047
-16 12 19 0.2967 -0.0008
-16 12 20 -0.5135 -0.0015
-16 12 21 0.8172 -0.0048
-16 13 1 -0.4734 -0.0109
-16 13 2 -0.5223 0.0038
-16 13 3 1.2338 0.0006
-16 13 4 -0.4216 -0.0002
-16 13 5 0.9930 0.0007
-16 13 6 -0.7857 0.0005
-16 13 7 -0.1859 -0.0019
-16 13 8 -0.5344 0.0010
-16 13 9 0.1720 -0.0003
-16 13 10 -0.1647 0.0008
-16 13 11 0.7422 0.0002
-16 13 12 0.1207 -0.0006
-16 13 13 -0.0596 -0.0013
-16 13 14 0.0649 -0.0005
-16 13 15 -0.4129 0.0007
-16 13 16 -0.3960 -0.0016
-16 13 17 0.4461 -0.0010
-16 13 18 -0.1936 -0.0009
-16 13 19 -0.0629 -0.0041
-16 13 20 0.3158 0.0018
-16 13 21 0.3365 0.0057
-16 14 1 -0.3144 0.0108
-16 14 2 0.4065 -0.0057
-16 14 3 -1.2150 0.0034
-16 14 4 -0.3035 0.0010
-16 14 5 -1.1145 -0.0031
-16 14 6 0.2030 -0.0007
-16 14 7 -0.3771 0.0014
-16 14 8 0.4051 -0.0019
-16 14 9 -0.3439 0.0004
-16 14 10 0.3936 0.0003
-16 14 11 -0.6686 -0.0009
-16 14 12 -0.0113 0.0008
-16 14 13 -0.0918 -0.0002
-16 14 14 -0.6854 0.0002
-16 14 15 -0.0724 0.0006
-16 14 16 0.2971 -0.0009
-16 14 17 -0.3101 -0.0038
-16 14 18 0.6631 0.0011
-16 14 19 -0.6408 0.0066
-16 15 1 -0.5152 -0.0058
-16 15 2 -0.8735 0.0048
-16 15 3 -0.7837 -0.0018
-16 15 4 0.2747 -0.0036
-16 15 5 0.3459 0.0022
-16 15 6 -0.8066 -0.0007
-16 15 7 -0.3977 -0.0015
-16 15 8 -0.4384 0.0016
-16 15 9 -0.5941 0.0002
-16 15 10 0.0580 0.0000
-16 15 11 0.6743 0.0011
-16 15 12 0.1710 0.0007
-16 15 13 -0.0539 0.0017
-16 15 14 0.4561 0.0008
-16 15 15 -0.1024 -0.0020
-16 15 16 0.4036 -0.0004
-16 15 17 0.4083 0.0039
-16 15 18 -0.8042 0.0013
-16 16 1 0.5815 0.0025
-16 16 2 -0.0549 -0.0013
-16 16 3 1.0463 -0.0004
-16 16 4 0.0461 0.0003
-16 16 5 -1.0814 -0.0016
-16 16 6 -0.4323 0.0020
-16 16 7 0.7920 0.0010
-16 16 8 -1.0157 -0.0013
-16 16 9 1.6964 0.0014
-16 16 10 0.2510 0.0009
-16 16 11 0.5533 0.0015
-16 16 12 -0.1825 0.0018
-16 16 13 0.5618 -0.0001
-16 16 14 -0.1253 0.0027
-16 16 15 0.5363 -0.0015
-16 16 16 -0.5482 0.0007
-16 16 17 -0.1741 -0.0016
-16 17 1 0.2165 0.0011
-16 17 2 0.5749 -0.0021
-16 17 3 0.0857 -0.0048
-16 17 4 -0.4200 0.0016
-16 17 5 0.5373 0.0026
-16 17 6 1.3707 -0.0017
-16 17 7 -0.7909 0.0007
-16 17 8 1.5917 0.0029
-16 17 9 -0.3040 -0.0005
-16 17 10 -0.3275 0.0003
-16 17 11 -0.4346 0.0009
-16 17 12 0.5094 -0.0005
-16 17 13 -0.1608 0.0014
-16 17 14 -0.0298 -0.0055
-16 17 15 -0.3296 -0.0010
-16 18 1 0.2926 -0.0052
-16 18 2 0.6669 -0.0045
-16 18 3 0.2741 0.0039
-16 18 4 0.3575 0.0001
-16 18 5 0.8375 0.0003
-16 18 6 -0.2807 0.0026
-16 18 7 0.1603 0.0004
-16 18 8 -0.4067 -0.0024
-16 18 9 -1.3736 -0.0001
-16 18 10 0.1700 -0.0011
-16 18 11 0.1664 -0.0012
-16 18 12 -0.0822 -0.0014
-16 19 2 -0.2576 0.0026
-16 19 3 -0.4970 0.0022
-16 19 4 0.6994 0.0019
-16 19 5 -0.3865 -0.0008
-16 19 6 -0.8115 -0.0009
-16 19 7 -0.2857 -0.0022
-16 19 8 -0.9352 -0.0008
-15 -8 6 -0.7879 0.0005
-15 -8 7 -0.7595 -0.0003
-15 -8 8 0.9870 -0.0006
-15 -8 9 -0.4832 0.0018
-15 -8 10 1.0024 0.0010
-15 -8 11 0.0576 0.0011
-15 -8 12 0.4617 -0.0018
-15 -8 13 0.6651 -0.0011
-15 -8 14 0.2873 0.0003
-15 -7 2 0.8788 0.0039
-15 -7 3 -0.8891 0.0008
-15 -7 4 -0.4727 -0.0009
-15 -7 5 -0.5523 -0.0026
-15 -7 6 -0.3163 -0.0010
-15 -7 7 0.8716 0.0006
-15 -7 8 -0.5473 0.0035
-15 -7 9 1.4830 -0.0008
-15 -7 10 -0.6993 -0.0012
-15 -7 11 0.9395 -0.0030
-15 -7 12 0.5639 0.0000
-15 -7 13 -0.1928 0.0020
-15 -7 14 0.4885 0.0001
-15 -7 15 -0.3192 -0.0007
-15 -7 16 0.0176 0.0002
-15 -7 17 -0.3674 -0.0020
-15 -6 1 1.1312 0.0039
-15 -6 2 -1.0897 0.0008
-15 -6 3 -0.7456 -0.0018
-15 -6 4 0.0271 -0.0010
-15 -6 5 0.3256 -0.0005
-15 -6 6 0.4658 -0.0006
-15 -6 7 0.4081 0.0001
-15 -6 8 0.3161 -0.0021
-15 -6 9 -0.4307 -0.0007
-15 -6 10 0.8265 -0.0005
-15 -6 11 -0.2244 0.0020
-15 -6 12 0.2439 0.0003
-15 -6 13 0.2344 -0.0014
-15 -6 14 0.3810 -0.0018
-15 -6 15 -0.1998 0.0001
-15 -6 16 -0.0292 -0.0020
-15 -6 17 0.4751 0.0015
-15 -6 18 0.2980 0.0009
-15 -6 19 0.5321 -0.0006
-15 -6 20 0.3262 0.0008
-15 -5 1 -0.8554 0.0039
-15 -5 2 -0.4303 -0.0005
-15 -5 3 0.3266 -0.0000
-15 -5 4 0.7427 -0.0035
-15 -5 5 0.6146 -0.0014
-15 -5 6 0.0106 -0.0001
-15 -5 7 0.8705 0.0014
-15 -5 8 -0.2974 0.0006
-15 -5 9 0.7617 -0.0006
-15 -5 10 -0.2816 -0.0004
-15 -5 11 0.7129 -0.0023
-15 -5 12 -0.9110 0.0003
-15 -5 13 0.5690 -0.0010
-15 -5 14 -0.1865 -0.0003
-15 -5 15 0.0908 -0.0013
-15 -5 16 0.6769 -0.0000
-15 -5 17 0.8061 0.0006
-15 -5 18 0.1390 -0.0018
-15 -5 19 0.1153 0.0026
-15 -5 20 0.7077 -0.0024
-15 -5 21 -1.2380 0.0028
-15 -4 1 -0.0862 -0.0037
-15 -4 2 0.4662 -0.0028
-15 -4 3 0.2006 -0.0005
-15 -4 4 0.6924 0.0011
-15 -4 5 -0.1707 0.0026
-15 -4 6 2.3029 0.0011
-15 -4 7 -0.6917 -0.0019
-15 -4 8 1.8762 -0.0014
-15 -4 9 -0.3021 -0.0024
-15 -4 10 -0.0256 0.0002
-15 -4 11 -1.6013 0.0018
-15 -4 12 0.8226 -0.0001
-15 -4 13 -0.2950 -0.0010
-15 -4 14 0.5306 0.0008
-15 -4 15 0.7077 -0.0008
-15 -4 16 0.5033 -0.0001
-15 -4 17 -0.5139 -0.0007
-15 -4 18 0.0114 0.0002
-15 -4 19 0.3257 0.0000
-15 -4 20 -0.3591 -0.0002
-15 -4 21 -0.0714 0.0008
-15 -4 22 -0.2961 -0.0030
-15 -3 1 -0.0619 0.0010
-15 -3 2 -0.3989 0.0033
-15 -3 3 0.8465 -0.0014
-15 -3 4 0.2908 0.0000
-15 -3 5 1.6568 -0.0025
-15 -3 6 0.0565 0.0006
-15 -3 7 1.5516 0.0005
-15 -3 8 -0.6695 -0.0010
-15 -3 9 -0.2476 0.0017
-15 -3 10 -1.0133 -0.0005
-15 -3 11 0.7224 -0.0001
-15 -3 12 -0.2867 0.0000
-15 -3 13 0.7810 0.0006
-15 -3 14 -0.0080 -0.0008
-15 -3 15 0.1946 0.0004
-15 -3 16 -0.3241 0.0003
-15 -3 17 -0.4846 -0.0011
-15 -3 18 0.5907 0.0005
-15 -3 19 -0.0502 -0.0009
-15 -3 20 -0.9244 -0.0000
-15 -3 21 -0.9758 -0.0007
-15 -3 22 0.3846 0.0015
-15 -3 23 -0.2692 0.0006
-15 -2 1 -0.1365 -0.0024
-15 -2 2 0.2180 -0.0050
-15 -2 3 0.1510 -0.0013
-15 -2 4 0.3287 -0.0002
-15 -2 5 0.1947 0.0030
-15 -2 6 -0.2228 -0.0013
-15 -2 7 -0.0659 -0.0002
-15 -2 8 -0.1484 -0.0016
-15 -2 9 -0.0441 -0.0005
-15 -2 10 0.1109 0.0008
-15 -2 11 0.4725 -0.0004
-15 -2 12 0.3861 -0.0016
-15 -2 13 0.0327 0.0015
-15 -2 14 0.1783 0.0012
-15 -2 15 -0.7636 -0.0008
-15 -2 16 -0.1632 0.0003
-15 -2 17 0.1058 -0.0006
-15 -2 18 -0.2199 -0.0000
-15 -2 19 -1.2708 -0.0019
-15 -2 20 -0.3928 0.0003
-15 -2 21 0.1580 -0.0005
-15 -2 22 -0.9623 0.0005
-15 -2 23 0.4656 -0.0003
-15 -2 24 -0.0145 -0.0002
-15 -1 1 -0.4367 -0.0025
-15 -1 2 0.0873 0.0019
-15 -1 3 -0.3861 -0.0003
-15 -1 4 -0.6324 -0.0006
-15 -1 5 -0.3650 -0.0027
-15 -1 6 0.1671 -0.0003
-15 -1 7 -0.0621 -0.0017
-15 -1 8 0.2553 0.0021
-15 -1 9 -0.2963 -0.0001
-15 -1 10 1.2142 -0.0011
-15 -1 11 0.2677 0.0007
-15 -1 12 0.1936 0.0019
-15 -1 13 -0.3446 -0.0017
-15 -1 14 -0.8715 -0.0010
-15 -1 15 0.3282 0.0006
-15 -1 16 -1.2002 -0.0014
-15 -1 17 0.3214 0.0002
-15 -1 18 -0.9230 0.0004
-15 -1 19 0.1794 0.0003
-15 -1 20 -0.9924 0.0012
-15 -1 21 -0.3688 -0.0005
-15 -1 22 0.0621 0.0001
-15 -1 23 -0.4093 -0.0016
-15 -1 24 -0.0058 0.0015
-15 -1 25 1.3120 0.0010
-15 0 1 0.2546 0.0039
-15 0 2 -0.5107 -0.0018
-15 0 3 -0.3978 -0.0010
-15 0 4 0.0028 0.0009
-15 0 5 -0.4706 -0.0004
-15 0 6 0.5634 0.0002
-15 0 7 -0.6805 -0.0004
-15 0 8 0.5630 0.0005
-15 0 9 0.2588 0.0011
-15 0 10 0.2779 0.0024
-15 0 11 -0.6642 -0.0020
-15 0 12 -0.4725 -0.0012
-15 0 13 0.1820 0.0016
-15 0 14 -0.4935 -0.0004
-15 0 15 -0.6818 -0.0005
-15 0 16 -0.2067 0.0018
-15 0 17 -0.1999 0.0010
-15 0 18 -0.3681 -0.0003
-15 0 19 -0.8198 0.0008
-15 0 20 -0.0024 -0.0006
-15 0 21 -0.6034 -0.0009
-15 0 22 0.1983 0.0006
-15 0 23 0.0077 -0.0001
-15 0 24 0.6914 0.0038
-15 0 25 -0.6484 -0.0018
-15 1 1 0.2814 -0.0032
-15 1 2 0.0804 0.0002
-15 1 3 -0.3453 0.0034
-15 1 4 -0.7628 -0.0027
-15 1 5 0.7373 -0.0011
-15 1 6 -0.9546 0.0007
-15 1 7 1.1465 0.0032
-15 1 8 -1.4374 -0.0002
-15 1 9 0.1314 0.0001
-15 1 10 -1.2420 -0.0013
-15 1 11 -0.0421 0.0025
-15 1 12 0.7807 0.0007
-15 1 13 -1.0256 -0.0011
-15 1 14 -0.0387 0.0007
-15 1 15 -1.1068 0.0002
-15 1 16 -0.0893 -0.0018
-15 1 17 -0.9988 0.0003
-15 1 18 -0.5201 0.0002
-15 1 19 -0.4917 0.0003
-15 1 20 -0.8195 0.0007
-15 1 21 0.8173 0.0010
-15 1 22 -0.5833 0.0005
-15 1 23 0.2831 0.0005
-15 1 24 -1.1070 -0.0008
-15 1 25 -0.9616 0.0014
-15 1 26 0.2709 0.0004
-15 2 1 0.0841 0.0039
-15 2 2 -0.6984 -0.0013
-15 2 3 -0.7332 -0.0045
-15 2 4 0.2378 0.0010
-15 2 5 -0.0834 0.0029
-15 2 6 0.1988 -0.0012
-15 2 7 -1.3599 -0.0017
-15 2 8 -0.2210 0.0009
-15 2 9 -0.6439 0.0011
-15 2 10 0.0635 -0.0006
-15 2 11 0.1383 -0.0016
-15 2 12 -0.6058 0.0005
-15 2 13 -0.8447 0.0006
-15 2 14 -0.6407 -0.0017
-15 2 15 -1.1831 0.0011
-15 2 16 -0.6265 0.0011
-15 2 17 -0.5926 -0.0000
-15 2 18 -0.7757 -0.0001
-15 2 19 -0.3005 0.0017
-15 2 20 1.1643 -0.0014
-15 2 21 -0.2922 0.0002
-15 2 22 -0.0612 -0.0016
-15 2 23 -1.3186 0.0033
-15 2 24 -0.6200 -0.0005
-15 2 25 -0.1855 0.0010
-15 2 26 -0.2602 0.0007
-15 3 1 -1.0585 -0.0097
-15 3 2 -0.1629 0.0026
-15 3 3 -0.1548 -0.0012
-15 3 4 0.3616 -0.0010
-15 3 5 -0.3309 -0.0001
-15 3 6 -0.9507 0.0016
-15 3 7 0.0751 0.0018
-15 3 8 0.1456 -0.0009
-15 3 9 -0.0338 -0.0026
-15 3 10 -0.0370 0.0009
-15 3 11 0.1865 0.0009
-15 3 12 -0.9701 -0.0001
-15 3 13 -0.1460 0.0004
-15 3 14 -1.1592 0.0027
-15 3 15 -0.2764 -0.0018
-15 3 16 -0.2601 0.0003
-15 3 17 -0.8090 -0.0001
-15 3 18 0.2373 0.0003
-15 3 19 0.6037 -0.0015
-15 3 20 0.0079 0.0011
-15 3 21 -0.6048 0.0006
-15 3 22 -0.9416 0.0018
-15 3 23 -0.6098 -0.0018
-15 3 24 -0.6549 0.0007
-15 3 25 -0.0596 0.0010
-15 3 26 -0.0875 -0.0028
-15 4 1 0.3502 0.0097
-15 4 2 -0.0350 -0.0084
-15 4 3 0.2506 0.0070
-15 4 4 -0.0966 0.0019
-15 4 5 -0.9104 -0.0006
-15 4 6 0.8652 -0.0010
-15 4 7 0.2744 -0.0008
-15 4 8 0.5346 0.0004
-15 4 9 0.7599 0.0024
-15 4 10 0.4232 -0.0013
-15 4 11 -0.2228 0.0012
-15 4 12 -0.2394 0.0001
-15 4 13 -0.5950 -0.0009
-15 4 14 -0.8853 -0.0015
-15 4 15 0.0423 0.0022
-15 4 16 -0.8446 -0.0008
-15 4 17 -0.3595 -0.0001
-15 4 18 0.2401 0.0010
-15 4 19 -0.1109 0.0009
-15 4 20 -0.3986 -0.0006
-15 4 21 -1.1716 0.0000
-15 4 22 -0.4325 0.0001
-15 4 23 -0.9750 0.0010
-15 4 24 -0.1362 0.0000
-15 4 25 -0.2203 -0.0007
-15 4 26 0.1573 0.0017
-15 5 1 0.6358 -0.0010
-15 5 2 0.0811 0.0093
-15 5 3 -0.0538 -0.0088
-15 5 4 -0.0141 -0.0006
-15 5 5 0.0967 -0.0016
-15 5 6 0.5947 0.0020
-15 5 7 0.6909 0.0011
-15 5 8 0.3693 0.0016
-15 5 9 0.1966 -0.0005
-15 5 10 -0.2079 0.0019
-15 5 11 -0.3370 -0.0021
-15 5 12 -0.7049 -0.0009
-15 5 13 -0.7092 0.0007
-15 5 14 0.0982 -0.0002
-15 5 15 -0.6808 -0.0013
-15 5 16 -0.4554 0.0012
-15 5 17 0.3915 0.0007
-15 5 18 -0.1451 -0.0010
-15 5 19 -0.5454 0.0006
-15 5 20 -1.3686 0.0013
-15 5 21 -0.3437 0.0011
-15 5 22 -1.1969 -0.0000
-15 5 23 0.0225 0.0003
-15 5 24 -0.3366 0.0014
-15 5 25 -0.5625 -0.0021
-15 5 26 0.7990 0.0004
-15 6 1 -0.4170 -0.0117
-15 6 2 -0.2442 0.0003
-15 6 3 0.3784 0.0044
-15 6 4 -1.0841 -0.0018
-15 6 5 0.8790 0.0009
-15 6 6 0.0955 -0.0003
-15 6 7 -0.5807 0.0007
-15 6 8 0.1798 0.0010
-15 6 9 -1.0398 -0.0010
-15 6 10 0.0567 -0.0000
-15 6 11 -0.2610 -0.0006
-15 6 12 -0.2190 -0.0008
-15 6 13 0.3072 -0.0015
-15 6 14 -0.3153 0.0015
-15 6 15 0.0303 0.0002
-15 6 16 -0.0367 -0.0008
-15 6 17 -0.0107 0.0007
-15 6 18 -1.3404 0.0021
-15 6 19 -0.4939 -0.0011
-15 6 20 -0.6615 0.0001
-15 6 21 -0.4230 -0.0011
-15 6 22 -0.0051 0.0010
-15 6 23 -0.6931 0.0007
-15 6 24 -0.0346 -0.0031
-15 6 25 0.8287 0.0033
-15 6 26 -1.8314 -0.0030
-15 7 1 -0.2865 0.0238
-15 7 2 -0.1848 -0.0070
-15 7 3 -0.7934 -0.0026
-15 7 4 0.6820 0.0003
-15 7 5 0.1533 0.0002
-15 7 6 -0.6002 0.0003
-15 7 7 -0.2221 0.0011
-15 7 8 -1.0992 -0.0014
-15 7 9 0.2254 0.0020
-15 7 10 0.1105 -0.0024
-15 7 11 -0.4149 0.0001
-15 7 12 0.3036 0.0011
-15 7 13 -0.1611 0.0014
-15 7 14 -0.1454 -0.0022
-15 7 15 0.0248 0.0007
-15 7 16 -0.4291 0.0012
-15 7 17 -1.1497 -0.0011
-15 7 18 0.5389 -0.0019
-15 7 19 -0.3839 0.0004
-15 7 20 0.1057 -0.0004
-15 7 21 -0.0911 0.0010
-15 7 22 -0.3373 -0.0005
-15 7 23 1.1937 -0.0002
-15 7 24 -0.5816 0.0023
-15 7 25 -0.6526 -0.0026
-15 7 26 -0.0285 0.0038
-15 8 1 -0.4424 -0.0183
-15 8 2 -0.2791 0.0062
-15 8 3 0.3596 0.0037
-15 8 4 0.1265 0.0001
-15 8 5 -0.0474 0.0025
-15 8 6 -0.6069 0.0012
-15 8 7 -0.3798 -0.0014
-15 8 8 -0.2124 0.0003
-15 8 9 -0.0288 -0.0020
-15 8 10 -0.6507 0.0013
-15 8 11 -0.2718 0.0003
-15 8 12 0.3569 -0.0003
-15 8 13 -0.2406 -0.0010
-15 8 14 0.2748 0.0015
-15 8 15 -0.6450 -0.0014
-15 8 16 -0.0290 -0.0007
-15 8 17 0.8748 0.0002
-15 8 18 0.1283 0.0007
-15 8 19 -0.0994 -0.0001
-15 8 20 0.3881 0.0002
-15 8 21 -0.1647 -0.0010
-15 8 22 0.9944 0.0010
-15 8 23 -1.0219 -0.0012
-15 8 24 0.8271 0.0026
-15 8 25 -0.1203 0.0033
-15 9 1 -0.6182 0.0110
-15 9 2 -0.3041 -0.0028
-15 9 3 0.1316 -0.0001
-15 9 4 0.1052 0.0025
-15 9 5 -0.4493 -0.0029
-15 9 6 0.2082 -0.0008
-15 9 7 -0.3133 0.0005
-15 9 8 -0.2186 -0.0011
-15 9 9 -0.5733 0.0006
-15 9 10 0.1551 -0.0003
-15 9 11 0.6738 0.0014
-15 9 12 -0.2256 -0.0001
-15 9 13 0.0199 -0.0006
-15 9 14 -0.1556 -0.0007
-15 9 15 0.1749 0.0013
-15 9 16 0.6579 -0.0004
-15 9 17 0.1380 0.0007
-15 9 18 -0.2365 0.0002
-15 9 19 0.0414 0.0005
-15 9 20 -0.7535 -0.0009
-15 9 21 0.1639 0.0002
-15 9 22 -0.2274 0.0006
-15 9 23 0.9693 0.0027
-15 9 24 0.6389 -0.0011
-15 9 25 0.7146 0.0001
-15 10 1 -0.5241 -0.0077
-15 10 2 0.5439 0.0039
-15 10 3 -0.6966 -0.0050
-15 10 4 0.3705 -0.0018
-15 10 5 0.7934 0.0035
-15 10 6 -0.5229 -0.0006
-15 10 7 0.0443 -0.0001
-15 10 8 -0.1618 0.0008
-15 10 9 0.8514 0.0006
-15 10 10 -0.3506 0.0014
-15 10 11 0.0083 -0.0016
-15 10 12 -0.0080 -0.0011
-15 10 13 -0.1875 0.0018
-15 10 14 0.4587 -0.0006
-15 10 15 0.2976 -0.0006
-15 10 16 0.1947 0.0014
-15 10 17 -0.2074 0.0008
-15 10 18 -0.6710 -0.0009
-15 10 19 -0.5804 -0.0012
-15 10 20 -0.2341 0.0007
-15 10 21 0.5268 0.0010
-15 10 22 0.5811 -0.0018
-15 10 23 0.1945 0.0000
-15 10 24 0.2470 0.0005
-15 11 1 0.4537 0.0004
-15 11 2 -0.9962 -0.0068
-15 11 3 1.5270 0.0059
-15 11 4 0.6266 -0.0024
-15 11 5 -0.7083 -0.0017
-15 11 6 0.1648 0.0013
-15 11 7 -0.1182 -0.0006
-15 11 8 0.3257 0.0011
-15 11 9 -0.6377 0.0003
-15 11 10 0.5939 -0.0010
-15 11 11 0.1929 0.0001
-15 11 12 0.0278 0.0010
-15 11 13 0.8243 -0.0025
-15 11 14 -0.3370 0.0009
-15 11 15 0.3050 0.0008
-15 11 16 -0.4254 -0.0012
-15 11 17 -0.6059 -0.0020
-15 11 18 -0.3438 0.0008
-15 11 19 -0.2958 0.0003
-15 11 20 0.5189 -0.0003
-15 11 21 -0.5575 0.0021
-15 11 22 -1.3636 0.0009
-15 11 23 -0.3635 -0.0001
-15 11 24 -1.3634 -0.0034
-15 12 1 -0.4990 0.0071
-15 12 2 1.8474 -0.0020
-15 12 3 -0.3954 -0.0076
-15 12 4 -0.3893 0.0040
-15 12 5 -0.3452 -0.0008
-15 12 6 0.1601 -0.0010
-15 12 7 0.0737 0.0026
-15 12 8 0.1032 -0.0008
-15 12 9 0.5194 -0.0003
-15 12 10 0.0529 -0.0013
-15 12 11 0.1999 -0.0011
-15 12 12 -0.3897 -0.0011
-15 12 13 -0.2003 0.0018
-15 12 14 0.1494 -0.0003
-15 12 15 -0.4561 -0.0008
-15 12 16 0.2389 0.0011
-15 12 17 -0.5723 0.0006
-15 12 18 0.2579 -0.0013
-15 12 19 -0.2178 0.0042
-15 12 20 -0.9573 0.0020
-15 12 21 -1.1915 -0.0027
-15 12 22 -0.3856 0.0023
-15 12 23 -0.6779 -0.0022
-15 13 1 1.1797 -0.0169
-15 13 2 -0.7448 0.0048
-15 13 3 0.1802 0.0031
-15 13 4 0.5608 -0.0021
-15 13 5 0.4267 0.0015
-15 13 6 0.5909 0.0012
-15 13 7 -0.0890 -0.0020
-15 13 8 0.2143 -0.0004
-15 13 9 -0.2401 -0.0015
-15 13 10 0.0819 -0.0002
-15 13 11 -0.5621 0.0013
-15 13 12 0.8138 0.0012
-15 13 13 0.3338 0.0005
-15 13 14 0.2461 0.0021
-15 13 15 0.7995 0.0003
-15 13 16 -0.6831 -0.0015
-15 13 17 0.4293 0.0014
-15 13 18 -0.7344 0.0035
-15 13 19 0.0818 -0.0052
-15 13 20 -0.1826 0.0008
-15 13 21 -0.0268 0.0005
-15 13 22 0.7727 -0.0051
-15 14 1 0.3748 0.0119
-15 14 2 0.8056 -0.0040
-15 14 3 1.7155 0.0028
-15 14 4 -0.4528 0.0000
-15 14 5 0.9181 -0.0010
-15 14 6 -0.5643 0.0004
-15 14 7 0.6433 0.0004
-15 14 8 0.0581 -0.0000
-15 14 9 0.5580 0.0004
-15 14 10 0.0855 0.0011
-15 14 11 0.7260 0.0003
-15 14 12 0.3435 0.0009
-15 14 13 0.3759 0.0004
-15 14 14 0.1169 -0.0016
-15 14 15 -0.4504 0.0006
-15 14 16 -0.3343 0.0017
-15 14 17 -0.3037 -0.0026
-15 14 18 0.5676 -0.0023
-15 14 19 0.1346 0.0005
-15 14 20 0.4104 -0.0060
-15 14 21 1.2229 -0.0037
-15 15 1 -0.0134 -0.0032
-15 15 2 0.6728 0.0041
-15 15 3 -1.1295 -0.0044
-15 15 4 0.4150 0.0012
-15 15 5 -0.1972 0.0017
-15 15 6 0.8465 -0.0015
-15 15 7 -0.0264 -0.0005
-15 15 8 0.2762 0.0008
-15 15 9 -0.6543 0.0003
-15 15 10 0.0726 -0.0001
-15 15 11 -0.3365 -0.0005
-15 15 12 0.3146 -0.0010
-15 15 13 -0.4239 0.0003
-15 15 14 -0.2063 -0.0011
-15 15 15 -0.4624 -0.0006
-15 15 16 0.3464 -0.0013
-15 15 17 0.0456 0.0011
-15 15 18 0.4717 -0.0060
-15 15 19 0.2494 -0.0024
-15 15 20 0.6170 -0.0019
-15 16 1 -0.4394 -0.0007
-15 16 2 -0.6704 -0.0031
-15 16 3 -0.1360 0.0032
-15 16 4 0.1526 -0.0014
-15 16 5 -0.0310 -0.0031
-15 16 6 -0.7377 0.0011
-15 16 7 -0.5735 0.0011
-15 16 8 -0.7402 -0.0007
-15 16 9 -0.1407 -0.0000
-15 16 10 0.0906 -0.0000
-15 16 11 0.5737 0.0001
-15 16 12 -0.2568 -0.0011
-15 16 13 -0.3958 -0.0024
-15 16 14 0.5940 0.0018
-15 16 15 -0.2334 0.0016
-15 16 16 0.0690 0.0004
-15 16 17 0.9595 -0.0030
-15 16 18 -0.4645 0.0027
-15 17 1 -0.1419 0.0035
-15 17 2 -0.4706 0.0005
-15 17 3 -0.4984 -0.0017
-15 17 4 -0.3258 0.0003
-15 17 5 -0.8001 0.0007
-15 17 6 -0.7288 -0.0006
-15 17 7 0.1917 -0.0003
-15 17 8 0.0438 0.0012
-15 17 9 1.1717 0.0011
-15 17 10 0.1553 0.0003
-15 17 11 -0.0644 -0.0010
-15 17 12 -0.5882 0.0013
-15 17 13 0.6099 0.0027
-15 17 14 -1.1847 0.0016
-15 17 15 0.7856 0.0041
-15 17 16 0.5947 -0.0024
-15 17 17 -0.7117 0.0013
-15 18 1 -0.8973 -0.0039
-15 18 2 -0.2266 0.0045
-15 18 3 0.7062 -0.0000
-15 18 4 -0.4854 -0.0029
-15 18 5 -0.2679 0.0015
-15 18 6 0.7982 0.0010
-15 18 7 0.5307 0.0005
-15 18 8 0.4158 0.0019
-15 18 9 0.2012 0.0003
-15 18 10 -0.9407 0.0009
-15 18 11 -0.4701 0.0001
-15 18 12 -0.4973 0.0022
-15 18 13 -0.3851 0.0014
-15 18 14 0.6852 0.0048
-15 18 15 -0.0029 -0.0059
-15 19 1 1.5136 0.0082
-15 19 2 0.6934 -0.0059
-15 19 3 -0.1463 0.0001
-15 19 4 0.1759 0.0035
-15 19 5 0.9484 -0.0008
-15 19 6 0.2542 0.0004
-15 19 7 -0.6831 0.0034
-15 19 8 0.3850 -0.0013
-15 19 9 -2.3181 -0.0002
-15 19 10 0.4534 -0.0021
-15 19 11 -0.4154 0.0018
-15 19 12 0.6918 -0.0000
-15 20 1 -0.4371 -0.0045
-15 20 2 0.0748 0.0018
-15 20 3 0.2605 0.0001
-15 20 4 0.7241 -0.0016
-15 20 5 -0.1919 0.0031
-15 20 6 -0.3276 0.0014
-15 20 7 -0.3798 -0.0015
-15 20 8 -1.5610 -0.0012
-15 20 9 1.1233 -0.0024
-14 -10 8 1.0563 -0.0003
-14 -10 9 0.5872 -0.0029
-14 -10 10 -0.0401 -0.0008
-14 -10 11 -0.4284 0.0005
-14 -9 3 -0.0990 -0.0036
-14 -9 4 -0.2185 0.0027
-14 -9 5 0.5051 0.0034
-14 -9 6 0.0867 -0.0015
-14 -9 7 1.6725 -0.0004
-14 -9 8 -0.9395 -0.0020
-14 -9 9 -0.0836 0.0005
-14 -9 10 -0.9940 0.0001
-14 -9 11 0.4280 -0.0011
-14 -9 12 -1.0593 0.0009
-14 -9 13 0.2042 0.0001
-14 -9 14 -0.7703 0.0008
-14 -9 15 -1.1368 -0.0001
-14 -9 16 -0.2412 -0.0006
-14 -9 17 0.2015 -0.0006
-14 -8 1 -0.5528 -0.0059
-14 -8 2 0.1231 0.0017
-14 -8 3 -0.2043 0.0008
-14 -8 4 0.6439 0.0002
-14 -8 5 0.3634 0.0004
-14 -8 6 0.5594 0.0023
-14 -8 7 -1.3295 -0.0027
-14 -8 8 0.1946 -0.0005
-14 -8 9 -1.0503 -0.0015
-14 -8 10 0.0712 0.0006
-14 -8 11 -0.9140 0.0011
-14 -8 12 -0.4109 0.0008
-14 -8 13 -0.9003 -0.0010
-14 -8 14 -0.2234 -0.0019
-14 -8 15 0.2696 -0.0008
-14 -8 16 0.4498 0.0003
-14 -8 17 0.5945 0.0015
-14 -8 18 0.6485 0.0022
-14 -8 19 0.2277 -0.0011
-14 -7 1 0.0632 0.0027
-14 -7 2 -0.3616 -0.0028
-14 -7 3 0.8328 0.0020
-14 -7 4 -0.0900 0.0039
-14 -7 5 -0.2459 0.0000
-14 -7 6 -0.0383 -0.0032
-14 -7 7 -0.2274 -0.0001
-14 -7 8 -0.1002 -0.0010
-14 -7 9 -0.3762 0.0022
-14 -7 10 -0.3985 0.0001
-14 -7 11 -1.1844 -0.0007
-14 -7 12 0.2047 -0.0022
-14 -7 13 0.1572 0.0005
-14 -7 14 -0.5887 0.0011
-14 -7 15 0.7630 0.0011
-14 -7 16 -0.1627 0.0012
-14 -7 17 -0.2633 -0.0026
-14 -7 18 -0.5200 -0.0005
-14 -7 19 -0.1202 -0.0002
-14 -7 20 0.1924 0.0021
-14 -7 21 0.0145 -0.0016
-14 -6 1 -0.1517 -0.0018
-14 -6 2 0.4763 0.0029
-14 -6 3 -0.1124 0.0016
-14 -6 4 -0.2131 -0.0001
-14 -6 5 0.0820 0.0015
-14 -6 6 0.1594 0.0003
-14 -6 7 -0.0407 -0.0001
-14 -6 8 -0.2928 0.0003
-14 -6 9 -0.2926 -0.0009
-14 -6 10 -1.0799 -0.0009
-14 -6 11 0.3855 0.0008
-14 -6 12 -0.6976 0.0007
-14 -6 13 -0.4885 0.0013
-14 -6 14 0.2962 -0.0007
-14 -6 15 -0.6225 0.0001
-14 -6 16 -0.3767 -0.0018
-14 -6 17 -1.0194 0.0007
-14 -6 18 -0.1484 0.0010
-14 -6 19 0.1342 -0.0003
-14 -6 20 -0.3465 0.0025
-14 -6 21 1.0913 -0.0007
-14 -6 22 0.4753 0.0008
-14 -5 1 0.0469 -0.0012
-14 -5 2 0.1278 0.0030
-14 -5 3 -0.6631 0.0025
-14 -5 4 -0.0113 0.0006
-14 -5 5 0.3033 -0.0030
-14 -5 6 -0.8664 -0.0002
-14 -5 7 0.1484 -0.0005
-14 -5 8 -0.3555 0.0021
-14 -5 9 -1.2249 0.0013
-14 -5 10 0.4423 0.0003
-14 -5 11 -0.6207 -0.0022
-14 -5 12 0.2585 0.0003
-14 -5 13 -0.9432 -0.0008
-14 -5 14 0.2784 0.0011
-14 -5 15 -1.1186 0.0004
-14 -5 16 -0.7464 0.0005
-14 -5 17 -0.0243 -0.0000
-14 -5 18 0.3882 -0.0009
-14 -5 19 -0.9904 0.0003
-14 -5 20 0.9630 -0.0009
-14 -5 21 0.0974 0.0004
-14 -5 22 -0.0120 0.0011
-14 -5 23 0.3337 -0.0009
-14 -5 24 -0.2083 -0.0022
-14 -4 1 -0.2584 0.0049
-14 -4 2 -0.6970 -0.0016
-14 -4 3 0.0530 -0.0031
-14 -4 4 -0.9788 -0.0013
-14 -4 5 -0.1480 0.0018
-14 -4 6 -0.7038 0.0000
-14 -4 7 -0.2682 0.0023
-14 -4 8 -1.3490 -0.0014
-14 -4 9 1.0443 -0.0028
-14 -4 10 -0.2581 -0.0011
-14 -4 11 -0.0889 0.0002
-14 -4 12 -1.0145 -0.0004
-14 -4 13 0.3407 0.0002
-14 -4 14 -1.3727 0.0000
-14 -4 15 0.3481 0.0001
-14 -4 16 -0.2226 -0.0008
-14 -4 17 0.9302 0.0005
-14 -4 18 -1.2231 -0.0004
-14 -4 19 0.7589 0.0010
-14 -4 20 -0.1314 -0.0009
-14 -4 21 1.4273 -0.0005
-14 -4 22 -0.5331 -0.0022
-14 -4 23 -0.0235 -0.0026
-14 -4 24 0.2187 0.0028
-14 -3 1 -0.1784 -0.0015
-14 -3 2 -0.2810 0.0017
-14 -3 3 -1.0827 0.0036
-14 -3 4 0.6063 -0.0007
-14 -3 5 -1.5147 -0.0026
-14 -3 6 0.2777 -0.0010
-14 -3 7 -0.7907 -0.0031
-14 -3 8 0.7868 0.0002
-14 -3 9 -0.2250 0.0023
-14 -3 10 -0.6423 -0.0017
-14 -3 11 -0.2269 -0.0003
-14 -3 12 -0.3019 -0.0001
-14 -3 13 -0.2550 0.0002
-14 -3 14 0.3885 -0.0009
-14 -3 15 0.1636 0.0003
-14 -3 16 1.1028 0.0000
-14 -3 17 -0.5905 0.0005
-14 -3 18 0.7331 -0.0009
-14 -3 19 1.0865 -0.0001
-14 -3 20 1.4442 -0.0012
-14 -3 21 -1.0282 0.0005
-14 -3 22 0.7363 -0.0012
-14 -3 23 0.2203 0.0009
-14 -3 24 -0.8620 -0.0011
-14 -3 25 0.7303 -0.0008
-14 -2 1 -0.0358 0.0058
-14 -2 2 -0.3294 -0.0017
-14 -2 3 0.1684 -0.0029
-14 -2 4 -0.3143 0.0004
-14 -2 5 0.3888 0.0000
-14 -2 6 -0.0805 0.0008
-14 -2 7 0.1480 0.0026
-14 -2 8 -0.4315 -0.0008
-14 -2 9 -0.5076 -0.0031
-14 -2 10 -0.2210 0.0016
-14 -2 11 -0.6692 -0.0005
-14 -2 12 0.2161 -0.0003
-14 -2 13 0.2324 -0.0006
-14 -2 14 0.9062 0.0014
-14 -2 15 0.3710 -0.0013
-14 -2 16 0.7633 0.0004
-14 -2 17 0.4091 -0.0012
-14 -2 18 1.3072 0.0013
-14 -2 19 -0.0472 0.0003
-14 -2 20 0.5349 0.0006
-14 -2 21 0.4781 -0.0001
-14 -2 22 0.3214 -0.0015
-14 -2 23 -0.3933 0.0012
-14 -2 24 0.8525 -0.0027
-14 -2 25 -0.7534 0.0006
-14 -2 26 0.4116 -0.0022
-14 -1 1 -0.3645 -0.0075
-14 -1 2 0.3228 0.0057
-14 -1 3 0.7383 0.0033
-14 -1 4 0.2515 0.0002
-14 -1 5 0.3083 0.0009
-14 -1 6 -0.1852 -0.0019
-14 -1 7 -0.3967 -0.0026
-14 -1 8 -0.2677 0.0010
-14 -1 9 -0.6825 -0.0003
-14 -1 10 -0.6477 -0.0017
-14 -1 11 0.3282 0.0015
-14 -1 12 0.5492 0.0008
-14 -1 13 0.2059 0.0003
-14 -1 14 0.4687 -0.0006
-14 -1 15 0.9601 -0.0002
-14 -1 16 0.2788 -0.0008
-14 -1 17 0.2555 -0.0001
-14 -1 18 0.4819 -0.0005
-14 -1 19 1.2349 -0.0002
-14 -1 20 0.5023 -0.0005
-14 -1 21 0.6792 0.0000
-14 -1 22 0.2069 0.0013
-14 -1 23 -0.4383 0.0006
-14 -1 24 -0.2629 -0.0021
-14 -1 25 0.0056 0.0001
-14 -1 26 -0.2238 -0.0001
-14 0 1 0.5371 0.0109
-14 0 2 0.5116 -0.0048
-14 0 3 0.3907 -0.0012
-14 0 4 0.3316 -0.0036
-14 0 5 -0.0331 -0.0010
-14 0 6 -0.1222 0.0014
-14 0 7 -0.1621 0.0002
-14 0 8 -0.1431 -0.0038
-14 0 9 0.0653 0.0015
-14 0 10 0.5729 0.0017
-14 0 11 0.3349 -0.0023
-14 0 12 -0.7643 -0.0005
-14 0 13 0.9735 0.0003
-14 0 14 0.2584 -0.0011
-14 0 15 1.0097 -0.0001
-14 0 16 0.0283 -0.0001
-14 0 17 1.3621 -0.0006
-14 0 18 0.8752 0.0006
-14 0 19 1.0317 -0.0015
-14 0 20 0.6180 0.0017
-14 0 21 0.0585 0.0003
-14 0 22 -0.1781 -0.0000
-14 0 23 0.5533 -0.0028
-14 0 24 0.1803 0.0018
-14 0 25 0.6061 -0.0017
-14 0 26 0.7977 0.0003
-14 0 27 -0.3998 0.0004
-14 1 1 0.1201 -0.0139
-14 1 2 0.6109 0.0034
-14 1 3 0.6509 -0.0038
-14 1 4 0.3982 0.0026
-14 1 5 -0.3975 -0.0021
-14 1 6 0.6668 -0.0024
-14 1 7 0.4410 0.0001
-14 1 8 0.8400 0.0029
-14 1 9 0.3217 -0.0030
-14 1 10 -0.1044 -0.0014
-14 1 11 -0.7528 0.0017
-14 1 12 0.7965 -0.0005
-14 1 13 0.4871 -0.0001
-14 1 14 1.2909 0.0016
-14 1 15 0.7681 -0.0001
-14 1 16 1.0512 -0.0007
-14 1 17 1.3027 0.0001
-14 1 18 0.5968 -0.0011
-14 1 19 0.9779 0.0010
-14 1 20 -0.5627 -0.0007
-14 1 21 0.5028 -0.0007
-14 1 22 0.2549 0.0011
-14 1 23 0.9331 -0.0008
-14 1 24 0.4256 -0.0004
-14 1 25 0.5120 0.0001
-14 1 26 -0.7977 0.0005
-14 1 27 0.7648 -0.0008
-14 2 1 1.1382 0.0135
-14 2 2 0.6154 -0.0036
-14 2 3 0.4334 -0.0016
-14 2 4 -0.7790 -0.0003
-14 2 5 1.0909 0.0008
-14 2 6 0.3058 0.0016
-14 2 7 0.7343 -0.0011
-14 2 8 -0.2256 -0.0012
-14 2 9 -0.3436 0.0033
-14 2 10 0.0152 -0.0002
-14 2 11 0.4720 -0.0018
-14 2 12 0.6303 0.0012
-14 2 13 1.2788 -0.0007
-14 2 14 0.6780 -0.0018
-14 2 15 0.8277 0.0005
-14 2 16 0.9630 0.0005
-14 2 17 0.2504 0.0003
-14 2 18 0.9087 0.0002
-14 2 19 -1.2159 0.0004
-14 2 20 0.0911 0.0004
-14 2 21 0.4225 -0.0004
-14 2 22 0.6373 -0.0022
-14 2 23 0.4941 0.0015
-14 2 24 0.3584 -0.0008
-14 2 25 -0.0566 -0.0013
-14 2 26 0.5967 0.0013
-14 2 27 -0.1956 0.0009
-14 3 1 -0.2345 -0.0076
-14 3 2 0.2884 0.0015
-14 3 3 -0.8483 0.0053
-14 3 4 0.7368 -0.0029
-14 3 5 0.3173 -0.0009
-14 3 6 -0.0671 -0.0006
-14 3 7 -0.5884 0.0020
-14 3 8 -0.3448 -0.0007
-14 3 9 0.3206 -0.0031
-14 3 10 0.0914 0.0010
-14 3 11 0.3551 0.0001
-14 3 12 1.2332 -0.0011
-14 3 13 -0.2765 0.0008
-14 3 14 1.2648 0.0020
-14 3 15 0.0528 -0.0009
-14 3 16 0.7126 0.0006
-14 3 17 0.5764 -0.0003
-14 3 18 -0.9143 0.0008
-14 3 19 0.0397 -0.0016
-14 3 20 0.5301 -0.0007
-14 3 21 0.3394 0.0007
-14 3 22 0.8660 0.0016
-14 3 23 -0.0743 -0.0017
-14 3 24 0.6752 0.0003
-14 3 25 -0.2862 0.0022
-14 3 26 -0.0482 -0.0023
-14 3 27 0.1721 0.0003
-14 4 1 0.3857 0.0039
-14 4 2 -0.7820 -0.0028
-14 4 3 0.8035 0.0010
-14 4 4 -0.0847 0.0008
-14 4 5 0.0421 0.0020
-14 4 6 -0.8342 -0.0018
-14 4 7 -0.1926 -0.0036
-14 4 8 0.1089 -0.0001
-14 4 9 0.2795 0.0029
-14 4 10 0.2781 -0.0018
-14 4 11 0.9405 0.0033
-14 4 12 -0.1598 0.0007
-14 4 13 1.3853 -0.0007
-14 4 14 -0.2056 -0.0015
-14 4 15 0.9833 0.0014
-14 4 16 0.5133 -0.0013
-14 4 17 -0.5064 0.0005
-14 4 18 0.2576 -0.0007
-14 4 19 0.2451 0.0016
-14 4 20 1.0818 0.0004
-14 4 21 0.3706 0.0002
-14 4 22 0.1719 -0.0010
-14 4 23 0.9244 0.0012
-14 4 24 -0.6251 -0.0010
-14 4 25 0.7283 -0.0010
-14 4 26 -0.4233 0.0019
-14 4 27 -0.4292 -0.0020
-14 5 1 -0.8018 0.0020
-14 5 2 0.7757 0.0118
-14 5 3 -0.3664 -0.0063
-14 5 4 0.6791 0.0020
-14 5 5 -0.5101 -0.0040
-14 5 6 -0.2002 0.0005
-14 5 7 0.5563 0.0001
-14 5 8 0.4351 0.0006
-14 5 9 0.2406 -0.0008
-14 5 10 0.7666 0.0028
-14 5 11 -0.3181 -0.0023
-14 5 12 0.7934 0.0003
-14 5 13 -0.2971 0.0018
-14 5 14 0.6435 0.0000
-14 5 15 0.1338 -0.0014
-14 5 16 -0.1168 0.0019
-14 5 17 0.3803 -0.0006
-14 5 18 0.6431 -0.0009
-14 5 19 1.4022 -0.0002
-14 5 20 0.0886 0.0002
-14 5 21 0.7061 0.0005
-14 5 22 0.3618 0.0004
-14 5 23 0.0679 -0.0008
-14 5 24 0.3785 0.0027
-14 5 25 -0.6057 -0.0000
-14 5 26 0.2185 -0.0001
-14 5 27 0.3393 0.0037
-14 6 1 0.6589 -0.0018
-14 6 2 -0.1615 -0.0133
-14 6 3 0.6442 0.0063
-14 6 4 0.2162 -0.0018
-14 6 5 -0.8210 0.0024
-14 6 6 0.9112 -0.0022
-14 6 7 0.2771 0.0022
-14 6 8 0.2196 0.0000
-14 6 9 0.3488 -0.0007
-14 6 10 -1.0331 0.0000
-14 6 11 0.6204 0.0020
-14 6 12 -0.3406 -0.0002
-14 6 13 0.2781 -0.0020
-14 6 14 0.3066 0.0009
-14 6 15 0.0896 0.0007
-14 6 16 0.5727 -0.0023
-14 6 17 0.7932 0.0004
-14 6 18 0.7789 0.0017
-14 6 19 0.0165 0.0004
-14 6 20 0.5598 0.0011
-14 6 21 0.1569 -0.0001
-14 6 22 0.7994 0.0003
-14 6 23 -0.7862 0.0011
-14 6 24 0.8249 -0.0026
-14 6 25 0.4356 0.0023
-14 6 26 1.2401 0.0002
-14 6 27 -0.0115 -0.0004
-14 7 1 -0.3465 0.0011
-14 7 2 0.8395 0.0045
-14 7 3 -0.4057 -0.0017
-14 7 4 -0.7726 -0.0009
-14 7 5 0.4056 0.0000
-14 7 6 0.5879 0.0029
-14 7 7 0.1913 -0.0016
-14 7 8 0.2407 0.0004
-14 7 9 -0.6744 0.0013
-14 7 10 0.5837 -0.0013
-14 7 11 0.1320 -0.0014
-14 7 12 0.0647 0.0008
-14 7 13 0.2923 0.0014
-14 7 14 -0.1315 -0.0015
-14 7 15 0.5666 0.0017
-14 7 16 0.2167 0.0021
-14 7 17 -0.1434 0.0001
-14 7 18 -0.0791 -0.0000
-14 7 19 0.2530 0.0003
-14 7 20 0.3737 -0.0007
-14 7 21 -0.0221 -0.0003
-14 7 22 -0.4847 -0.0017
-14 7 23 1.1014 0.0003
-14 7 24 -0.0563 0.0010
-14 7 25 0.7136 -0.0024
-14 7 26 -0.0205 0.0012
-14 7 27 0.4088 -0.0022
-14 8 1 0.8558 -0.0137
-14 8 2 -0.8579 0.0027
-14 8 3 0.1128 -0.0035
-14 8 4 -0.4763 0.0033
-14 8 5 0.8577 0.0000
-14 8 6 0.4469 0.0004
-14 8 7 0.2700 0.0015
-14 8 8 -0.0125 -0.0005
-14 8 9 0.6990 -0.0004
-14 8 10 0.2598 0.0026
-14 8 11 -0.4847 0.0004
-14 8 12 -0.3735 -0.0010
-14 8 13 0.1281 0.0002
-14 8 14 -0.0384 0.0029
-14 8 15 -0.1539 -0.0017
-14 8 16 -0.6337 -0.0003
-14 8 17 0.1199 0.0003
-14 8 18 -0.1530 -0.0006
-14 8 19 0.4503 -0.0003
-14 8 20 -0.6444 -0.0006
-14 8 21 0.8261 -0.0003
-14 8 22 -0.5242 0.0019
-14 8 23 -0.0162 -0.0024
-14 8 24 -0.5637 -0.0007
-14 8 25 -0.1858 0.0011
-14 8 26 -0.4830 -0.0045
-14 9 1 0.2518 0.0151
-14 9 2 -0.2533 -0.0027
-14 9 3 -0.4941 0.0046
-14 9 4 0.7638 0.0007
-14 9 5 0.1268 -0.0003
-14 9 6 0.0650 -0.0009
-14 9 7 0.4151 -0.0002
-14 9 8 0.8646 0.0010
-14 9 9 -0.5272 0.0018
-14 9 10 -0.4371 -0.0030
-14 9 11 -0.2564 0.0004
-14 9 12 0.1476 0.0012
-14 9 13 -0.0267 -0.0010
-14 9 14 -0.3770 -0.0013
-14 9 15 -0.2745 0.0012
-14 9 16 0.0038 -0.0007
-14 9 17 0.0779 -0.0007
-14 9 18 0.5240 0.0001
-14 9 19 0.0404 0.0003
-14 9 20 0.7358 0.0011
-14 9 21 -1.2938 0.0002
-14 9 22 -0.2712 -0.0003
-14 9 23 -0.9725 0.0016
-14 9 24 -0.5801 -0.0003
-14 9 25 -0.4102 -0.0005
-14 9 26 -0.1222 0.0057
-14 10 1 -0.6767 0.0009
-14 10 2 0.2737 0.0023
-14 10 3 0.2249 -0.0014
-14 10 4 -0.9596 -0.0026
-14 10 5 0.3598 -0.0006
-14 10 6 0.4834 0.0002
-14 10 7 0.4405 -0.0010
-14 10 8 -0.3325 0.0009
-14 10 9 0.0513 -0.0016
-14 10 10 0.3386 0.0016
-14 10 11 -0.2524 -0.0014
-14 10 12 0.4245 -0.0009
-14 10 13 -0.9698 0.0010
-14 10 14 0.1277 -0.0004
-14 10 15 -0.2839 -0.0010
-14 10 16 0.6019 0.0009
-14 10 17 -0.0121 0.0008
-14 10 18 0.8473 0.0015
-14 10 19 -0.3354 0.0007
-14 10 20 -0.7021 0.0018
-14 10 21 -0.3871 0.0011
-14 10 22 0.6190 -0.0005
-14 10 23 -0.0890 -0.0002
-14 10 24 0.3358 0.0029
-14 10 25 0.7585 0.0013
-14 11 1 0.5605 -0.0078
-14 11 2 -0.6558 0.0011
-14 11 3 -1.3334 0.0037
-14 11 4 0.6823 -0.0005
-14 11 5 0.3093 0.0001
-14 11 6 0.0187 -0.0002
-14 11 7 0.3485 0.0012
-14 11 8 -0.2747 0.0000
-14 11 9 0.6353 -0.0018
-14 11 10 -0.6007 0.0000
-14 11 11 -0.0103 0.0011
-14 11 12 -0.5096 -0.0001
-14 11 13 0.0253 -0.0008
-14 11 14 0.0802 0.0018
-14 11 15 0.3848 0.0014
-14 11 16 -0.4013 0.0003
-14 11 17 1.1929 0.0008
-14 11 18 -1.0854 0.0013
-14 11 19 0.3426 0.0003
-14 11 20 0.5003 -0.0022
-14 11 21 1.7350 -0.0010
-14 11 22 0.5153 0.0002
-14 11 23 0.4711 0.0004
-14 11 24 1.3231 -0.0002
-14 11 25 -1.6596 0.0028
-14 12 1 -1.3213 0.0142
-14 12 2 -0.6788 0.0005
-14 12 3 0.7401 -0.0025
-14 12 4 -0.5189 0.0007
-14 12 5 0.0368 0.0004
-14 12 6 -0.2305 0.0004
-14 12 7 -0.2106 0.0012
-14 12 8 0.3956 -0.0023
-14 12 9 -0.7628 0.0041
-14 12 10 0.0827 -0.0010
-14 12 11 0.2246 -0.0006
-14 12 12 -0.2353 0.0005
-14 12 13 0.1273 0.0014
-14 12 14 -0.3100 -0.0022
-14 12 15 -0.3819 0.0000
-14 12 16 0.5566 0.0006
-14 12 17 -1.0867 0.0007
-14 12 18 0.8638 -0.0028
-14 12 19 0.1700 0.0000
-14 12 20 0.8682 -0.0014
-14 12 21 0.2764 -0.0008
-14 12 22 -0.2539 0.0002
-14 12 23 0.6124 0.0020
-14 12 24 -1.5474 0.0004
-14 13 1 0.0929 -0.0101
-14 13 2 -0.0643 0.0018
-14 13 3 -1.6186 -0.0010
-14 13 4 0.6039 0.0000
-14 13 5 -0.9996 0.0031
-14 13 6 0.3682 0.0006
-14 13 7 -0.3042 -0.0016
-14 13 8 -0.6677 0.0019
-14 13 9 0.0896 -0.0033
-14 13 10 -0.4842 0.0005
-14 13 11 -0.2925 -0.0005
-14 13 12 -0.7325 -0.0015
-14 13 13 -0.5846 -0.0022
-14 13 14 -0.1741 0.0020
-14 13 15 0.0187 -0.0004
-14 13 16 -0.1493 -0.0003
-14 13 17 0.3089 0.0007
-14 13 18 -0.8260 0.0005
-14 13 19 0.1021 -0.0032
-14 13 20 -0.5055 0.0025
-14 13 21 -0.5947 0.0012
-14 13 22 -0.0935 0.0017
-14 13 23 -0.2339 0.0001
-14 14 1 -1.1426 0.0031
-14 14 2 -0.7719 -0.0033
-14 14 3 0.7492 0.0025
-14 14 4 -0.6688 0.0025
-14 14 5 0.2255 -0.0037
-14 14 6 -0.6560 -0.0016
-14 14 7 -0.4217 -0.0007
-14 14 8 -0.5789 -0.0014
-14 14 9 -0.1265 0.0006
-14 14 10 -0.4551 -0.0014
-14 14 11 -0.4925 -0.0003
-14 14 12 -0.4017 0.0006
-14 14 13 0.4028 0.0003
-14 14 14 0.3707 -0.0010
-14 14 15 0.3712 0.0018
-14 14 16 -0.2788 0.0012
-14 14 17 -0.4035 -0.0024
-14 14 18 -0.1134 0.0017
-14 14 19 -0.4707 0.0044
-14 14 20 -0.0946 -0.0008
-14 14 21 -0.2095 0.0044
-14 14 22 0.3582 0.0003
-14 15 1 0.6596 0.0017
-14 15 2 0.4146 0.0025
-14 15 3 0.0575 -0.0017
-14 15 4 -0.1260 -0.0009
-14 15 5 -0.2274 0.0008
-14 15 6 0.4125 -0.0013
-14 15 7 -0.5614 -0.0001
-14 15 8 1.0532 -0.0008
-14 15 9 -0.8777 -0.0002
-14 15 10 0.1958 0.0008
-14 15 11 -0.6794 -0.0003
-14 15 12 0.7141 -0.0003
-14 15 13 0.5543 0.0016
-14 15 14 -0.2968 0.0012
-14 15 15 -0.0204 -0.0015
-14 15 16 0.5174 0.0008
-14 15 17 -0.5641 0.0033
-14 15 18 0.5463 -0.0001
-14 15 19 0.0558 0.0010
-14 15 20 0.2121 0.0047
-14 15 21 -0.0860 -0.0036
-14 16 1 0.3859 -0.0026
-14 16 2 -0.2668 0.0004
-14 16 3 0.3668 0.0053
-14 16 4 0.1434 -0.0025
-14 16 5 0.9515 -0.0019
-14 16 6 -0.4588 0.0008
-14 16 7 1.0173 -0.0008
-14 16 8 -1.1421 0.0002
-14 16 9 -0.3421 -0.0005
-14 16 10 -0.3787 -0.0002
-14 16 11 0.5342 0.0017
-14 16 12 0.1922 0.0005
-14 16 13 -0.4488 -0.0008
-14 16 14 0.4533 0.0001
-14 16 15 0.6378 -0.0004
-14 16 16 -1.1538 -0.0008
-14 16 17 1.0852 -0.0012
-14 16 18 -0.0960 0.0038
-14 16 19 0.5308 -0.0013
-14 16 20 -0.4915 -0.0022
-14 17 1 -0.1185 0.0038
-14 17 2 0.8580 0.0010
-14 17 3 -0.3926 -0.0067
-14 17 4 0.6726 0.0026
-14 17 5 -0.2714 0.0011
-14 17 6 0.7292 0.0004
-14 17 7 -1.3776 -0.0006
-14 17 8 0.1638 0.0001
-14 17 9 -0.0182 0.0003
-14 17 10 0.4211 -0.0008
-14 17 11 0.1262 -0.0003
-14 17 12 0.5807 -0.0002
-14 17 13 0.2147 -0.0003
-14 17 14 0.1421 -0.0040
-14 17 15 -1.3140 0.0007
-14 17 16 0.5772 0.0003
-14 17 17 -0.3899 0.0015
-14 17 18 0.0262 -0.0022
-14 18 1 -0.6220 -0.0061
-14 18 2 -0.7360 -0.0001
-14 18 3 0.2378 0.0018
-14 18 4 0.1609 -0.0001
-14 18 5 0.2544 0.0004
-14 18 6 -0.7727 -0.0000
-14 18 7 1.4012 -0.0000
-14 18 8 -0.6696 -0.0011
-14 18 9 1.3119 -0.0018
-14 18 10 0.3896 0.0019
-14 18 11 0.5233 -0.0015
-14 18 12 -0.3215 -0.0011
-14 18 13 -0.6551 -0.0016
-14 18 14 -0.6081 -0.0004
-14 18 15 -0.2544 0.0019
-14 18 16 -0.5371 -0.0013
-14 19 1 -0.0567 0.0042
-14 19 2 -0.0083 -0.0060
-14 19 3 0.1365 0.0033
-14 19 4 -0.2607 -0.0008
-14 19 5 0.4327 -0.0001
-14 19 6 0.7749 -0.0013
-14 19 7 -0.0386 -0.0010
-14 19 8 1.5945 -0.0005
-14 19 9 0.0264 0.0019
-14 19 10 -0.8155 -0.0006
-14 19 11 -0.1952 0.0002
-14 19 12 -0.9531 -0.0012
-14 19 13 0.9470 -0.0019
-14 19 14 -0.3412 0.0042
-14 20 1 0.2554 -0.0022
-14 20 2 -0.6526 0.0054
-14 20 3 -0.1463 -0.0018
-14 20 4 0.1234 -0.0008
-14 20 5 -0.0038 -0.0004
-14 20 6 0.7915 -0.0019
-14 20 7 0.1966 0.0005
-14 20 8 -0.1211 0.0038
-14 20 9 -0.9941 0.0014
-14 20 10 0.2271 0.0000
-14 20 11 0.0316 0.0000
-14 20 12 1.4191 0.0010
-14 21 1 -1.1374 0.0013
-14 21 2 0.2545 0.0013
-14 21 3 -0.6888 -0.0004
-14 21 4 0.2122 0.0000
-14 21 5 -0.1893 -0.0023
-14 21 6 -0.3469 0.0023
-14 21 7 0.1872 0.0034
-13 -11 4 0.6469 0.0007
-13 -11 5 -0.4907 -0.0021
-13 -11 6 0.7954 -0.0010
-13 -11 7 -0.7258 0.0008
-13 -11 8 0.1231 0.0012
-13 -11 9 -1.1733 0.0001
-13 -11 10 -0.0718 0.0006
-13 -11 11 0.2578 0.0012
-13 -11 12 0.6547 0.0006
-13 -11 13 -1.1634 0.0022
-13 -11 14 0.8689 -0.0035
-13 -11 15 -0.0517 0.0025
-13 -10 1 0.3421 -0.0030
-13 -10 2 -0.3924 0.0001
-13 -10 3 0.6745 0.0054
-13 -10 4 -0.5847 -0.0043
-13 -10 5 0.6442 -0.0036
-13 -10 6 -0.9765 0.0009
-13 -10 7 -0.7678 0.0023
-13 -10 8 -0.6050 0.0012
-13 -10 9 0.2842 0.0004
-13 -10 10 0.6463 -0.0002
-13 -10 11 0.0732 -0.0003
-13 -10 12 -0.5492 0.0006
-13 -10 13 1.3417 -0.0021
-13 -10 14 -0.6770 0.0016
-13 -10 15 1.0707 -0.0028
-13 -10 16 0.2321 -0.0005
-13 -10 17 -0.1427 -0.0007
-13 -10 18 0.0715 0.0041
-13 -9 1 -0.5119 0.0065
-13 -9 2 0.6736 -0.0002
-13 -9 3 -0.6414 -0.0061
-13 -9 4 0.3667 -0.0007
-13 -9 5 -0.9433 0.0030
-13 -9 6 -0.6896 0.0008
-13 -9 7 0.9769 -0.0003
-13 -9 8 0.2318 -0.0008
-13 -9 9 0.6473 -0.0013
-13 -9 10 -0.0013 -0.0004
-13 -9 11 0.3052 0.0005
-13 -9 12 0.6718 -0.0004
-13 -9 13 -0.1430 0.0002
-13 -9 14 1.3528 -0.0000
-13 -9 15 -0.8807 0.0008
-13 -9 16 -0.0104 0.0017
-13 -9 17 -0.4690 -0.0001
-13 -9 18 -0.8568 -0.0031
-13 -9 19 -0.4333 0.0010
-13 -9 20 0.7797 0.0002
-13 -8 1 0.4903 -0.0056
-13 -8 2 -0.2899 0.0001
-13 -8 3 0.1949 0.0019
-13 -8 4 -0.1916 -0.0012
-13 -8 5 0.0792 0.0003
-13 -8 6 0.8718 0.0006
-13 -8 7 -0.2578 0.0005
-13 -8 8 0.2043 -0.0001
-13 -8 9 0.3295 0.0003
-13 -8 10 0.0172 0.0001
-13 -8 11 0.8282 0.0001
-13 -8 12 0.0628 0.0013
-13 -8 13 -0.1320 0.0000
-13 -8 14 -0.4320 0.0006
-13 -8 15 0.1473 -0.0008
-13 -8 16 -0.9447 -0.0022
-13 -8 17 0.0091 0.0015
-13 -8 18 0.2847 -0.0006
-13 -8 19 0.0962 0.0010
-13 -8 20 -0.2261 -0.0020
-13 -8 21 -0.2464 0.0037
-13 -8 22 -0.2875 -0.0022
-13 -7 1 0.1148 0.0048
-13 -7 2 0.3153 -0.0050
-13 -7 3 0.2674 0.0001
-13 -7 4 -0.0610 0.0028
-13 -7 5 -0.0396 -0.0002
-13 -7 6 -0.5810 0.0009
-13 -7 7 0.2244 0.0002
-13 -7 8 0.0848 -0.0008
-13 -7 9 0.6108 0.0013
-13 -7 10 0.7390 0.0012
-13 -7 11 -0.0708 0.0003
-13 -7 12 -0.3505 -0.0016
-13 -7 13 0.9705 -0.0001
-13 -7 14 -0.2312 -0.0006
-13 -7 15 -0.3306 0.0018
-13 -7 16 1.2472 0.0025
-13 -7 17 0.0065 -0.0011
-13 -7 18 0.0450 0.0000
-13 -7 19 -0.2632 -0.0012
-13 -7 20 -0.7608 -0.0016
-13 -7 21 -0.0646 -0.0001
-13 -7 22 -1.1217 -0.0011
-13 -7 23 0.4613 0.0030
-13 -6 1 0.1307 -0.0087
-13 -6 2 0.0491 0.0073
-13 -6 3 -0.2108 -0.0038
-13 -6 4 -0.2566 -0.0003
-13 -6 5 -0.5735 0.0003
-13 -6 6 0.4323 0.0002
-13 -6 7 -0.1363 -0.0005
-13 -6 8 0.9211 0.0023
-13 -6 9 0.1563 -0.0010
-13 -6 10 0.7669 -0.0002
-13 -6 11 0.0521 0.0007
-13 -6 12 0.7642 0.0007
-13 -6 13 0.1784 0.0010
-13 -6 14 -0.3940 0.0007
-13 -6 15 1.4367 -0.0015
-13 -6 16 -0.1191 -0.0004
-13 -6 17 0.5491 -0.0009
-13 -6 18 -0.6820 -0.0000
-13 -6 19 0.1929 -0.0008
-13 -6 20 -0.1620 0.0016
-13 -6 21 -1.0717 -0.0010
-13 -6 22 0.7632 0.0011
-13 -6 23 -0.7601 -0.0014
-13 -6 24 0.0731 0.0011
-13 -5 1 0.6822 0.0042
-13 -5 2 -0.2614 -0.0050
-13 -5 3 0.0282 0.0044
-13 -5 4 -0.1645 0.0003
-13 -5 5 0.0553 0.0003
-13 -5 6 -0.0450 -0.0002
-13 -5 7 0.2089 -0.0012
-13 -5 8 0.5947 -0.0003
-13 -5 9 1.0767 0.0023
-13 -5 10 -0.5080 0.0023
-13 -5 11 0.8986 -0.0010
-13 -5 12 0.5258 -0.0001
-13 -5 13 -0.5666 -0.0014
-13 -5 14 1.4529 -0.0001
-13 -5 15 0.0688 0.0006
-13 -5 16 0.1947 0.0006
-13 -5 17 -0.4645 0.0008
-13 -5 18 0.6447 0.0013
-13 -5 19 -0.4373 -0.0011
-13 -5 20 -0.1118 0.0003
-13 -5 21 -0.4014 -0.0007
-13 -5 22 -0.1038 0.0015
-13 -5 23 0.5963 0.0009
-13 -5 24 0.4983 -0.0018
-13 -5 25 0.3802 0.0021
-13 -4 1 -0.4769 0.0064
-13 -4 2 0.7078 -0.0011
-13 -4 3 -0.3019 -0.0002
-13 -4 4 -0.1738 -0.0006
-13 -4 5 -0.1374 0.0014
-13 -4 6 0.2820 -0.0003
-13 -4 7 0.6750 0.0048
-13 -4 8 0.6788 0.0007
-13 -4 9 -0.8515 -0.0005
-13 -4 10 1.7201 -0.0020
-13 -4 11 -0.0842 0.0011
-13 -4 12 0.1944 0.0005
-13 -4 13 0.6283 0.0016
-13 -4 14 -0.0207 -0.0006
-13 -4 15 -0.4576 0.0008
-13 -4 16 -0.5200 0.0000
-13 -4 17 -0.1661 -0.0004
-13 -4 18 -0.2064 -0.0006
-13 -4 19 -0.5583 0.0014
-13 -4 20 -1.1774 0.0013
-13 -4 21 1.0423 0.0009
-13 -4 22 0.1418 0.0013
-13 -4 23 0.0205 -0.0019
-13 -4 24 0.3400 0.0011
-13 -4 25 -0.2384 -0.0012
-13 -4 26 -0.3444 0.0004
-13 -3 1 0.5705 -0.0138
-13 -3 2 -0.7652 0.0038
-13 -3 3 0.5001 0.0020
-13 -3 4 -0.6707 0.0032
-13 -3 5 0.8391 0.0018
-13 -3 6 -0.0682 0.0029
-13 -3 7 0.2369 -0.0041
-13 -3 8 -0.2436 -0.0001
-13 -3 9 1.4459 0.0010
-13 -3 10 -0.1159 0.0012
-13 -3 11 0.3595 0.0001
-13 -3 12 0.0553 0.0003
-13 -3 13 -0.1840 -0.0010
-13 -3 14 -1.2243 0.0009
-13 -3 15 -0.5912 0.0006
-13 -3 16 -1.0877 -0.0001
-13 -3 17 -0.3464 0.0019
-13 -3 18 -1.1754 -0.0005
-13 -3 19 0.0735 -0.0001
-13 -3 20 0.5578 -0.0011
-13 -3 21 -0.2718 0.0004
-13 -3 22 0.1844 -0.0004
-13 -3 23 -0.0878 0.0008
-13 -3 24 -0.1093 0.0019
-13 -3 25 -0.6228 -0.0009
-13 -3 26 -0.2093 0.0026
-13 -3 27 -0.4916 -0.0045
-13 -2 1 -0.3023 0.0097
-13 -2 2 0.9288 0.0008
-13 -2 3 -1.1789 -0.0031
-13 -2 4 0.6465 0.0009
-13 -2 5 -0.5511 -0.0019
-13 -2 6 -0.1579 -0.0004
-13 -2 7 0.6779 0.0043
-13 -2 8 0.6152 -0.0001
-13 -2 9 0.6630 -0.0013
-13 -2 10 0.2100 0.0008
-13 -2 11 0.2152 -0.0005
-13 -2 12 -0.7177 -0.0004
-13 -2 13 -1.1675 0.0007
-13 -2 14 -0.1532 0.0010
-13 -2 15 -1.7454 0.0003
-13 -2 16 -0.2772 0.0008
-13 -2 17 -0.2114 -0.0019
-13 -2 18 0.0764 -0.0005
-13 -2 19 -0.6649 -0.0003
-13 -2 20 -0.4058 -0.0000
-13 -2 21 -0.1127 0.0014
-13 -2 22 -0.8617 0.0008
-13 -2 23 0.4645 0.0001
-13 -2 24 -0.2098 -0.0005
-13 -2 25 -0.2643 0.0011
-13 -2 26 0.5827 -0.0029
-13 -2 27 0.1670 0.0018
-13 -1 1 0.5281 -0.0052
-13 -1 2 -1.4768 -0.0039
-13 -1 3 0.2311 0.0043
-13 -1 4 -0.6835 0.0006
-13 -1 5 0.1841 0.0058
-13 -1 6 0.4301 -0.0019
-13 -1 7 0.7762 -0.0028
-13 -1 8 0.4574 0.0000
-13 -1 9 0.3096 0.0021
-13 -1 10 -0.3360 -0.0023
-13 -1 11 -0.5568 0.0013
-13 -1 12 -0.2631 -0.0003
-13 -1 13 -0.1852 0.0007
-13 -1 14 -1.4833 -0.0005
-13 -1 15 -0.3634 0.0006
-13 -1 16 -0.1537 0.0001
-13 -1 17 -1.3619 0.0008
-13 -1 18 -1.0166 -0.0005
-13 -1 19 -0.9144 0.0006
-13 -1 20 -0.6082 -0.0000
-13 -1 21 -0.4184 -0.0009
-13 -1 22 0.4400 -0.0018
-13 -1 23 -0.0746 0.0021
-13 -1 24 -0.1771 -0.0012
-13 -1 25 0.5893 0.0010
-13 -1 26 -0.7587 0.0006
-13 -1 27 -0.7799 -0.0000
-13 -1 28 -0.0335 0.0010
-13 0 1 -1.2368 0.0062
-13 0 2 0.3216 0.0071
-13 0 3 -0.8153 0.0031
-13 0 4 0.4228 -0.0008
-13 0 5 -0.3399 -0.0057
-13 0 6 0.8759 0.0021
-13 0 7 -0.8973 -0.0008
-13 0 8 0.1647 0.0002
-13 0 9 -0.8379 0.0002
-13 0 10 0.2507 0.0023
-13 0 11 0.4302 -0.0008
-13 0 12 -0.2070 0.0003
-13 0 13 -0.8737 -0.0012
-13 0 14 -1.1707 0.0005
-13 0 15 -0.8160 -0.0004
-13 0 16 -1.6994 -0.0002
-13 0 17 -1.2035 -0.0003
-13 0 18 -0.6803 0.0010
-13 0 19 -0.8893 -0.0020
-13 0 20 0.0615 0.0006
-13 0 21 -0.7229 0.0001
-13 0 22 -0.0299 0.0005
-13 0 23 -0.2852 -0.0013
-13 0 24 -0.7080 0.0015
-13 0 25 -0.4097 -0.0009
-13 0 26 -0.3033 -0.0011
-13 0 27 0.0311 0.0007
-13 0 28 -0.8702 -0.0022
-13 1 1 -0.0640 0.0020
-13 1 2 -1.0942 -0.0022
-13 1 3 0.0318 -0.0017
-13 1 4 -0.0692 0.0049
-13 1 5 -0.0029 -0.0011
-13 1 6 -1.1113 -0.0033
-13 1 7 0.0209 0.0021
-13 1 8 -0.5013 0.0015
-13 1 9 0.9418 -0.0022
-13 1 10 0.6483 0.0002
-13 1 11 0.0594 -0.0003
-13 1 12 -0.6211 -0.0015
-13 1 13 -1.3912 0.0003
-13 1 14 -0.9410 -0.0002
-13 1 15 -1.6059 0.0003
-13 1 16 -0.6391 0.0002
-13 1 17 -0.4734 -0.0002
-13 1 18 -0.9116 -0.0010
-13 1 19 -0.0966 0.0024
-13 1 20 -0.5229 -0.0018
-13 1 21 -0.0377 -0.0003
-13 1 22 -0.3044 0.0004
-13 1 23 -1.2200 -0.0001
-13 1 24 0.5380 -0.0017
-13 1 25 -0.5873 0.0011
-13 1 26 -0.5655 -0.0001
-13 1 27 -0.6263 -0.0009
-13 1 28 -0.0974 0.0014
-13 2 1 -0.9191 -0.0031
-13 2 2 0.4148 0.0066
-13 2 3 0.5510 0.0009
-13 2 4 -0.2352 -0.0066
-13 2 5 -0.4255 0.0031
-13 2 6 0.0814 0.0020
-13 2 7 0.0150 -0.0034
-13 2 8 1.1457 -0.0009
-13 2 9 -0.0759 0.0025
-13 2 10 0.4152 -0.0007
-13 2 11 -0.7342 -0.0002
-13 2 12 -0.9162 0.0017
-13 2 13 -0.8707 0.0001
-13 2 14 -0.8994 -0.0007
-13 2 15 0.1687 -0.0004
-13 2 16 -0.9555 -0.0007
-13 2 17 -0.3750 0.0003
-13 2 18 -0.2115 -0.0002
-13 2 19 0.2202 -0.0010
-13 2 20 -0.1174 0.0021
-13 2 21 -0.6179 -0.0007
-13 2 22 -0.7766 -0.0009
-13 2 23 0.2273 0.0005
-13 2 24 -0.6760 0.0017
-13 2 25 -0.4261 -0.0028
-13 2 26 0.0888 0.0015
-13 2 27 -0.2420 -0.0017
-13 2 28 1.0716 0.0011
-13 3 1 1.0516 0.0002
-13 3 2 -0.0023 -0.0055
-13 3 3 0.0711 0.0030
-13 3 4 -0.5602 0.0019
-13 3 5 -0.0611 -0.0014
-13 3 6 0.1044 -0.0006
-13 3 7 0.5807 0.0039
-13 3 8 -0.8175 -0.0005
-13 3 9 0.3554 -0.0024
-13 3 10 -1.1553 0.0008
-13 3 11 -0.2980 -0.0016
-13 3 12 -0.7322 -0.0008
-13 3 13 0.1178 -0.0001
-13 3 14 -0.4425 0.0014
-13 3 15 -0.8271 -0.0004
-13 3 16 -0.5879 0.0003
-13 3 17 -0.1086 -0.0011
-13 3 18 0.1037 0.0015
-13 3 19 0.1150 -0.0013
-13 3 20 -1.3961 -0.0019
-13 3 21 0.3196 0.0001
-13 3 22 -0.1270 0.0006
-13 3 23 0.0124 -0.0012
-13 3 24 -0.0843 -0.0005
-13 3 25 0.1454 0.0018
-13 3 26 -0.0618 -0.0023
-13 3 27 0.5764 0.0033
-13 3 28 0.1114 -0.0022
-13 4 1 -0.9920 0.0011
-13 4 2 0.2249 0.0023
-13 4 3 -1.0943 -0.0077
-13 4 4 -0.3751 0.0036
-13 4 5 -0.1769 0.0022
-13 4 6 0.2340 -0.0020
-13 4 7 -1.1304 -0.0029
-13 4 8 -0.1964 -0.0013
-13 4 9 -1.1022 0.0006
-13 4 10 -0.1071 -0.0031
-13 4 11 -0.3583 0.0033
-13 4 12 0.3767 0.0008
-13 4 13 -1.1553 0.0002
-13 4 14 -0.0977 -0.0011
-13 4 15 -0.8566 0.0000
-13 4 16 0.3116 -0.0012
-13 4 17 -0.1461 -0.0005
-13 4 18 -0.5139 -0.0024
-13 4 19 -1.3459 0.0009
-13 4 20 0.5088 -0.0002
-13 4 21 -0.1652 -0.0011
-13 4 22 0.0548 0.0004
-13 4 23 -0.2241 0.0016
-13 4 24 0.1149 -0.0010
-13 4 25 0.0372 0.0000
-13 4 26 0.4482 0.0019
-13 4 27 0.6360 -0.0031
-13 4 28 0.3078 0.0038
-13 5 1 0.2615 0.0005
-13 5 2 -0.7052 -0.0032
-13 5 3 -0.5593 0.0063
-13 5 4 -0.4141 -0.0032
-13 5 5 0.5832 -0.0061
-13 5 6 -1.1596 0.0024
-13 5 7 -0.2320 0.0002
-13 5 8 -0.7191 0.0005
-13 5 9 0.0431 0.0016
-13 5 10 0.4017 0.0030
-13 5 11 -0.0651 -0.0034
-13 5 12 -0.9984 -0.0003
-13 5 13 0.4570 -0.0007
-13 5 14 -0.6262 -0.0003
-13 5 15 0.1947 -0.0011
-13 5 16 -0.4193 0.0009
-13 5 17 -1.6246 0.0002
-13 5 18 -0.2306 0.0011
-13 5 19 -0.7153 -0.0016
-13 5 20 0.2300 -0.0003
-13 5 21 -0.3567 0.0012
-13 5 22 -0.4237 -0.0011
-13 5 23 0.5580 -0.0015
-13 5 24 -0.3049 0.0023
-13 5 25 0.3006 -0.0016
-13 5 26 -0.3354 -0.0009
-13 5 27 0.0414 0.0018
-13 5 28 -0.4143 -0.0039
-13 6 1 0.6492 -0.0038
-13 6 2 -1.3113 0.0002
-13 6 3 0.3135 -0.0032
-13 6 4 0.7898 -0.0019
-13 6 5 -0.7018 0.0027
-13 6 6 -0.2512 -0.0022
-13 6 7 -0.4384 0.0015
-13 6 8 0.2526 0.0021
-13 6 9 0.4435 -0.0018
-13 6 10 -0.7324 -0.0006
-13 6 11 -0.4738 0.0029
-13 6 12 0.2654 -0.0017
-13 6 13 -0.4482 0.0001
-13 6 14 -0.0102 0.0008
-13 6 15 -0.3596 0.0006
-13 6 16 -1.4867 -0.0018
-13 6 17 0.8974 0.0001
-13 6 18 -1.5430 -0.0007
-13 6 19 0.6968 0.0006
-13 6 20 -0.9909 -0.0006
-13 6 21 -0.1235 -0.0006
-13 6 22 0.2641 0.0010
-13 6 23 -0.7615 0.0012
-13 6 24 -0.5222 -0.0027
-13 6 25 -0.6687 0.0017
-13 6 26 -0.0698 -0.0011
-13 6 27 -0.4823 -0.0009
-13 6 28 0.3187 0.0020
-13 7 1 -1.3239 0.0022
-13 7 2 1.3211 0.0048
-13 7 3 0.4269 -0.0019
-13 7 4 -0.3282 -0.0029
-13 7 5 -0.2160 -0.0003
-13 7 6 -0.7519 0.0013
-13 7 7 -0.0611 -0.0011
-13 7 8 0.1131 0.0007
-13 7 9 -0.9650 0.0026
-13 7 10 0.1937 -0.0013
-13 7 11 -0.1318 -0.0025
-13 7 12 0.4271 0.0013
-13 7 13 -0.0496 0.0001
-13 7 14 -0.1092 -0.0024
-13 7 15 -0.4409 -0.0007
-13 7 16 0.9884 0.0012
-13 7 17 -1.2825 0.0002
-13 7 18 0.6585 0.0000
-13 7 19 -0.8089 -0.0008
-13 7 20 0.5362 0.0017
-13 7 21 -0.6077 0.0002
-13 7 22 0.0300 -0.0015
-13 7 23 -0.5966 -0.0004
-13 7 24 0.3174 0.0011
-13 7 25 0.1345 -0.0021
-13 7 26 -0.0229 0.0028
-13 7 27 0.7557 -0.0005
-13 8 1 0.6642 0.0090
-13 8 2 0.4087 -0.0111
-13 8 3 -0.0910 -0.0011
-13 8 4 -0.0910 0.0024
-13 8 5 -1.4435 -0.0014
-13 8 6 0.0615 -0.0006
-13 8 7 -0.0812 0.0024
-13 8 8 -1.0192 -0.0035
-13 8 9 0.7733 -0.0032
-13 8 10 -0.1227 0.0017
-13 8 11 1.0107 0.0003
-13 8 12 -0.2596 -0.0004
-13 8 13 -0.1979 0.0002
-13 8 14 0.4241 0.0014
-13 8 15 0.0412 -0.0008
-13 8 16 -0.1098 0.0001
-13 8 17 0.1373 -0.0008
-13 8 18 0.0500 -0.0000
-13 8 19 0.3121 0.0014
-13 8 20 -0.6923 -0.0017
-13 8 21 1.0452 -0.0004
-13 8 22 -0.2115 0.0011
-13 8 23 0.9023 -0.0013
-13 8 24 0.5343 0.0006
-13 8 25 0.1389 0.0028
-13 8 26 0.7170 -0.0032
-13 8 27 -0.5436 0.0030
-13 9 1 0.3767 -0.0170
-13 9 2 0.1081 0.0043
-13 9 3 -0.4796 0.0017
-13 9 4 -0.7096 -0.0011
-13 9 5 0.3506 0.0023
-13 9 6 -0.7278 -0.0011
-13 9 7 -0.7263 -0.0025
-13 9 8 0.3208 0.0015
-13 9 9 -0.1518 0.0017
-13 9 10 0.6194 -0.0027
-13 9 11 -0.4524 0.0029
-13 9 12 -0.3383 0.0008
-13 9 13 0.6949 -0.0015
-13 9 14 -0.3529 -0.0010
-13 9 15 0.6969 0.0013
-13 9 16 -0.6758 -0.0012
-13 9 17 0.4217 0.0008
-13 9 18 -0.1974 0.0001
-13 9 19 -0.3598 -0.0010
-13 9 20 1.3643 0.0005
-13 9 21 -0.0260 -0.0016
-13 9 22 0.8119 -0.0007
-13 9 23 0.2022 0.0021
-13 9 24 0.4047 -0.0017
-13 9 25 -0.1332 -0.0018
-13 9 26 -0.3636 0.0029
-13 9 27 -0.3670 -0.0034
-13 10 1 0.0378 0.0050
-13 10 2 -0.3070 0.0040
-13 10 3 0.8088 -0.0028
-13 10 4 0.1227 0.0023
-13 10 5 -1.1963 -0.0021
-13 10 6 -0.1927 0.0028
-13 10 7 -0.9280 -0.0011
-13 10 8 0.2855 -0.0007
-13 10 9 -0.1243 -0.0002
-13 10 10 -0.5354 0.0042
-13 10 11 0.3804 -0.0021
-13 10 12 0.4387 -0.0008
-13 10 13 0.4039 0.0018
-13 10 14 0.2841 -0.0002
-13 10 15 -0.6193 -0.0016
-13 10 16 0.5245 0.0009
-13 10 17 -0.4794 -0.0008
-13 10 18 -0.0762 -0.0008
-13 10 19 1.0840 -0.0012
-13 10 20 -0.5735 -0.0015
-13 10 21 -0.1220 0.0017
-13 10 22 -0.7019 -0.0001
-13 10 23 0.4696 -0.0015
-13 10 24 -1.4364 0.0015
-13 10 25 0.6946 -0.0003
-13 10 26 0.1644 -0.0032
-13 11 1 0.9624 -0.0027
-13 11 2 1.2482 -0.0047
-13 11 3 -0.3522 0.0012
-13 11 4 -0.7000 -0.0011
-13 11 5 0.0144 0.0004
-13 11 6 -0.7889 -0.0024
-13 11 7 0.6097 0.0023
-13 11 8 -0.5783 0.0017
-13 11 9 0.2142 0.0003
-13 11 10 0.8233 -0.0007
-13 11 11 -0.0533 0.0010
-13 11 12 0.8124 -0.0002
-13 11 13 -0.2999 -0.0024
-13 11 14 0.0320 0.0000
-13 11 15 0.4154 0.0006
-13 11 16 -0.4982 -0.0008
-13 11 17 0.6631 -0.0003
-13 11 18 0.0056 -0.0000
-13 11 19 -0.4655 0.0007
-13 11 20 -0.8111 0.0012
-13 11 21 -0.6595 0.0000
-13 11 22 0.0518 0.0013
-13 11 23 -1.0856 -0.0002
-13 11 24 1.2956 -0.0008
-13 11 25 0.3293 -0.0019
-13 12 1 0.3769 0.0079
-13 12 2 -0.6359 -0.0035
-13 12 3 0.7769 -0.0004
-13 12 4 -0.4800 -0.0015
-13 12 5 0.2909 0.0005
-13 12 6 -0.1221 0.0008
-13 12 7 0.1942 -0.0015
-13 12 8 0.8310 -0.0000
-13 12 9 0.2775 0.0021
-13 12 10 0.1211 -0.0016
-13 12 11 0.5226 -0.0012
-13 12 12 -0.1497 0.0005
-13 12 13 0.5904 0.0013
-13 12 14 0.3449 -0.0007
-13 12 15 0.3276 0.0005
-13 12 16 0.9418 0.0004
-13 12 17 -0.1715 -0.0002
-13 12 18 0.9412 0.0004
-13 12 19 -0.7252 0.0016
-13 12 20 0.2652 0.0012
-13 12 21 -0.2003 -0.0002
-13 12 22 0.1367 -0.0013
-13 12 23 0.1087 0.0010
-13 12 24 0.2369 -0.0023
-13 12 25 -0.8035 0.0017
-13 13 1 0.1308 -0.0113
-13 13 2 1.1764 0.0034
-13 13 3 -1.2369 -0.0022
-13 13 4 0.6327 0.0007
-13 13 5 -0.3464 -0.0012
-13 13 6 1.2158 0.0012
-13 13 7 0.6175 0.0023
-13 13 8 0.4603 0.0008
-13 13 9 0.4370 -0.0034
-13 13 10 0.5237 0.0020
-13 13 11 -0.0094 0.0005
-13 13 12 0.9497 -0.0004
-13 13 13 -0.0269 -0.0005
-13 13 14 0.5219 0.0020
-13 13 15 0.2398 -0.0018
-13 13 16 0.7306 -0.0005
-13 13 17 0.9356 0.0016
-13 13 18 -0.2586 0.0016
-13 13 19 0.6577 -0.0007
-13 13 20 -0.5180 -0.0003
-13 13 21 0.3817 -0.0012
-13 13 22 -1.0324 0.0001
-13 13 23 0.3076 -0.0042
-13 13 24 -1.1794 0.0013
-13 14 1 0.2038 0.0046
-13 14 2 -1.0197 -0.0030
-13 14 3 0.2959 0.0041
-13 14 4 0.3554 0.0002
-13 14 5 0.7813 0.0028
-13 14 6 0.2408 0.0000
-13 14 7 0.3404 -0.0005
-13 14 8 0.3488 -0.0018
-13 14 9 0.3195 0.0022
-13 14 10 -0.1348 -0.0024
-13 14 11 0.8169 0.0009
-13 14 12 -0.6933 0.0010
-13 14 13 -0.3376 0.0003
-13 14 14 0.1190 -0.0020
-13 14 15 0.6708 0.0021
-13 14 16 -0.2808 -0.0005
-13 14 17 0.2614 -0.0007
-13 14 18 -0.1993 -0.0004
-13 14 19 -0.6070 -0.0000
-13 14 20 0.1877 -0.0033
-13 14 21 -0.6653 0.0005
-13 14 22 0.4281 -0.0047
-13 14 23 -0.4879 0.0021
-13 15 1 -0.6399 0.0034
-13 15 2 0.3299 0.0003
-13 15 3 0.6231 -0.0031
-13 15 4 -0.5218 -0.0005
-13 15 5 -0.0146 0.0010
-13 15 6 -0.1697 0.0005
-13 15 7 0.8775 -0.0001
-13 15 8 -0.4692 0.0004
-13 15 9 0.9745 -0.0009
-13 15 10 -0.1288 0.0019
-13 15 11 -0.6624 -0.0016
-13 15 12 -0.6114 -0.0003
-13 15 13 0.6727 0.0004
-13 15 14 -0.1030 0.0002
-13 15 15 -0.6092 -0.0028
-13 15 16 0.2064 0.0012
-13 15 17 -0.7724 0.0011
-13 15 18 -0.3942 -0.0022
-13 15 19 -0.0085 -0.0011
-13 15 20 0.0309 0.0016
-13 15 21 0.4687 -0.0026
-13 15 22 0.3941 0.0042
-13 16 1 0.8941 -0.0135
-13 16 2 -0.0020 0.0014
-13 16 3 -0.6962 0.0006
-13 16 4 0.1562 0.0014
-13 16 5 0.2106 -0.0001
-13 16 6 0.5888 -0.0017
-13 16 7 -0.2445 0.0004
-13 16 8 1.3446 0.0004
-13 16 9 -1.3528 -0.0009
-13 16 10 0.1796 -0.0014
-13 16 11 -0.3147 0.0017
-13 16 12 0.6417 -0.0014
-13 16 13 -0.3426 -0.0015
-13 16 14 -0.2895 0.0012
-13 16 15 0.2122 0.0020
-13 16 16 -0.3750 0.0002
-13 16 17 -0.5226 -0.0012
-13 16 18 0.0151 0.0012
-13 16 19 -0.2403 -0.0001
-13 16 20 0.4037 0.0021
-13 16 21 0.2788 0.0044
-13 17 1 -0.2837 0.0147
-13 17 2 0.0396 -0.0050
-13 17 3 0.0627 -0.0019
-13 17 4 0.0906 -0.0003
-13 17 5 -0.5762 -0.0038
-13 17 6 0.6151 0.0008
-13 17 7 -0.6385 -0.0003
-13 17 8 -0.4754 -0.0006
-13 17 9 0.5333 0.0019
-13 17 10 -0.4799 -0.0005
-13 17 11 0.3347 -0.0016
-13 17 12 -0.3334 0.0006
-13 17 13 0.2851 0.0016
-13 17 14 0.6724 0.0003
-13 17 15 -0.1078 0.0005
-13 17 16 0.0224 0.0010
-13 17 17 -0.0575 -0.0005
-13 17 18 -0.5456 0.0011
-13 17 19 0.5049 0.0038
-13 18 1 0.0749 -0.0133
-13 18 2 -0.0839 0.0042
-13 18 3 -0.5471 -0.0004
-13 18 4 -0.4748 -0.0020
-13 18 5 -0.0951 0.0001
-13 18 6 -1.0613 0.0007
-13 18 7 0.5994 0.0004
-13 18 8 -0.2832 0.0009
-13 18 9 -0.6736 -0.0010
-13 18 10 0.5106 0.0011
-13 18 11 -0.0940 -0.0010
-13 18 12 0.9338 0.0009
-13 18 13 0.4337 0.0010
-13 18 14 -0.3385 0.0002
-13 18 15 0.6438 0.0008
-13 18 16 -0.6571 -0.0005
-13 18 17 0.0675 0.0012
-13 18 18 0.4086 0.0004
-13 19 1 -0.2177 0.0070
-13 19 2 -0.4414 -0.0016
-13 19 3 0.0864 0.0011
-13 19 4 -0.8910 -0.0010
-13 19 5 0.3023 0.0019
-13 19 6 -0.8680 -0.0002
-13 19 7 -0.1516 0.0008
-13 19 8 -0.5858 0.0004
-13 19 9 0.6997 -0.0014
-13 19 10 0.5833 -0.0011
-13 19 11 0.0283 0.0022
-13 19 12 -0.4713 -0.0010
-13 19 13 -0.8300 0.0008
-13 19 14 0.4550 -0.0007
-13 19 15 -0.5879 -0.0002
-13 19 16 0.6720 -0.0025
-13 20 1 0.5822 0.0014
-13 20 2 0.2064 0.0002
-13 20 3 -0.2152 -0.0018
-13 20 4 0.3806 0.0030
-13 20 5 -1.4003 -0.0002
-13 20 6 0.9205 0.0010
-13 20 7 -0.8478 -0.0022
-13 20 8 0.6078 -0.0025
-13 20 9 0.4331 0.0013
-13 20 10 -1.5357 -0.0023
-13 20 11 -0.0827 -0.0007
-13 20 12 -0.4963 0.0018
-13 20 13 0.7945 -0.0022
-13 21 1 0.0374 -0.0034
-13 21 2 0.2488 -0.0012
-13 21 3 0.2358 0.0025
-13 21 4 0.0005 -0.0019
-13 21 5 1.0853 0.0004
-13 21 6 -0.6359 -0.0013
-13 21 7 0.3651 -0.0005
-13 21 8 -0.4512 -0.0013
-13 21 9 -0.7942 -0.0052
-13 21 10 0.6880 0.0023
-13 22 2 0.4919 -0.0011
-13 22 3 0.6109 -0.0024
-12 -12 2 0.2436 -0.0002
-12 -12 3 -0.5004 0.0064
-12 -12 4 0.0305 0.0020
-12 -12 5 -0.6799 -0.0006
-12 -12 6 0.3616 -0.0014
-12 -12 7 -0.6477 -0.0025
-12 -12 8 0.5432 -0.0012
-12 -12 9 0.5749 0.0025
-12 -12 10 -0.6786 0.0011
-12 -12 11 0.2742 0.0012
-12 -12 12 -2.0198 -0.0022
-12 -12 13 1.0582 -0.0014
-12 -12 14 0.1058 0.0020
-12 -12 15 -0.2191 -0.0003
-12 -12 16 0.1196 0.0008
-12 -11 1 0.0569 0.0057
-12 -11 2 -0.2308 0.0035
-12 -11 3 0.1324 -0.0030
-12 -11 4 -0.5838 0.0001
-12 -11 5 0.0894 -0.0008
-12 -11 6 -0.3797 -0.0002
-12 -11 7 0.8800 -0.0006
-12 -11 8 0.2905 0.0000
-12 -11 9 -0.0845 -0.0003
-12 -11 10 -0.3474 -0.0002
-12 -11 11 -0.5899 -0.0024
-12 -11 12 0.9206 0.0008
-12 -11 13 -0.0104 0.0020
-12 -11 14 -0.8357 -0.0012
-12 -11 15 0.5320 0.0011
-12 -11 16 -0.2790 0.0005
-12 -11 17 -0.2283 0.0017
-12 -11 18 0.4233 -0.0025
-12 -11 19 -0.1953 0.0011
-12 -10 1 0.1367 -0.0072
-12 -10 2 0.5626 0.0006
-12 -10 3 -0.6244 0.0028
-12 -10 4 0.5296 0.0005
-12 -10 5 -0.0088 -0.0016
-12 -10 6 0.9336 -0.0025
-12 -10 7 -0.0833 -0.0001
-12 -10 8 -0.3485 0.0022
-12 -10 9 -0.5284 0.0008
-12 -10 10 0.3936 0.0001
-12 -10 11 -0.8198 0.0007
-12 -10 12 0.4142 -0.0008
-12 -10 13 -0.7776 -0.0002
-12 -10 14 0.0263 0.0011
-12 -10 15 0.1409 0.0009
-12 -10 16 0.4765 -0.0013
-12 -10 17 -0.1314 -0.0015
-12 -10 18 0.1508 0.0021
-12 -10 19 0.3541 -0.0010
-12 -10 20 -1.3094 0.0002
-12 -10 21 -0.0090 0.0009
-12 -9 1 0.4179 0.0122
-12 -9 2 -0.5383 -0.0018
-12 -9 3 0.7823 -0.0026
-12 -9 4 -0.4398 -0.0019
-12 -9 5 0.5559 -0.0002
-12 -9 6 -0.5792 0.0018
-12 -9 7 -0.5038 0.0032
-12 -9 8 0.3105 0.0009
-12 -9 9 -0.2871 -0.0008
-12 -9 10 -0.4121 -0.0012
-12 -9 11 0.7476 -0.0008
-12 -9 12 -0.5432 0.0005
-12 -9 13 0.1651 0.0003
-12 -9 14 0.8549 -0.0015
-12 -9 15 -0.1720 0.0002
-12 -9 16 0.0383 0.0011
-12 -9 17 0.7136 0.0008
-12 -9 18 -0.2634 0.0003
-12 -9 19 -0.6837 0.0005
-12 -9 20 0.3435 0.0008
-12 -9 21 -0.1872 -0.0021
-12 -9 22 -0.1195 0.0005
-12 -9 23 0.1909 -0.0027
-12 -8 1 -0.2268 -0.0127
-12 -8 2 -0.0649 0.0022
-12 -8 3 -0.5892 0.0010
-12 -8 4 0.2364 -0.0016
-12 -8 5 -0.1251 0.0005
-12 -8 6 0.0943 0.0008
-12 -8 7 0.3766 -0.0008
-12 -8 8 -0.2331 -0.0015
-12 -8 9 0.3747 -0.0002
-12 -8 10 -0.0594 -0.0003
-12 -8 11 0.1087 0.0004
-12 -8 12 0.4524 0.0011
-12 -8 13 -0.3989 -0.0004
-12 -8 14 -0.4204 0.0016
-12 -8 15 0.3941 -0.0015
-12 -8 16 -0.0368 -0.0013
-12 -8 17 -0.5354 0.0011
-12 -8 18 0.5741 -0.0008
-12 -8 19 -0.1033 -0.0002
-12 -8 20 0.3674 -0.0010
-12 -8 21 0.0456 0.0007
-12 -8 22 0.3454 -0.0010
-12 -8 23 0.5555 -0.0010
-12 -8 24 -0.4567 0.0008
-12 -7 1 -0.8218 0.0101
-12 -7 2 0.0828 -0.0059
-12 -7 3 -0.0573 -0.0015
-12 -7 4 0.5475 -0.0007
-12 -7 5 -0.0555 0.0003
-12 -7 6 0.0078 0.0008
-12 -7 7 0.0337 -0.0004
-12 -7 8 -0.2494 -0.0008
-12 -7 9 -0.3469 -0.0009
-12 -7 10 0.5530 0.0010
-12 -7 11 -0.5595 0.0010
-12 -7 12 -0.5828 -0.0002
-12 -7 13 -0.1902 -0.0022
-12 -7 14 0.3569 -0.0014
-12 -7 15 -0.5122 0.0003
-12 -7 16 -0.4901 0.0009
-12 -7 17 0.5864 0.0001
-12 -7 18 -0.2529 0.0003
-12 -7 19 0.0404 0.0010
-12 -7 20 0.3283 -0.0014
-12 -7 21 -0.1917 0.0007
-12 -7 22 0.7828 -0.0021
-12 -7 23 -1.1831 0.0013
-12 -7 24 1.5664 -0.0010
-12 -7 25 -1.0215 0.0017
-12 -6 1 0.2803 -0.0058
-12 -6 2 -0.1595 0.0035
-12 -6 3 0.5887 -0.0047
-12 -6 4 -0.3517 0.0034
-12 -6 5 0.3603 0.0005
-12 -6 6 -0.4883 -0.0015
-12 -6 7 0.2888 -0.0000
-12 -6 8 -0.4805 -0.0002
-12 -6 9 0.3170 0.0001
-12 -6 10 -1.0171 -0.0010
-12 -6 11 0.4445 -0.0006
-12 -6 12 -0.7938 -0.0010
-12 -6 13 0.5993 0.0029
-12 -6 14 -0.6445 0.0001
-12 -6 15 -1.1394 -0.0001
-12 -6 16 0.7191 -0.0002
-12 -6 17 -0.4339 -0.0009
-12 -6 18 -0.3412 -0.0011
-12 -6 19 0.6609 -0.0006
-12 -6 20 -0.5157 0.0007
-12 -6 21 0.9044 0.0001
-12 -6 22 -1.0184 0.0005
-12 -6 23 1.3097 0.0000
-12 -6 24 -1.8535 0.0015
-12 -6 25 -0.1207 -0.0016
-12 -6 26 0.2600 -0.0010
-12 -5 1 -0.0923 -0.0035
-12 -5 2 0.3636 -0.0066
-12 -5 3 0.0444 0.0059
-12 -5 4 0.6466 -0.0040
-12 -5 5 -0.5164 0.0018
-12 -5 6 1.1025 0.0005
-12 -5 7 -1.0173 -0.0007
-12 -5 8 0.0488 -0.0009
-12 -5 9 -0.5513 0.0006
-12 -5 10 0.0695 0.0015
-12 -5 11 -0.9760 0.0014
-12 -5 12 0.3170 -0.0002
-12 -5 13 -0.5709 -0.0028
-12 -5 14 -0.9020 -0.0003
-12 -5 15 1.0495 -0.0007
-12 -5 16 -0.1986 -0.0001
-12 -5 17 0.1804 -0.0002
-12 -5 18 0.4119 0.0016
-12 -5 19 -0.1147 -0.0003
-12 -5 20 0.5482 0.0003
-12 -5 21 -0.7340 -0.0007
-12 -5 22 0.0294 -0.0004
-12 -5 23 -1.3644 0.0017
-12 -5 24 0.2728 -0.0013
-12 -5 25 0.0046 0.0015
-12 -5 26 0.5232 -0.0002
-12 -5 27 0.2880 0.0004
-12 -4 1 0.4072 0.0010
-12 -4 2 0.4877 0.0038
-12 -4 3 0.3627 -0.0044
-12 -4 4 0.1015 0.0029
-12 -4 5 0.7096 -0.0039
-12 -4 6 -0.9804 0.0004
-12 -4 7 0.1562 0.0011
-12 -4 8 -0.3513 0.0025
-12 -4 9 -0.4712 0.0006
-12 -4 10 -0.8131 -0.0012
-12 -4 11 0.0067 -0.0024
-12 -4 12 -0.1143 -0.0003
-12 -4 13 -0.1478 0.0015
-12 -4 14 1.1193 -0.0001
-12 -4 15 0.7319 0.0014
-12 -4 16 0.4629 0.0001
-12 -4 17 0.4203 0.0000
-12 -4 18 0.5151 -0.0007
-12 -4 19 -0.4740 0.0001
-12 -4 20 -0.3139 -0.0001
-12 -4 21 -0.2567 0.0001
-12 -4 22 -0.3415 0.0015
-12 -4 23 0.3315 0.0000
-12 -4 24 0.0229 0.0009
-12 -4 25 0.9480 -0.0003
-12 -4 26 0.1659 0.0001
-12 -4 27 0.3356 0.0024
-12 -3 1 0.3882 -0.0048
-12 -3 2 -0.2282 0.0004
-12 -3 3 0.3433 -0.0023
-12 -3 4 0.2591 -0.0005
-12 -3 5 -0.6307 0.0031
-12 -3 6 0.8642 0.0016
-12 -3 7 -0.7681 -0.0022
-12 -3 8 -0.1641 -0.0003
-12 -3 9 -1.2162 -0.0010
-12 -3 10 0.2612 0.0021
-12 -3 11 -0.4696 0.0006
-12 -3 12 0.7539 0.0005
-12 -3 13 1.0954 -0.0010
-12 -3 14 0.9857 0.0002
-12 -3 15 0.8537 -0.0020
-12 -3 16 0.8159 0.0002
-12 -3 17 0.0277 0.0016
-12 -3 18 -0.9923 0.0009
-12 -3 19 0.5917 0.0004
-12 -3 20 -0.1347 0.0005
-12 -3 21 -0.0117 -0.0009
-12 -3 22 0.4424 -0.0004
-12 -3 23 0.3093 -0.0011
-12 -3 24 -0.0292 0.0003
-12 -3 25 0.5895 0.0009
-12 -3 26 -0.6982 0.0022
-12 -3 27 -0.0591 -0.0010
-12 -3 28 -0.3305 0.0027
-12 -2 1 -0.4833 0.0105
-12 -2 2 0.2875 -0.0054
-12 -2 3 0.4566 0.0064
-12 -2 4 -0.1816 0.0003
-12 -2 5 1.1053 -0.0031
-12 -2 6 -0.8890 -0.0023
-12 -2 7 -0.1342 0.0037
-12 -2 8 -1.4090 -0.0003
-12 -2 9 0.2455 0.0014
-12 -2 10 -0.4982 -0.0017
-12 -2 11 1.5347 -0.0006
-12 -2 12 0.0789 0.0005
-12 -2 13 1.3132 -0.0004
-12 -2 14 0.8130 -0.0005
-12 -2 15 1.0344 0.0018
-12 -2 16 -0.2605 0.0001
-12 -2 17 0.1776 -0.0010
-12 -2 18 1.2446 0.0005
-12 -2 19 -0.0282 -0.0004
-12 -2 20 0.2493 -0.0014
-12 -2 21 0.6863 0.0002
-12 -2 22 -0.3232 0.0004
-12 -2 23 -0.2951 -0.0001
-12 -2 24 0.3315 0.0015
-12 -2 25 -1.2221 -0.0011
-12 -2 26 0.3558 0.0003
-12 -2 27 0.3317 0.0007
-12 -2 28 0.6241 -0.0019
-12 -1 1 -0.0527 -0.0090
-12 -1 2 0.9454 0.0029
-12 -1 3 -0.1928 -0.0037
-12 -1 4 0.6503 -0.0004
-12 -1 5 -0.3603 0.0081
-12 -1 6 -0.5159 0.0005
-12 -1 7 -0.6732 -0.0011
-12 -1 8 0.4327 -0.0005
-12 -1 9 0.1505 -0.0010
-12 -1 10 1.0340 -0.0004
-12 -1 11 -0.8505 0.0022
-12 -1 12 1.6734 -0.0004
-12 -1 13 -0.1260 0.0011
-12 -1 14 2.2615 -0.0004
-12 -1 15 0.3428 -0.0018
-12 -1 16 1.4341 0.0002
-12 -1 17 1.4783 0.0007
-12 -1 18 -0.2764 -0.0007
-12 -1 19 0.5986 0.0013
-12 -1 20 0.2768 0.0007
-12 -1 21 -0.3570 -0.0002
-12 -1 22 0.4834 -0.0004
-12 -1 23 -0.6533 0.0013
-12 -1 24 0.4154 -0.0021
-12 -1 25 0.9761 0.0007
-12 -1 26 0.5059 -0.0012
-12 -1 27 0.8202 0.0001
-12 -1 28 0.4375 0.0006
-12 -1 29 0.3599 -0.0017
-12 0 1 1.3480 -0.0057
-12 0 2 -0.5965 0.0043
-12 0 3 0.8588 0.0060
-12 0 4 -0.4185 0.0027
-12 0 5 0.0239 -0.0052
-12 0 6 0.0023 0.0045
-12 0 7 0.8532 -0.0017
-12 0 8 0.0252 -0.0001
-12 0 9 0.0359 -0.0003
-12 0 10 -1.1744 0.0018
-12 0 11 0.7109 -0.0003
-12 0 12 -0.1913 0.0012
-12 0 13 2.8030 -0.0006
-12 0 14 0.5426 0.0015
-12 0 15 2.0904 0.0005
-12 0 16 0.9154 -0.0003
-12 0 17 -0.6240 0.0001
-12 0 18 1.2286 0.0012
-12 0 19 0.1261 -0.0021
-12 0 20 0.8483 0.0000
-12 0 21 0.2403 0.0015
-12 0 22 -0.3731 0.0002
-12 0 23 1.6329 -0.0006
-12 0 24 0.5509 0.0011
-12 0 25 -0.2107 -0.0002
-12 0 26 1.1915 0.0009
-12 0 27 0.1805 -0.0006
-12 0 28 0.1319 -0.0017
-12 0 29 -0.4672 0.0032
-12 1 1 -0.2509 0.0146
-12 1 2 0.7249 -0.0099
-12 1 3 -1.1102 -0.0048
-12 1 4 0.5511 0.0032
-12 1 5 -0.2554 0.0039
-12 1 6 0.6796 -0.0039
-12 1 7 -0.5606 0.0044
-12 1 8 -0.7002 -0.0009
-12 1 9 -1.2725 0.0017
-12 1 10 -0.2952 -0.0012
-12 1 11 0.3704 0.0012
-12 1 12 1.7971 -0.0010
-12 1 13 1.1527 0.0014
-12 1 14 1.8635 -0.0020
-12 1 15 -0.4207 0.0010
-12 1 16 0.1917 0.0001
-12 1 17 1.2756 -0.0006
-12 1 18 0.3412 -0.0008
-12 1 19 1.2060 0.0022
-12 1 20 -0.6988 -0.0006
-12 1 21 0.7326 0.0002
-12 1 22 0.8859 0.0009
-12 1 23 0.3127 -0.0000
-12 1 24 -0.1154 -0.0008
-12 1 25 1.1823 0.0010
-12 1 26 0.3206 -0.0015
-12 1 27 -0.0776 0.0012
-12 1 28 -0.4242 0.0005
-12 1 29 -0.1172 -0.0026
-12 2 1 -0.7259 -0.0188
-12 2 2 -1.2024 0.0117
-12 2 3 0.1186 -0.0005
-12 2 4 -0.0622 -0.0033
-12 2 5 0.2828 0.0022
-12 2 6 -0.4532 0.0036
-12 2 7 -0.5727 -0.0046
-12 2 8 -0.7153 0.0023
-12 2 9 -0.1394 -0.0016
-12 2 10 0.6879 -0.0002
-12 2 11 1.2740 -0.0014
-12 2 12 1.1789 0.0008
-12 2 13 0.3731 -0.0008
-12 2 14 -0.8539 0.0012
-12 2 15 1.1953 -0.0007
-12 2 16 0.5376 0.0003
-12 2 17 0.8254 0.0018
-12 2 18 0.5666 -0.0010
-12 2 19 -0.7199 -0.0014
-12 2 20 1.1634 0.0025
-12 2 21 0.3089 -0.0009
-12 2 22 -0.0239 -0.0012
-12 2 23 -0.0131 0.0009
-12 2 24 0.1216 0.0012
-12 2 25 0.6649 -0.0014
-12 2 26 -0.9362 0.0031
-12 2 27 0.2124 -0.0023
-12 2 28 -0.4521 0.0020
-12 2 29 0.3850 -0.0012
-12 3 1 -0.0594 0.0109
-12 3 2 0.1931 -0.0134
-12 3 3 0.9538 0.0053
-12 3 4 0.3303 0.0035
-12 3 5 0.3265 -0.0043
-12 3 6 -0.0371 -0.0008
-12 3 7 -0.1212 0.0047
-12 3 8 0.7774 -0.0013
-12 3 9 0.6913 -0.0003
-12 3 10 0.9176 0.0019
-12 3 11 -0.0122 -0.0007
-12 3 12 -0.5901 -0.0008
-12 3 13 -0.0401 -0.0003
-12 3 14 1.4229 -0.0001
-12 3 15 0.1639 0.0008
-12 3 16 1.0034 0.0004
-12 3 17 -0.2079 -0.0011
-12 3 18 0.1700 0.0025
-12 3 19 0.8060 0.0008
-12 3 20 0.1552 -0.0021
-12 3 21 -1.0738 0.0015
-12 3 22 -0.0445 0.0004
-12 3 23 -0.2336 -0.0006
-12 3 24 0.4702 -0.0009
-12 3 25 -0.5702 0.0016
-12 3 26 0.7987 -0.0031
-12 3 27 -0.9101 0.0029
-12 3 28 -0.0190 -0.0048
-12 3 29 -0.9173 0.0038
-12 4 1 0.7184 0.0003
-12 4 2 0.9590 0.0085
-12 4 3 0.4604 -0.0013
-12 4 4 0.5915 0.0008
-12 4 5 -0.2311 0.0057
-12 4 6 0.1059 0.0016
-12 4 7 1.5024 -0.0025
-12 4 8 0.2096 -0.0002
-12 4 9 0.4418 -0.0001
-12 4 10 -0.7978 -0.0031
-12 4 11 -0.4379 0.0016
-12 4 12 0.9198 0.0009
-12 4 13 0.7748 0.0009
-12 4 14 -0.2882 0.0004
-12 4 15 0.5340 0.0006
-12 4 16 0.0123 0.0008
-12 4 17 1.3808 0.0006
-12 4 18 0.5555 -0.0025
-12 4 19 0.2416 0.0009
-12 4 20 -0.8776 0.0008
-12 4 21 -0.0132 -0.0024
-12 4 22 0.3317 0.0004
-12 4 23 -0.4077 -0.0008
-12 4 24 0.3477 -0.0005
-12 4 25 -0.3632 -0.0012
-12 4 26 -1.0569 0.0013
-12 4 27 -0.1924 -0.0030
-12 4 28 -0.5634 0.0046
-12 4 29 0.2915 -0.0024
-12 5 1 -0.7283 -0.0064
-12 5 2 0.8904 0.0074
-12 5 3 0.1929 0.0052
-12 5 4 -0.6126 -0.0004
-12 5 5 0.1550 -0.0032
-12 5 6 1.9036 -0.0003
-12 5 7 -0.4233 -0.0031
-12 5 8 0.4641 -0.0011
-12 5 9 -0.9034 0.0018
-12 5 10 0.5657 0.0028
-12 5 11 0.9775 -0.0011
-12 5 12 -0.1202 0.0012
-12 5 13 -0.5728 -0.0009
-12 5 14 0.5501 0.0002
-12 5 15 0.8565 -0.0016
-12 5 16 1.8799 -0.0010
-12 5 17 0.2233 -0.0006
-12 5 18 0.7108 0.0015
-12 5 19 -0.2681 -0.0021
-12 5 20 -0.1201 0.0007
-12 5 21 0.5294 0.0014
-12 5 22 -0.8469 -0.0009
-12 5 23 0.5372 -0.0004
-12 5 24 -0.6161 0.0009
-12 5 25 0.0372 -0.0005
-12 5 26 0.2940 -0.0000
-12 5 27 -0.2110 0.0020
-12 5 28 0.5023 -0.0021
-12 5 29 -0.6699 0.0030
-12 6 1 1.5674 0.0137
-12 6 2 -0.1694 -0.0025
-12 6 3 -0.6912 -0.0070
-12 6 4 0.7014 0.0033
-12 6 5 1.7007 0.0021
-12 6 6 -0.6806 -0.0044
-12 6 7 0.8354 0.0036
-12 6 8 -0.5936 0.0007
-12 6 9 1.3851 -0.0039
-12 6 10 -0.1063 -0.0011
-12 6 11 -0.0844 0.0012
-12 6 12 -0.7341 -0.0022
-12 6 13 0.8045 0.0002
-12 6 14 0.7469 -0.0005
-12 6 15 1.1688 0.0015
-12 6 16 -0.4290 0.0001
-12 6 17 1.1208 -0.0009
-12 6 18 -0.4236 -0.0004
-12 6 19 0.3525 0.0028
-12 6 20 -0.0467 -0.0012
-12 6 21 0.0429 0.0003
-12 6 22 0.4025 0.0005
-12 6 23 0.0715 0.0006
-12 6 24 0.4870 -0.0011
-12 6 25 -0.1815 0.0017
-12 6 26 -0.3680 -0.0006
-12 6 27 -0.1854 0.0004
-12 6 28 -1.1594 0.0024
-12 7 1 -0.3251 -0.0041
-12 7 2 -0.6942 -0.0045
-12 7 3 1.2182 0.0093
-12 7 4 0.3887 -0.0029
-12 7 5 0.1990 -0.0015
-12 7 6 0.6089 0.0020
-12 7 7 -0.1935 -0.0044
-12 7 8 0.8986 -0.0006
-12 7 9 -0.8320 0.0029
-12 7 10 0.1550 -0.0008
-12 7 11 -0.7479 -0.0010
-12 7 12 0.7707 0.0012
-12 7 13 0.4056 -0.0000
-12 7 14 0.1285 -0.0001
-12 7 15 -0.2706 -0.0006
-12 7 16 0.6052 -0.0000
-12 7 17 -0.6818 0.0013
-12 7 18 0.3263 0.0004
-12 7 19 -0.8247 -0.0014
-12 7 20 0.8862 0.0017
-12 7 21 -0.4227 -0.0004
-12 7 22 -0.0455 -0.0003
-12 7 23 0.1450 0.0002
-12 7 24 -0.9572 0.0013
-12 7 25 -0.2809 -0.0025
-12 7 26 -0.1463 0.0020
-12 7 27 -0.3835 -0.0020
-12 7 28 1.5604 -0.0022
-12 8 1 -0.0818 -0.0002
-12 8 2 0.6551 0.0023
-12 8 3 -0.1253 -0.0022
-12 8 4 1.1304 -0.0000
-12 8 5 -0.1557 -0.0013
-12 8 6 0.4708 0.0014
-12 8 7 0.2050 0.0041
-12 8 8 -0.2533 -0.0019
-12 8 9 0.2284 -0.0018
-12 8 10 -0.1672 0.0017
-12 8 11 0.3601 -0.0011
-12 8 12 0.6671 -0.0014
-12 8 13 -0.6142 -0.0001
-12 8 14 0.3459 0.0015
-12 8 15 -0.7669 0.0007
-12 8 16 -0.2626 -0.0003
-12 8 17 -0.2520 -0.0008
-12 8 18 -0.8260 -0.0002
-12 8 19 0.8405 -0.0002
-12 8 20 -1.0879 -0.0022
-12 8 21 -0.0304 0.0010
-12 8 22 -0.2731 -0.0000
-12 8 23 -0.6635 -0.0006
-12 8 24 -0.2287 -0.0014
-12 8 25 0.5432 0.0017
-12 8 26 -0.1174 -0.0036
-12 8 27 1.4238 0.0013
-12 8 28 -0.1971 -0.0027
-12 9 1 -0.3550 -0.0057
-12 9 2 0.2960 0.0063
-12 9 3 0.4678 -0.0046
-12 9 4 -0.2938 0.0015
-12 9 5 0.9367 0.0037
-12 9 6 0.3039 -0.0048
-12 9 7 0.9571 -0.0023
-12 9 8 0.0677 0.0018
-12 9 9 0.1575 0.0017
-12 9 10 0.0889 -0.0031
-12 9 11 0.6404 0.0017
-12 9 12 -1.0383 0.0004
-12 9 13 0.3420 0.0005
-12 9 14 -1.3810 -0.0013
-12 9 15 0.7325 -0.0012
-12 9 16 -0.6508 -0.0010
-12 9 17 -0.0411 -0.0001
-12 9 18 0.2429 -0.0019
-12 9 19 -0.7878 0.0001
-12 9 20 -0.1365 0.0023
-12 9 21 -0.2972 -0.0016
-12 9 22 0.0245 0.0008
-12 9 23 -0.5582 0.0005
-12 9 24 0.9543 -0.0002
-12 9 25 -0.2270 -0.0010
-12 9 26 0.1074 0.0024
-12 9 27 -0.1055 -0.0021
-12 10 1 -0.1690 0.0116
-12 10 2 -0.7267 -0.0058
-12 10 3 0.1855 0.0035
-12 10 4 0.6768 -0.0017
-12 10 5 1.0343 -0.0054
-12 10 6 0.9728 0.0049
-12 10 7 -0.5434 -0.0012
-12 10 8 0.5552 -0.0014
-12 10 9 -0.2618 -0.0003
-12 10 10 -0.1050 0.0017
-12 10 11 -0.8525 -0.0031
-12 10 12 -0.2475 0.0005
-12 10 13 -0.9358 -0.0007
-12 10 14 1.0363 -0.0001
-12 10 15 -0.8521 -0.0009
-12 10 16 0.9154 0.0009
-12 10 17 -0.7814 -0.0013
-12 10 18 0.3971 0.0022
-12 10 19 -0.4689 0.0001
-12 10 20 0.4976 -0.0003
-12 10 21 0.2465 0.0019
-12 10 22 -0.1074 -0.0016
-12 10 23 0.8655 -0.0008
-12 10 24 -0.3929 0.0007
-12 10 25 -1.0183 0.0012
-12 10 26 0.7250 -0.0003
-12 10 27 -0.3137 0.0010
-12 11 1 -0.6664 -0.0047
-12 11 2 0.8235 -0.0011
-12 11 3 -0.0784 0.0012
-12 11 4 1.3190 0.0007
-12 11 5 -0.3685 0.0006
-12 11 6 -0.2275 -0.0061
-12 11 7 0.5608 0.0020
-12 11 8 -1.2674 0.0015
-12 11 9 -0.1005 -0.0023
-12 11 10 -0.3780 -0.0014
-12 11 11 -0.7399 0.0037
-12 11 12 0.0089 -0.0013
-12 11 13 0.3248 -0.0001
-12 11 14 -0.4931 0.0002
-12 11 15 0.5094 0.0002
-12 11 16 -1.3869 -0.0013
-12 11 17 1.0390 0.0008
-12 11 18 -0.9561 -0.0006
-12 11 19 0.8271 0.0012
-12 11 20 0.3544 -0.0008
-12 11 21 0.3297 -0.0018
-12 11 22 0.0758 0.0004
-12 11 23 -0.2961 -0.0006
-12 11 24 -0.8940 0.0003
-12 11 25 0.7624 -0.0010
-12 11 26 -0.4521 0.0011
-12 12 1 0.4110 -0.0013
-12 12 2 -0.4820 0.0069
-12 12 3 1.2167 -0.0022
-12 12 4 -0.5667 -0.0036
-12 12 5 0.4485 0.0007
-12 12 6 -0.5524 0.0044
-12 12 7 -1.6246 -0.0016
-12 12 8 0.3726 -0.0008
-12 12 9 -0.5261 0.0023
-12 12 10 -0.6046 0.0007
-12 12 11 0.4282 -0.0023
-12 12 12 -0.5157 0.0005
-12 12 13 -0.3877 0.0006
-12 12 14 -0.7609 -0.0018
-12 12 15 -1.0658 -0.0002
-12 12 16 -0.0496 0.0005
-12 12 17 -1.0715 -0.0002
-12 12 18 0.4973 -0.0002
-12 12 19 0.2221 -0.0016
-12 12 20 0.1800 0.0003
-12 12 21 -0.0937 -0.0004
-12 12 22 0.3095 -0.0008
-12 12 23 -0.2111 0.0008
-12 12 24 0.5019 -0.0007
-12 12 25 0.1799 0.0018
-12 13 1 0.3763 0.0013
-12 13 2 1.0261 -0.0017
-12 13 3 0.2984 -0.0024
-12 13 4 -0.2254 0.0034
-12 13 5 -1.1583 -0.0019
-12 13 6 -1.1442 0.0005
-12 13 7 0.2862 0.0025
-12 13 8 -0.6657 0.0003
-12 13 9 -0.3265 -0.0012
-12 13 10 0.2602 0.0015
-12 13 11 -0.4847 -0.0004
-12 13 12 -0.6885 -0.0009
-12 13 13 -0.1661 -0.0007
-12 13 14 -0.9186 0.0008
-12 13 15 -0.6561 -0.0003
-12 13 16 -0.3720 -0.0005
-12 13 17 -0.0595 -0.0000
-12 13 18 -0.0162 -0.0006
-12 13 19 0.4496 0.0001
-12 13 20 0.1339 -0.0000
-12 13 21 0.4066 0.0011
-12 13 22 0.2729 0.0026
-12 13 23 0.0648 0.0010
-12 13 24 0.1291 0.0020
-12 14 1 0.5816 0.0005
-12 14 2 0.4361 -0.0045
-12 14 3 -1.1866 0.0027
-12 14 4 -0.2336 -0.0007
-12 14 5 -0.2207 0.0042
-12 14 6 0.3110 -0.0001
-12 14 7 -0.5728 -0.0012
-12 14 8 -0.1508 0.0013
-12 14 9 0.2261 0.0016
-12 14 10 -0.2639 -0.0029
-12 14 11 -0.3278 0.0006
-12 14 12 0.9634 0.0005
-12 14 13 -1.3285 -0.0009
-12 14 14 0.0092 -0.0006
-12 14 15 -0.1696 0.0021
-12 14 16 -0.2961 -0.0000
-12 14 17 0.3548 -0.0002
-12 14 18 0.4404 0.0003
-12 14 19 -0.0143 0.0013
-12 14 20 -0.0480 0.0012
-12 14 21 0.0639 0.0024
-12 14 22 -0.7212 0.0012
-12 14 23 -0.1263 0.0027
-12 14 24 -0.6061 0.0034
-12 15 1 -0.4568 0.0041
-12 15 2 -1.0874 0.0076
-12 15 3 0.9019 -0.0005
-12 15 4 0.2776 0.0013
-12 15 5 -0.5141 -0.0028
-12 15 6 -0.3797 -0.0002
-12 15 7 -0.2729 -0.0001
-12 15 8 -0.0378 -0.0002
-12 15 9 0.0217 -0.0009
-12 15 10 0.3680 0.0029
-12 15 11 0.2605 -0.0021
-12 15 12 -1.1066 0.0005
-12 15 13 -0.0512 0.0007
-12 15 14 -0.1105 0.0017
-12 15 15 0.1554 -0.0019
-12 15 16 0.6171 0.0009
-12 15 17 0.2963 -0.0005
-12 15 18 0.1198 0.0005
-12 15 19 -0.1807 0.0003
-12 15 20 -0.2164 -0.0006
-12 15 21 -0.5398 0.0006
-12 15 22 0.0914 -0.0005
-12 16 1 -0.6418 0.0012
-12 16 2 0.9517 -0.0059
-12 16 3 -0.2951 0.0049
-12 16 4 -1.2496 -0.0021
-12 16 5 0.5470 0.0015
-12 16 6 -0.8671 -0.0019
-12 16 7 0.4786 0.0021
-12 16 8 0.4136 -0.0002
-12 16 9 0.0208 0.0003
-12 16 10 -0.6258 -0.0017
-12 16 11 -0.3195 0.0030
-12 16 12 -0.5781 -0.0015
-12 16 13 0.6880 -0.0001
-12 16 14 0.0076 -0.0007
-12 16 15 0.5920 -0.0001
-12 16 16 0.4714 -0.0022
-12 16 17 0.2310 0.0008
-12 16 18 0.2859 -0.0009
-12 16 19 -0.0923 -0.0021
-12 16 20 -0.1491 -0.0010
-12 16 21 0.0243 -0.0047
-12 17 1 1.2263 0.0036
-12 17 2 -0.8068 0.0066
-12 17 3 -0.1773 -0.0010
-12 17 4 0.7038 0.0013
-12 17 5 -0.5471 -0.0009
-12 17 6 0.8389 0.0026
-12 17 7 -0.3157 -0.0025
-12 17 8 -0.4647 0.0003
-12 17 9 -0.2879 0.0017
-12 17 10 0.1596 -0.0006
-12 17 11 -0.2351 -0.0009
-12 17 12 0.6963 0.0015
-12 17 13 -0.7534 -0.0008
-12 17 14 0.4759 -0.0018
-12 17 15 0.1057 -0.0012
-12 17 16 0.0380 0.0003
-12 17 17 0.5763 -0.0020
-12 17 18 -0.4019 0.0005
-12 17 19 -0.3407 -0.0029
-12 17 20 -0.2670 -0.0014
-12 18 1 -0.8669 -0.0066
-12 18 2 0.7311 0.0023
-12 18 3 0.0874 -0.0031
-12 18 4 0.5749 0.0016
-12 18 5 -0.3972 0.0020
-12 18 6 -0.1096 -0.0010
-12 18 7 0.1211 0.0022
-12 18 8 0.1011 -0.0004
-12 18 9 0.4911 -0.0025
-12 18 10 -0.2976 0.0025
-12 18 11 -0.2144 -0.0002
-12 18 12 -0.4136 -0.0011
-12 18 13 0.2067 -0.0004
-12 18 14 0.2133 -0.0002
-12 18 15 -0.2045 -0.0007
-12 18 16 0.4280 0.0005
-12 18 17 -0.9847 0.0031
-12 18 18 -0.3945 -0.0018
-12 19 1 0.1920 0.0046
-12 19 2 0.4232 -0.0054
-12 19 3 0.3213 0.0033
-12 19 4 -0.3913 0.0007
-12 19 5 1.1147 0.0003
-12 19 6 0.5049 -0.0011
-12 19 7 0.0224 -0.0009
-12 19 8 0.6258 0.0001
-12 19 9 -1.0158 0.0001
-12 19 10 0.2605 -0.0001
-12 19 11 0.5219 0.0002
-12 19 12 -0.0088 -0.0002
-12 19 13 0.4973 -0.0001
-12 19 14 -0.6228 0.0010
-12 19 15 -0.0585 0.0015
-12 19 16 -1.1698 0.0033
-12 19 17 -0.4471 0.0008
-12 20 1 0.7896 -0.0005
-12 20 2 -0.6146 -0.0006
-12 20 3 0.7712 0.0000
-12 20 4 0.3879 -0.0007
-12 20 5 0.4420 -0.0023
-12 20 6 -0.3798 0.0017
-12 20 7 0.6614 -0.0013
-12 20 8 -0.3346 -0.0009
-12 20 9 0.7967 0.0036
-12 20 10 0.1932 -0.0017
-12 20 11 -0.9186 -0.0000
-12 20 12 -0.0291 0.0003
-12 20 13 -0.7088 0.0008
-12 20 14 -0.3296 -0.0007
-12 21 1 -0.7632 -0.0058
-12 21 2 0.3384 0.0051
-12 21 3 -0.9425 -0.0005
-12 21 4 -0.1265 -0.0006
-12 21 5 -0.9119 -0.0005
-12 21 6 1.2702 -0.0014
-12 21 7 0.6072 0.0031
-12 21 8 -0.4303 0.0030
-12 21 9 -0.2523 -0.0009
-12 21 10 -1.5778 0.0009
-12 21 11 0.3731 -0.0002
-12 21 12 -0.3629 -0.0017
-12 22 1 -0.5232 0.0087
-12 22 2 -0.9920 0.0002
-12 22 3 -0.9176 -0.0006
-12 22 4 -0.4070 -0.0005
-12 22 5 1.4848 0.0018
-12 22 6 0.0980 0.0036
-12 22 7 -0.9123 0.0018
-12 22 8 0.0397 0.0010
-11 -14 6 -0.3085 0.0015
-11 -14 7 -0.4941 0.0023
-11 -14 8 0.1041 -0.0015
-11 -14 9 -0.0691 -0.0006
-11 -14 10 -0.3050 0.0012
-11 -14 11 0.3445 -0.0008
-11 -14 12 0.2546 0.0004
-11 -13 1 -0.8692 -0.0000
-11 -13 2 1.4426 -0.0013
-11 -13 3 -1.2990 -0.0009
-11 -13 4 0.8172 0.0002
-11 -13 5 -0.5045 0.0013
-11 -13 6 0.0286 0.0015
-11 -13 7 0.2095 -0.0001
-11 -13 8 -0.5392 0.0005
-11 -13 9 -0.4280 -0.0016
-11 -13 10 0.7094 -0.0020
-11 -13 11 0.3262 -0.0012
-11 -13 12 0.9382 0.0002
-11 -13 13 0.8765 0.0015
-11 -13 14 -0.6065 0.0009
-11 -13 15 -0.2508 -0.0009
-11 -13 16 0.1120 -0.0003
-11 -13 17 -0.6626 0.0015
-11 -12 1 0.8444 -0.0020
-11 -12 2 -0.6719 -0.0028
-11 -12 3 1.0232 0.0023
-11 -12 4 -0.3523 0.0016
-11 -12 5 0.8503 0.0021
-11 -12 6 -0.0379 0.0002
-11 -12 7 -0.4351 -0.0021
-11 -12 8 0.2301 -0.0022
-11 -12 9 -0.0099 0.0004
-11 -12 10 0.7577 0.0003
-11 -12 11 0.3236 0.0027
-11 -12 12 -0.0788 0.0003
-11 -12 13 -1.1380 -0.0021
-11 -12 14 0.4445 -0.0001
-11 -12 15 -0.0023 0.0003
-11 -12 16 -0.3171 0.0016
-11 -12 17 0.9300 0.0006
-11 -12 18 -0.3190 0.0002
-11 -12 19 0.6437 -0.0003
-11 -12 20 0.4156 -0.0004
-11 -11 1 0.6428 0.0024
-11 -11 2 -0.7682 0.0035
-11 -11 3 0.5573 0.0006
-11 -11 4 0.4443 0.0007
-11 -11 5 -0.4556 -0.0009
-11 -11 6 0.0312 -0.0007
-11 -11 7 0.1192 0.0005
-11 -11 8 -0.4104 0.0009
-11 -11 9 1.0243 0.0006
-11 -11 10 -0.7478 0.0011
-11 -11 11 0.1632 -0.0020
-11 -11 12 -0.2105 -0.0001
-11 -11 13 0.3889 0.0010
-11 -11 14 0.4327 0.0003
-11 -11 15 0.0467 -0.0009
-11 -11 16 -0.2966 0.0002
-11 -11 17 0.4466 -0.0002
-11 -11 18 0.1625 -0.0006
-11 -11 19 0.4923 0.0010
-11 -11 20 0.0609 0.0002
-11 -11 21 1.1545 0.0009
-11 -11 22 -0.5963 -0.0032
-11 -10 1 -1.3469 -0.0045
-11 -10 2 0.8992 0.0000
-11 -10 3 -0.5767 0.0020
-11 -10 4 0.0044 0.0027
-11 -10 5 -0.1332 -0.0001
-11 -10 6 0.3447 -0.0009
-11 -10 7 -0.0013 -0.0016
-11 -10 8 0.7109 -0.0003
-11 -10 9 -0.2408 -0.0005
-11 -10 10 0.7116 0.0009
-11 -10 11 -0.1083 0.0022
-11 -10 12 -0.3626 -0.0012
-11 -10 13 0.7029 0.0000
-11 -10 14 -0.8944 0.0004
[truncated: 743,619 more chars]
